# Supplementary material for: vNN Web Server for ADMET Predictions
Source: Front Pharmacol. 2017 Dec 4;8:889. doi: 10.3389/fphar.2017.00889 (PMC5722789; doi:10.3389/fphar.2017.00889)
Supplement: Supplementary file 2 [file DataSheet1.ZIP]

Archive with 15 entries (15 files):
- AMES.sdf
- BBB.sdf
- CYP1A2.sdf
- CYP2C19.sdf
- CYP2C9.sdf
- CYP2D6.sdf
- CYP3A4.sdf
- Cytotoxicity_HepG2.sdf
- DILI.sdf
- hERG.sdf
- HLM.sdf
- MMP.sdf
- MRTD.sdf
- Pgp_inhibitors.sdf
- Pgp_substrates.sdf
