# Supplementary material for: vNN Web Server for ADMET Predictions
Source: Front Pharmacol. 2017 Dec 4;8:889. doi: 10.3389/fphar.2017.00889 (PMC5722789; doi:10.3389/fphar.2017.00889)
Supplement: Supplementary file 2 [file DataSheet1.ZIP › CYP1A2.sdf]

CYP1A2_0001
  SciTegic10311710292D

 17 17  0  0  0  0            999 V2000
    0.0000    0.0000    0.0000 C   0  0
    0.0000    0.0000    0.0000 C   0  0
    0.0000    0.0000    0.0000 C   0  0
    0.0000    0.0000    0.0000 C   0  0
    0.0000    0.0000    0.0000 N   0  0
    0.0000    0.0000    0.0000 C   0  0
    0.0000    0.0000    0.0000 O   0  0
    0.0000    0.0000    0.0000 N   0  0
    0.0000    0.0000    0.0000 C   0  0
    0.0000    0.0000    0.0000 C   0  0
    0.0000    0.0000    0.0000 C   0  0
    0.0000    0.0000    0.0000 Br  0  0
    0.0000    0.0000    0.0000 C   0  0
    0.0000    0.0000    0.0000 C   0  0
    0.0000    0.0000    0.0000 C   0  0
    0.0000    0.0000    0.0000 Br  0  0
    0.0000    0.0000    0.0000 O   0  0
  1  2  1  0
  2  3  2  0
  3  4  1  0
  4  5  3  0
  3  6  1  0
  6  7  2  0
  6  8  1  0
  8  9  1  0
  9 10  2  0
 10 11  1  0
 11 12  1  0
 11 13  2  0
 13 14  1  0
 14 15  2  0
 15  9  1  0
 15 16  1  0
  2 17  1  0
M  END
> <Name>
CYP1A2_0001

> <Smiles>
C\C(=C(\C#N)/C(=O)Nc1cc(Br)ccc1Br)\O

> <Property>
1

> <Canonical_Smiles>
C\C(=C(\C#N)/C(=O)Nc1cc(Br)ccc1Br)\O

$$$$
CYP1A2_0002
  SciTegic10311710292D

 18 20  0  0  0  0            999 V2000
    0.0000    0.0000    0.0000 O   0  0
    0.0000    0.0000    0.0000 C   0  0
    0.0000    0.0000    0.0000 C   0  0
    0.0000    0.0000    0.0000 C   0  0
    0.0000    0.0000    0.0000 O   0  0
    0.0000    0.0000    0.0000 C   0  0
    0.0000    0.0000    0.0000 C   0  0
    0.0000    0.0000    0.0000 C   0  0
    0.0000    0.0000    0.0000 C   0  0
    0.0000    0.0000    0.0000 O   0  0
    0.0000    0.0000    0.0000 N   0  0
    0.0000    0.0000    0.0000 C   0  0
    0.0000    0.0000    0.0000 C   0  0
    0.0000    0.0000    0.0000 C   0  0
    0.0000    0.0000    0.0000 Cl  0  0
    0.0000    0.0000    0.0000 C   0  0
    0.0000    0.0000    0.0000 C   0  0
    0.0000    0.0000    0.0000 C   0  0
  1  2  1  0
  2  3  2  3
  3  4  1  0
  4  5  2  0
  4  6  1  0
  6  7  1  0
  7  8  1  0
  8  6  1  0
  3  9  1  0
  9 10  2  0
  9 11  1  0
 11 12  1  0
 12 13  2  0
 13 14  1  0
 14 15  1  0
 14 16  2  0
 16 17  1  0
 17 18  2  0
 18  2  1  0
 18 12  1  0
M  END
> <Name>
CYP1A2_0002

> <Smiles>
OC1=C(C(=O)C2CC2)C(=O)Nc3cc(Cl)ccc13

> <Property>
1

> <Canonical_Smiles>
OC1=C(C(=O)C2CC2)C(=O)Nc3cc(Cl)ccc13

$$$$
CYP1A2_0003
  SciTegic10311710292D

 19 20  0  0  0  0            999 V2000
    0.0000    0.0000    0.0000 C   0  0
    0.0000    0.0000    0.0000 C   0  0
    0.0000    0.0000    0.0000 O   0  0
    0.0000    0.0000    0.0000 C   0  0
    0.0000    0.0000    0.0000 O   0  0
    0.0000    0.0000    0.0000 C   0  0
    0.0000    0.0000    0.0000 C   0  0
    0.0000    0.0000    0.0000 O   0  0
    0.0000    0.0000    0.0000 C   0  0
    0.0000    0.0000    0.0000 O   0  0
    0.0000    0.0000    0.0000 N   0  0
    0.0000    0.0000    0.0000 C   0  0
    0.0000    0.0000    0.0000 C   0  0
    0.0000    0.0000    0.0000 C   0  0
    0.0000    0.0000    0.0000 C   0  0
    0.0000    0.0000    0.0000 C   0  0
    0.0000    0.0000    0.0000 C   0  0
    0.0000    0.0000    0.0000 C   0  0
    0.0000    0.0000    0.0000 C   0  0
  1  2  1  0
  2  3  1  0
  3  4  1  0
  4  5  2  0
  4  6  1  0
  6  7  2  3
  7  8  1  0
  7  9  1  0
  9 10  2  0
  9 11  1  0
 11 12  1  0
 12 13  1  0
 13 14  2  0
 14 15  1  0
 15 16  2  0
 16 17  1  0
 17 18  2  0
 18 13  1  0
 11 19  1  0
 19  6  1  0
M  END
> <Name>
CYP1A2_0003

> <Smiles>
CCOC(=O)C1=C(O)C(=O)N(Cc2ccccc2)C1

> <Property>
1

> <Canonical_Smiles>
CCOC(=O)C1=C(O)C(=O)N(Cc2ccccc2)C1

$$$$
CYP1A2_0004
  SciTegic10311710292D

 22 25  0  0  1  0            999 V2000
    0.0000    0.0000    0.0000 C   0  0
    0.0000    0.0000    0.0000 O   0  0
    0.0000    0.0000    0.0000 C   0  0
    0.0000    0.0000    0.0000 C   0  0
    0.0000    0.0000    0.0000 C   0  0
    0.0000    0.0000    0.0000 C   0  0
    0.0000    0.0000    0.0000 C   0  0
    0.0000    0.0000    0.0000 C   0  0
    0.0000    0.0000    0.0000 C   0  0  2  0  0  0
    0.0000    0.0000    0.0000 C   0  0
    0.0000    0.0000    0.0000 C   0  0  1  0  0  0
    0.0000    0.0000    0.0000 O   0  0
    0.0000    0.0000    0.0000 C   0  0
    0.0000    0.0000    0.0000 C   0  0
    0.0000    0.0000    0.0000 C   0  0
    0.0000    0.0000    0.0000 C   0  0
    0.0000    0.0000    0.0000 C   0  0
    0.0000    0.0000    0.0000 C   0  0
    0.0000    0.0000    0.0000 C   0  0
    0.0000    0.0000    0.0000 C   0  0
    0.0000    0.0000    0.0000 C   0  0
    0.0000    0.0000    0.0000 O   0  0
  1  2  1  0
  2  3  1  0
  3  4  2  0
  4  5  1  0
  5  6  1  0
  6  7  1  0
  7  8  1  0
  8  9  1  0
  9 10  1  1
  9 11  1  0
 11 12  1  1
 11 13  1  0
 13 14  1  0
 14 15  1  0
 15  9  1  0
 15 16  1  0
 16  6  1  0
 16 17  1  0
 17 18  1  0
 18 19  1  0
 19  5  2  0
 19 20  1  0
 20 21  2  0
 21  3  1  0
 21 22  1  0
M  END
> <Name>
CYP1A2_0004

> <Smiles>
COc1cc2C3CC[C@]4(C)[C@@H](O)CCC4C3CCc2cc1O

> <Property>
1

> <Canonical_Smiles>
COc1cc2C3CC[C@]4(C)[C@@H](O)CCC4C3CCc2cc1O

$$$$
CYP1A2_0005
  SciTegic10311710292D

 70 84  0  0  0  0            999 V2000
    0.0000    0.0000    0.0000 O   0  0
    0.0000    0.0000    0.0000 C   0  0
    0.0000    0.0000    0.0000 C   0  0
    0.0000    0.0000    0.0000 C   0  0
    0.0000    0.0000    0.0000 C   0  0
    0.0000    0.0000    0.0000 C   0  0
    0.0000    0.0000    0.0000 C   0  0
    0.0000    0.0000    0.0000 C   0  0
    0.0000    0.0000    0.0000 C   0  0
    0.0000    0.0000    0.0000 O   0  0
    0.0000    0.0000    0.0000 C   0  0
    0.0000    0.0000    0.0000 C   0  0
    0.0000    0.0000    0.0000 N   0  0
    0.0000    0.0000    0.0000 C   0  0
    0.0000    0.0000    0.0000 C   0  0
    0.0000    0.0000    0.0000 C   0  0
    0.0000    0.0000    0.0000 C   0  0
    0.0000    0.0000    0.0000 C   0  0
    0.0000    0.0000    0.0000 C   0  0
    0.0000    0.0000    0.0000 C   0  0
    0.0000    0.0000    0.0000 C   0  0
    0.0000    0.0000    0.0000 C   0  0
    0.0000    0.0000    0.0000 C   0  0
    0.0000    0.0000    0.0000 O   0  0
    0.0000    0.0000    0.0000 C   0  0
    0.0000    0.0000    0.0000 C   0  0
    0.0000    0.0000    0.0000 C   0  0
    0.0000    0.0000    0.0000 C   0  0
    0.0000    0.0000    0.0000 C   0  0
    0.0000    0.0000    0.0000 C   0  0
    0.0000    0.0000    0.0000 C   0  0
    0.0000    0.0000    0.0000 C   0  0
    0.0000    0.0000    0.0000 C   0  0
    0.0000    0.0000    0.0000 O   0  0
    0.0000    0.0000    0.0000 C   0  0
    0.0000    0.0000    0.0000 C   0  0
    0.0000    0.0000    0.0000 C   0  0
    0.0000    0.0000    0.0000 C   0  0
    0.0000    0.0000    0.0000 C   0  0
    0.0000    0.0000    0.0000 C   0  0
    0.0000    0.0000    0.0000 C   0  0
    0.0000    0.0000    0.0000 C   0  0
    0.0000    0.0000    0.0000 C   0  0
    0.0000    0.0000    0.0000 N   0  0
    0.0000    0.0000    0.0000 C   0  0
    0.0000    0.0000    0.0000 C   0  0
    0.0000    0.0000    0.0000 C   0  0
    0.0000    0.0000    0.0000 C   0  0
    0.0000    0.0000    0.0000 C   0  0
    0.0000    0.0000    0.0000 C   0  0
    0.0000    0.0000    0.0000 O   0  0
    0.0000    0.0000    0.0000 C   0  0
    0.0000    0.0000    0.0000 C   0  0
    0.0000    0.0000    0.0000 C   0  0
    0.0000    0.0000    0.0000 C   0  0
    0.0000    0.0000    0.0000 C   0  0
    0.0000    0.0000    0.0000 C   0  0
    0.0000    0.0000    0.0000 C   0  0
    0.0000    0.0000    0.0000 O   0  0
    0.0000    0.0000    0.0000 C   0  0
    0.0000    0.0000    0.0000 C   0  0
    0.0000    0.0000    0.0000 C   0  0
    0.0000    0.0000    0.0000 C   0  0
    0.0000    0.0000    0.0000 C   0  0
    0.0000    0.0000    0.0000 C   0  0
    0.0000    0.0000    0.0000 C   0  0
    0.0000    0.0000    0.0000 C   0  0
    0.0000    0.0000    0.0000 C   0  0
    0.0000    0.0000    0.0000 C   0  0
    0.0000    0.0000    0.0000 C   0  0
  1  2  2  0
  2  3  1  0
  3  4  2  0
  4  5  1  0
  5  6  2  0
  6  7  1  0
  7  8  2  0
  8  3  1  0
  8  9  1  0
  9 10  2  0
  9 11  1  0
 11 12  2  0
 12 13  1  0
 13 14  1  0
 14 15  2  0
 15 16  1  0
 16 17  1  0
 17 18  2  0
 18 19  1  0
 19 20  2  0
 20 21  1  0
 21 22  2  0
 22 17  1  0
 22 23  1  0
 23 24  2  0
 23 25  1  0
 25 26  2  0
 26 27  1  0
 27 28  2  0
 28 29  1  0
 29 30  2  0
 30 31  1  0
 31 32  2  0
 32 33  1  0
 33 34  2  0
 33 35  1  0
 35 36  2  0
 36 37  1  0
 37 38  2  0
 38 39  1  0
 39 40  2  0
 40 35  1  0
 40 41  1  0
 41 42  2  0
 42 43  1  0
 43 44  1  0
 44 45  1  0
 45 46  2  0
 46 47  1  0
 47 48  2  0
 48 49  1  0
 49 50  1  0
 50 51  2  0
 50 52  1  0
 52 53  2  0
 53 54  1  0
 54 55  2  0
 55 56  1  0
 56 57  2  0
 57 52  1  0
 57 58  1  0
 58 59  2  0
 58 60  1  0
 60 45  1  0
 60 49  2  0
 43 61  2  0
 61 62  1  0
 62 14  1  0
 62 63  2  0
 63 28  1  0
 63 64  1  0
 64 16  2  0
 64 25  1  0
 61 65  1  0
 65 29  1  0
 65 66  2  0
 66 32  1  0
 66 41  1  0
 12 67  1  0
 67 68  2  0
 68 69  1  0
 69 70  2  0
 70  2  1  0
 70 11  1  0
M  END
> <Name>
CYP1A2_0005

> <Smiles>
O=C1c2ccccc2C(=O)c3c(Nc4cc5c6ccccc6C(=O)c7ccc8c9ccc%10C(=O)c%11ccccc%11c%12cc(Nc%13cccc%14C(=O)c%15ccccc%15C(=O)c%13%14)c(c4c8c57)c9c%10%12)cccc13

> <Property>
1

> <Canonical_Smiles>
O=C1c2ccccc2C(=O)c3c(Nc4cc5c6ccccc6C(=O)c7ccc8c9ccc%10C(=O)c%11ccccc%11c%12cc(Nc%13cccc%14C(=O)c%15ccccc%15C(=O)c%13%14)c(c4c8c57)c9c%10%12)cccc13

$$$$
CYP1A2_0006
  SciTegic10311710292D

 20 21  0  0  0  0            999 V2000
    0.0000    0.0000    0.0000 C   0  0
    0.0000    0.0000    0.0000 O   0  0
    0.0000    0.0000    0.0000 C   0  0
    0.0000    0.0000    0.0000 C   0  0
    0.0000    0.0000    0.0000 C   0  0
    0.0000    0.0000    0.0000 C   0  0
    0.0000    0.0000    0.0000 C   0  0
    0.0000    0.0000    0.0000 C   0  0
    0.0000    0.0000    0.0000 N   0  0
    0.0000    0.0000    0.0000 C   0  0
    0.0000    0.0000    0.0000 N   0  0
    0.0000    0.0000    0.0000 C   0  0
    0.0000    0.0000    0.0000 C   0  0
    0.0000    0.0000    0.0000 C   0  0
    0.0000    0.0000    0.0000 C   0  0
    0.0000    0.0000    0.0000 C   0  0
    0.0000    0.0000    0.0000 O   0  0
    0.0000    0.0000    0.0000 C   0  0
    0.0000    0.0000    0.0000 C   0  0
    0.0000    0.0000    0.0000 C   0  0
  1  2  1  0
  2  3  1  0
  3  4  2  0
  4  5  1  0
  5  6  2  0
  6  7  1  0
  7  8  1  0
  8  9  2  0
  9 10  1  0
 10 11  2  0
 11 12  1  0
 12 13  2  0
 13 14  1  0
 14 15  2  0
 15 16  1  0
 16 17  1  0
 17 18  1  0
 16 19  2  0
 19 12  1  0
  7 20  2  0
 20  3  1  0
M  END
> <Name>
CYP1A2_0006

> <Smiles>
COc1cccc(\C=N\C=N\c2cccc(OC)c2)c1

> <Property>
1

> <Canonical_Smiles>
COc1cccc(\C=N\C=N\c2cccc(OC)c2)c1

$$$$
CYP1A2_0007
  SciTegic10311710292D

 18 19  0  0  0  0            999 V2000
    0.0000    0.0000    0.0000 Cl  0  0
    0.0000    0.0000    0.0000 C   0  0
    0.0000    0.0000    0.0000 C   0  0
    0.0000    0.0000    0.0000 C   0  0
    0.0000    0.0000    0.0000 C   0  0
    0.0000    0.0000    0.0000 C   0  0
    0.0000    0.0000    0.0000 C   0  0
    0.0000    0.0000    0.0000 N   0  0
    0.0000    0.0000    0.0000 C   0  0
    0.0000    0.0000    0.0000 N   0  0
    0.0000    0.0000    0.0000 C   0  0
    0.0000    0.0000    0.0000 C   0  0
    0.0000    0.0000    0.0000 C   0  0
    0.0000    0.0000    0.0000 C   0  0
    0.0000    0.0000    0.0000 C   0  0
    0.0000    0.0000    0.0000 Cl  0  0
    0.0000    0.0000    0.0000 C   0  0
    0.0000    0.0000    0.0000 C   0  0
  1  2  1  0
  2  3  2  0
  3  4  1  0
  4  5  2  0
  5  6  1  0
  6  7  1  0
  7  8  2  0
  8  9  1  0
  9 10  2  0
 10 11  1  0
 11 12  2  0
 12 13  1  0
 13 14  2  0
 14 15  1  0
 15 16  1  0
 15 17  2  0
 17 11  1  0
  6 18  2  0
 18  2  1  0
M  END
> <Name>
CYP1A2_0007

> <Smiles>
Clc1cccc(\C=N\C=N\c2cccc(Cl)c2)c1

> <Property>
1

> <Canonical_Smiles>
Clc1cccc(\C=N\C=N\c2cccc(Cl)c2)c1

$$$$
CYP1A2_0008
  SciTegic10311710292D

 22 25  0  0  1  0            999 V2000
    0.0000    0.0000    0.0000 O   0  0
    0.0000    0.0000    0.0000 N   0  0
    0.0000    0.0000    0.0000 C   0  0
    0.0000    0.0000    0.0000 C   0  0  1  0  0  0
    0.0000    0.0000    0.0000 C   0  0
    0.0000    0.0000    0.0000 C   0  0  1  0  0  0
    0.0000    0.0000    0.0000 O   0  0
    0.0000    0.0000    0.0000 C   0  0
    0.0000    0.0000    0.0000 C   0  0
    0.0000    0.0000    0.0000 C   0  0
    0.0000    0.0000    0.0000 C   0  0
    0.0000    0.0000    0.0000 C   0  0
    0.0000    0.0000    0.0000 C   0  0
    0.0000    0.0000    0.0000 C   0  0
    0.0000    0.0000    0.0000 O   0  0
    0.0000    0.0000    0.0000 N   0  0
    0.0000    0.0000    0.0000 C   0  0
    0.0000    0.0000    0.0000 C   0  0
    0.0000    0.0000    0.0000 C   0  0
    0.0000    0.0000    0.0000 C   0  0
    0.0000    0.0000    0.0000 C   0  0
    0.0000    0.0000    0.0000 C   0  0
  1  2  1  0
  2  3  2  0
  3  4  1  0
  4  5  1  1
  5  6  1  0
  6  4  1  0
  6  7  1  0
  7  8  1  0
  8  9  2  0
  9 10  1  0
 10 11  2  0
 11 12  1  0
 12 13  2  0
 13  3  1  0
 13  8  1  0
  6 14  1  1
 14 15  2  0
 14 16  1  0
 16 17  1  0
 17 18  2  0
 18 19  1  0
 19 20  2  0
 20 21  1  0
 21 22  2  0
 22 17  1  0
M  END
> <Name>
CYP1A2_0008

> <Smiles>
O\N=C/1\[C@H]2C[C@]2(Oc3ccccc13)C(=O)Nc4ccccc4

> <Property>
1

> <Canonical_Smiles>
O\N=C/1\[C@H]2C[C@]2(Oc3ccccc13)C(=O)Nc4ccccc4

$$$$
CYP1A2_0009
  SciTegic10311710292D

 18 20  0  0  1  0            999 V2000
    0.0000    0.0000    0.0000 C   0  0
    0.0000    0.0000    0.0000 C   0  0
    0.0000    0.0000    0.0000 O   0  0
    0.0000    0.0000    0.0000 C   0  0
    0.0000    0.0000    0.0000 O   0  0
    0.0000    0.0000    0.0000 C   0  0  1  0  0  0
    0.0000    0.0000    0.0000 C   0  0
    0.0000    0.0000    0.0000 C   0  0  2  0  0  0
    0.0000    0.0000    0.0000 C   0  0
    0.0000    0.0000    0.0000 N   0  0
    0.0000    0.0000    0.0000 O   0  0
    0.0000    0.0000    0.0000 C   0  0
    0.0000    0.0000    0.0000 C   0  0
    0.0000    0.0000    0.0000 C   0  0
    0.0000    0.0000    0.0000 C   0  0
    0.0000    0.0000    0.0000 C   0  0
    0.0000    0.0000    0.0000 C   0  0
    0.0000    0.0000    0.0000 O   0  0
  1  2  1  0
  2  3  1  0
  3  4  1  0
  4  5  2  0
  6  4  1  1
  6  7  1  0
  8  7  1  1
  8  6  1  0
  8  9  1  0
  9 10  2  0
 10 11  1  0
  9 12  1  0
 12 13  2  0
 13 14  1  0
 14 15  2  0
 15 16  1  0
 16 17  2  0
 17 12  1  0
 17 18  1  0
 18  6  1  0
M  END
> <Name>
CYP1A2_0009

> <Smiles>
CCOC(=O)[C@@]12C[C@@H]1\C(=N\O)\c3ccccc3O2

> <Property>
1

> <Canonical_Smiles>
CCOC(=O)[C@@]12C[C@@H]1\C(=N\O)\c3ccccc3O2

$$$$
CYP1A2_0010
  SciTegic10311710292D

 22 24  0  0  0  0            999 V2000
    0.0000    0.0000    0.0000 C   0  0
    0.0000    0.0000    0.0000 N   0  0
    0.0000    0.0000    0.0000 C   0  0
    0.0000    0.0000    0.0000 N   0  0
    0.0000    0.0000    0.0000 N   0  0
    0.0000    0.0000    0.0000 C   0  0
    0.0000    0.0000    0.0000 N   0  0
    0.0000    0.0000    0.0000 N   0  0
    0.0000    0.0000    0.0000 C   0  0
    0.0000    0.0000    0.0000 C   0  0
    0.0000    0.0000    0.0000 C   0  0
    0.0000    0.0000    0.0000 C   0  0
    0.0000    0.0000    0.0000 C   0  0
    0.0000    0.0000    0.0000 C   0  0
    0.0000    0.0000    0.0000 C   0  0
    0.0000    0.0000    0.0000 C   0  0
    0.0000    0.0000    0.0000 C   0  0
    0.0000    0.0000    0.0000 C   0  0
    0.0000    0.0000    0.0000 C   0  0
    0.0000    0.0000    0.0000 C   0  0
    0.0000    0.0000    0.0000 C   0  0
    0.0000    0.0000    0.0000 C   0  0
  1  2  1  0
  2  3  2  0
  3  4  1  0
  3  5  1  0
  5  6  2  0
  6  7  1  0
  6  8  1  0
  8  9  1  0
  9 10  2  0
 10 11  1  0
 11 12  2  0
 12 13  1  0
 13 14  2  0
 14 15  1  0
 15 16  2  0
 16 11  1  0
 16 17  1  0
 17 18  2  0
 18 19  1  0
 19 20  2  0
 20 21  1  0
 21 22  2  0
 22  9  1  0
 22 17  1  0
M  END
> <Name>
CYP1A2_0010

> <Smiles>
C\N=C(/N)\N=C(/N)\Nc1cc2ccccc2c3ccccc13

> <Property>
1

> <Canonical_Smiles>
C\N=C(/N)\N=C(/N)\Nc1cc2ccccc2c3ccccc13

$$$$
CYP1A2_0011
  SciTegic10311710292D

 17 20  0  0  0  0            999 V2000
    0.0000    0.0000    0.0000 C   0  0
    0.0000    0.0000    0.0000 C   0  0
    0.0000    0.0000    0.0000 C   0  0
    0.0000    0.0000    0.0000 C   0  0
    0.0000    0.0000    0.0000 C   0  0
    0.0000    0.0000    0.0000 C   0  0
    0.0000    0.0000    0.0000 C   0  0
    0.0000    0.0000    0.0000 C   0  0
    0.0000    0.0000    0.0000 C   0  0
    0.0000    0.0000    0.0000 C   0  0
    0.0000    0.0000    0.0000 C   0  0
    0.0000    0.0000    0.0000 C   0  0
    0.0000    0.0000    0.0000 N   0  0
    0.0000    0.0000    0.0000 C   0  0
    0.0000    0.0000    0.0000 C   0  0
    0.0000    0.0000    0.0000 N   0  0
    0.0000    0.0000    0.0000 C   0  0
  1  2  1  0
  2  3  1  0
  3  4  1  0
  4  5  2  0
  5  6  1  0
  6  1  1  0
  5  7  1  0
  7  8  2  0
  8  9  1  0
  9 10  2  0
 10 11  1  0
 11 12  1  0
 12 13  1  0
 13 14  1  0
 14 15  1  0
 15 16  1  0
 16  4  1  0
 16 17  1  0
 17  7  1  0
 17 11  2  0
M  END
> <Name>
CYP1A2_0011

> <Smiles>
C1CCc2c(C1)c3cccc4CNCCn2c34

> <Property>
1

> <Canonical_Smiles>
C1CCc2c(C1)c3cccc4CNCCn2c34

$$$$
CYP1A2_0012
  SciTegic10311710292D

 28 30  0  0  1  0            999 V2000
    0.0000    0.0000    0.0000 C   0  0
    0.0000    0.0000    0.0000 C   0  0
    0.0000    0.0000    0.0000 C   0  0
    0.0000    0.0000    0.0000 C   0  0  2  0  0  0
    0.0000    0.0000    0.0000 C   0  0
    0.0000    0.0000    0.0000 O   0  0
    0.0000    0.0000    0.0000 N   0  0
    0.0000    0.0000    0.0000 C   0  0
    0.0000    0.0000    0.0000 N   0  0
    0.0000    0.0000    0.0000 C   0  0
    0.0000    0.0000    0.0000 N   0  0
    0.0000    0.0000    0.0000 C   0  0
    0.0000    0.0000    0.0000 C   0  0
    0.0000    0.0000    0.0000 C   0  0
    0.0000    0.0000    0.0000 N   0  0
    0.0000    0.0000    0.0000 C   0  0
    0.0000    0.0000    0.0000 C   0  0
    0.0000    0.0000    0.0000 Cl  0  0
    0.0000    0.0000    0.0000 C   0  0
    0.0000    0.0000    0.0000 C   0  0
    0.0000    0.0000    0.0000 N   0  0
    0.0000    0.0000    0.0000 C   0  0
    0.0000    0.0000    0.0000 N   0  0
    0.0000    0.0000    0.0000 C   0  0
    0.0000    0.0000    0.0000 C   0  0
    0.0000    0.0000    0.0000 C   0  0
    0.0000    0.0000    0.0000 C   0  0
    0.0000    0.0000    0.0000 N   0  0
  1  2  1  0
  2  3  1  0
  2  4  1  0
  4  5  1  1
  5  6  1  0
  4  7  1  0
  7  8  1  0
  8  9  2  0
  9 10  1  0
 10 11  1  0
 11 12  1  0
 12 13  2  0
 13 14  1  0
 14 15  1  0
 14 16  2  0
 16 17  1  0
 17 18  1  0
 17 19  2  0
 19 12  1  0
 10 20  2  0
 20 21  1  0
 21 22  2  0
 22 23  1  0
 23 24  1  0
 24 25  1  0
 24 26  1  0
 23 27  1  0
 27 20  1  0
 27 28  2  0
 28  8  1  0
M  END
> <Name>
CYP1A2_0012

> <Smiles>
CC(C)[C@H](CO)Nc1nc(Nc2cc(N)cc(Cl)c2)c3ncn(C(C)C)c3n1

> <Property>
1

> <Canonical_Smiles>
CC(C)[C@H](CO)Nc1nc(Nc2cc(N)cc(Cl)c2)c3ncn(C(C)C)c3n1

$$$$
CYP1A2_0013
  SciTegic10311710292D

 24 27  0  0  0  0            999 V2000
    0.0000    0.0000    0.0000 C   0  0
    0.0000    0.0000    0.0000 C   0  0
    0.0000    0.0000    0.0000 O   0  0
    0.0000    0.0000    0.0000 C   0  0
    0.0000    0.0000    0.0000 C   0  0
    0.0000    0.0000    0.0000 C   0  0
    0.0000    0.0000    0.0000 N   0  0
    0.0000    0.0000    0.0000 C   0  0
    0.0000    0.0000    0.0000 O   0  0
    0.0000    0.0000    0.0000 N   0  0
    0.0000    0.0000    0.0000 C   0  0
    0.0000    0.0000    0.0000 C   0  0
    0.0000    0.0000    0.0000 C   0  0
    0.0000    0.0000    0.0000 N   0  0
    0.0000    0.0000    0.0000 C   0  0
    0.0000    0.0000    0.0000 C   0  0
    0.0000    0.0000    0.0000 C   0  0
    0.0000    0.0000    0.0000 C   0  0
    0.0000    0.0000    0.0000 N   0  0
    0.0000    0.0000    0.0000 C   0  0
    0.0000    0.0000    0.0000 C   0  0
    0.0000    0.0000    0.0000 C   0  0
    0.0000    0.0000    0.0000 C   0  0
    0.0000    0.0000    0.0000 N   0  0
  1  2  1  0
  2  3  1  0
  3  4  1  0
  4  5  2  0
  5  6  1  0
  6  7  1  0
  7  8  1  0
  8  9  2  0
  8 10  1  0
 10 11  1  0
 11 12  2  0
 12 13  1  0
 13 14  2  0
 14 15  1  0
 15 16  2  0
 16 17  1  0
 17 18  2  0
 18 19  1  0
 19 20  2  0
 20 11  1  0
 20 15  1  0
  6 21  2  0
 21 22  1  0
 22 23  2  0
 23  4  1  0
 23 24  1  0
 24  2  2  0
M  END
> <Name>
CYP1A2_0013

> <Smiles>
Cc1oc2cc(NC(=O)Nc3ccnc4cccnc34)ccc2n1

> <Property>
1

> <Canonical_Smiles>
Cc1oc2cc(NC(=O)Nc3ccnc4cccnc34)ccc2n1

$$$$
CYP1A2_0014
  SciTegic10311710292D

 22 24  0  0  0  0            999 V2000
    0.0000    0.0000    0.0000 C   0  0
    0.0000    0.0000    0.0000 C   0  0
    0.0000    0.0000    0.0000 N   0  0
    0.0000    0.0000    0.0000 C   0  0
    0.0000    0.0000    0.0000 O   0  0
    0.0000    0.0000    0.0000 N   0  0
    0.0000    0.0000    0.0000 C   0  0
    0.0000    0.0000    0.0000 C   0  0
    0.0000    0.0000    0.0000 C   0  0
    0.0000    0.0000    0.0000 C   0  0
    0.0000    0.0000    0.0000 C   0  0
    0.0000    0.0000    0.0000 C   0  0
    0.0000    0.0000    0.0000 Cl  0  0
    0.0000    0.0000    0.0000 C   0  0
    0.0000    0.0000    0.0000 C   0  0
    0.0000    0.0000    0.0000 C   0  0
    0.0000    0.0000    0.0000 C   0  0
    0.0000    0.0000    0.0000 C   0  0
    0.0000    0.0000    0.0000 C   0  0
    0.0000    0.0000    0.0000 C   0  0
    0.0000    0.0000    0.0000 N   0  0
    0.0000    0.0000    0.0000 C   0  0
  1  2  1  0
  2  3  1  0
  3  4  1  0
  4  5  2  0
  4  6  1  0
  6  7  2  3
  7  8  1  0
  8  9  2  0
  9 10  1  0
 10 11  2  0
 11 12  1  0
 12 13  1  0
 12 14  2  0
 14  8  1  0
  7 15  1  0
 15 16  2  0
 16 17  1  0
 17 18  2  0
 18 19  1  0
 19 20  1  0
 18 21  1  0
 21 22  2  0
 22  3  1  0
 22 15  1  0
M  END
> <Name>
CYP1A2_0014

> <Smiles>
CCN1C(=O)N=C(c2cccc(Cl)c2)c3ccc(CC)nc13

> <Property>
1

> <Canonical_Smiles>
CCN1C(=O)N=C(c2cccc(Cl)c2)c3ccc(CC)nc13

$$$$
CYP1A2_0015
  SciTegic10311710292D

 17 19  0  0  1  0            999 V2000
    0.0000    0.0000    0.0000 Cl  0  0
    0.0000    0.0000    0.0000 C   0  0
    0.0000    0.0000    0.0000 C   0  0
    0.0000    0.0000    0.0000 C   0  0
    0.0000    0.0000    0.0000 N   0  0
    0.0000    0.0000    0.0000 C   0  0
    0.0000    0.0000    0.0000 O   0  0
    0.0000    0.0000    0.0000 C   0  0  1  0  0  0
    0.0000    0.0000    0.0000 C   0  0
    0.0000    0.0000    0.0000 N   0  0
    0.0000    0.0000    0.0000 C   0  0
    0.0000    0.0000    0.0000 C   0  0
    0.0000    0.0000    0.0000 N   0  0
    0.0000    0.0000    0.0000 C   0  0
    0.0000    0.0000    0.0000 C   0  0
    0.0000    0.0000    0.0000 C   0  0
    0.0000    0.0000    0.0000 Cl  0  0
  1  2  1  0
  2  3  2  0
  3  4  1  0
  4  5  1  0
  5  6  1  0
  6  7  2  0
  6  8  1  0
  8  9  1  1
  9 10  1  0
 10 11  1  0
 11 12  1  0
 12 13  1  0
 13  8  1  0
 13 14  1  0
 14  4  2  0
 14 15  1  0
 15 16  2  0
 16  2  1  0
 16 17  1  0
M  END
> <Name>
CYP1A2_0015

> <Smiles>
Clc1cc2NC(=O)[C@H]3CNCCN3c2cc1Cl

> <Property>
1

> <Canonical_Smiles>
Clc1cc2NC(=O)[C@H]3CNCCN3c2cc1Cl

$$$$
CYP1A2_0016
  SciTegic10311710292D

 29 33  0  0  1  0            999 V2000
    0.0000    0.0000    0.0000 C   0  0
    0.0000    0.0000    0.0000 C   0  0
    0.0000    0.0000    0.0000 O   0  0
    0.0000    0.0000    0.0000 C   0  0
    0.0000    0.0000    0.0000 O   0  0
    0.0000    0.0000    0.0000 C   0  0
    0.0000    0.0000    0.0000 C   0  0
    0.0000    0.0000    0.0000 C   0  0
    0.0000    0.0000    0.0000 N   0  0
    0.0000    0.0000    0.0000 C   0  0
    0.0000    0.0000    0.0000 C   0  0
    0.0000    0.0000    0.0000 C   0  0
    0.0000    0.0000    0.0000 C   0  0
    0.0000    0.0000    0.0000 O   0  0
    0.0000    0.0000    0.0000 C   0  0  2  0  0  0
    0.0000    0.0000    0.0000 N   0  0
    0.0000    0.0000    0.0000 C   0  0
    0.0000    0.0000    0.0000 C   0  0
    0.0000    0.0000    0.0000 C   0  0
    0.0000    0.0000    0.0000 C   0  0
    0.0000    0.0000    0.0000 C   0  0
    0.0000    0.0000    0.0000 O   0  0
    0.0000    0.0000    0.0000 C   0  0
    0.0000    0.0000    0.0000 C   0  0
    0.0000    0.0000    0.0000 C   0  0
    0.0000    0.0000    0.0000 C   0  0
    0.0000    0.0000    0.0000 C   0  0
    0.0000    0.0000    0.0000 C   0  0
    0.0000    0.0000    0.0000 C   0  0
  1  2  1  0
  2  3  1  0
  3  4  1  0
  4  5  2  0
  4  6  1  0
  6  7  2  0
  7  8  1  0
  7  9  1  0
  9 10  1  0
 10 11  2  0
 11 12  1  0
 12 13  2  0
 13 14  1  0
 15 14  1  1
 15 16  1  0
 16 17  1  0
 17 18  1  0
 18 19  1  0
 19 20  2  0
 20 21  1  0
 21 22  1  0
 22 23  1  0
 21 24  2  0
 24 25  1  0
 25 26  2  0
 26 15  1  0
 26 19  1  0
 16 27  1  0
 27 28  1  0
 28 13  1  0
 28 29  2  0
 29  6  1  0
 29 10  1  0
M  END
> <Name>
CYP1A2_0016

> <Smiles>
CCOC(=O)c1c(C)[nH]c2ccc3O[C@@H]4N(CCc5cc(OC)ccc45)Cc3c12

> <Property>
1

> <Canonical_Smiles>
CCOC(=O)c1c(C)[nH]c2ccc3O[C@@H]4N(CCc5cc(OC)ccc45)Cc3c12

$$$$
CYP1A2_0017
  SciTegic10311710292D

 19 21  0  0  1  0            999 V2000
    0.0000    0.0000    0.0000 C   0  0
    0.0000    0.0000    0.0000 N   0  0
    0.0000    0.0000    0.0000 C   0  0  2  0  0  0
    0.0000    0.0000    0.0000 C   0  0
    0.0000    0.0000    0.0000 C   0  0  2  0  0  0
    0.0000    0.0000    0.0000 C   0  0
    0.0000    0.0000    0.0000 C   0  0
    0.0000    0.0000    0.0000 C   0  0
    0.0000    0.0000    0.0000 C   0  0
    0.0000    0.0000    0.0000 Cl  0  0
    0.0000    0.0000    0.0000 C   0  0
    0.0000    0.0000    0.0000 Cl  0  0
    0.0000    0.0000    0.0000 C   0  0
    0.0000    0.0000    0.0000 C   0  0
    0.0000    0.0000    0.0000 C   0  0
    0.0000    0.0000    0.0000 C   0  0
    0.0000    0.0000    0.0000 C   0  0
    0.0000    0.0000    0.0000 C   0  0
    0.0000    0.0000    0.0000 C   0  0
  1  2  1  0
  3  2  1  1
  3  4  1  0
  4  5  1  0
  5  6  1  1
  6  7  2  0
  7  8  1  0
  8  9  2  0
  9 10  1  0
  9 11  1  0
 11 12  1  0
 11 13  2  0
 13  6  1  0
  5 14  1  0
 14 15  2  0
 15 16  1  0
 16 17  2  0
 17 18  1  0
 18 19  2  0
 19  3  1  0
 19 14  1  0
M  END
> <Name>
CYP1A2_0017

> <Smiles>
CN[C@@H]1C[C@H](c2ccc(Cl)c(Cl)c2)c3ccccc13

> <Property>
1

> <Canonical_Smiles>
CN[C@@H]1C[C@H](c2ccc(Cl)c(Cl)c2)c3ccccc13

$$$$
CYP1A2_0018
  SciTegic10311710292D

 25 26  0  0  1  0            999 V2000
    0.0000    0.0000    0.0000 C   0  0
    0.0000    0.0000    0.0000 C   0  0
    0.0000    0.0000    0.0000 O   0  0
    0.0000    0.0000    0.0000 C   0  0
    0.0000    0.0000    0.0000 O   0  0
    0.0000    0.0000    0.0000 C   0  0  2  0  0  0
    0.0000    0.0000    0.0000 C   0  0
    0.0000    0.0000    0.0000 N   0  0
    0.0000    0.0000    0.0000 C   0  0  2  0  0  0
    0.0000    0.0000    0.0000 C   0  0
    0.0000    0.0000    0.0000 C   0  0
    0.0000    0.0000    0.0000 N   0  0
    0.0000    0.0000    0.0000 O   0  0
    0.0000    0.0000    0.0000 C   0  0
    0.0000    0.0000    0.0000 C   0  0
    0.0000    0.0000    0.0000 C   0  0
    0.0000    0.0000    0.0000 C   0  0
    0.0000    0.0000    0.0000 Br  0  0
    0.0000    0.0000    0.0000 C   0  0
    0.0000    0.0000    0.0000 C   0  0
    0.0000    0.0000    0.0000 C   0  0
    0.0000    0.0000    0.0000 O   0  0
    0.0000    0.0000    0.0000 O   0  0
    0.0000    0.0000    0.0000 C   0  0
    0.0000    0.0000    0.0000 C   0  0
  1  2  1  0
  2  3  1  0
  3  4  1  0
  4  5  2  0
  4  6  1  0
  6  7  1  1
  7  8  3  0
  6  9  1  0
  9 10  1  1
 10 11  2  3
 11 12  1  0
 11 13  1  0
 13 14  1  0
 14 15  2  0
 15 16  1  0
 16 17  2  0
 17 18  1  0
 17 19  1  0
 19 20  2  0
 20  9  1  0
 20 14  1  0
 10 21  1  0
 21 22  2  0
 21 23  1  0
 23 24  1  0
 24 25  1  0
M  END
> <Name>
CYP1A2_0018

> <Smiles>
CCOC(=O)[C@H](C#N)[C@@H]1C(=C(N)Oc2ccc(Br)cc12)C(=O)OCC

> <Property>
1

> <Canonical_Smiles>
CCOC(=O)[C@H](C#N)[C@@H]1C(=C(N)Oc2ccc(Br)cc12)C(=O)OCC

$$$$
CYP1A2_0019
  SciTegic10311710292D

 13 14  0  0  1  0            999 V2000
    0.0000    0.0000    0.0000 I   0  0
    0.0000    0.0000    0.0000 C   0  0
    0.0000    0.0000    0.0000 C   0  0
    0.0000    0.0000    0.0000 N   0  0
    0.0000    0.0000    0.0000 C   0  0
    0.0000    0.0000    0.0000 C   0  0
    0.0000    0.0000    0.0000 O   0  0
    0.0000    0.0000    0.0000 C   0  0
    0.0000    0.0000    0.0000 C   0  0  2  0  0  0
    0.0000    0.0000    0.0000 C   0  0
    0.0000    0.0000    0.0000 C   0  0
    0.0000    0.0000    0.0000 N   0  0
    0.0000    0.0000    0.0000 C   0  0
  1  2  1  0
  2  3  2  0
  3  4  1  0
  4  5  2  0
  5  6  1  0
  6  7  1  0
  7  8  1  0
  9  8  1  1
  9 10  1  0
 10 11  1  0
 11 12  1  0
 12  9  1  0
  6 13  2  0
 13  2  1  0
M  END
> <Name>
CYP1A2_0019

> <Smiles>
Ic1cncc(OC[C@@H]2CCN2)c1

> <Property>
1

> <Canonical_Smiles>
Ic1cncc(OC[C@@H]2CCN2)c1

$$$$
CYP1A2_0020
  SciTegic10311710292D

 22 23  0  0  0  0            999 V2000
    0.0000    0.0000    0.0000 C   0  0
    0.0000    0.0000    0.0000 O   0  0
    0.0000    0.0000    0.0000 C   0  0
    0.0000    0.0000    0.0000 C   0  0
    0.0000    0.0000    0.0000 C   0  0
    0.0000    0.0000    0.0000 C   0  0
    0.0000    0.0000    0.0000 C   0  0
    0.0000    0.0000    0.0000 C   0  0
    0.0000    0.0000    0.0000 C   0  0
    0.0000    0.0000    0.0000 C   0  0
    0.0000    0.0000    0.0000 C   0  0
    0.0000    0.0000    0.0000 O   0  0
    0.0000    0.0000    0.0000 C   0  0
    0.0000    0.0000    0.0000 C   0  0
    0.0000    0.0000    0.0000 C   0  0
    0.0000    0.0000    0.0000 O   0  0
    0.0000    0.0000    0.0000 C   0  0
    0.0000    0.0000    0.0000 C   0  0
    0.0000    0.0000    0.0000 C   0  0
    0.0000    0.0000    0.0000 O   0  0
    0.0000    0.0000    0.0000 C   0  0
    0.0000    0.0000    0.0000 C   0  0
  1  2  1  0
  2  3  1  0
  3  4  2  0
  4  5  1  0
  5  6  2  0
  6  7  1  0
  7  8  2  0
  8  9  1  0
  9 10  2  0
 10 11  1  0
 11 12  1  0
 12 13  1  0
 11 14  2  0
 14 15  1  0
 15 16  1  0
 16 17  1  0
 15 18  2  0
 18  9  1  0
  6 19  1  0
 19 20  1  0
 20 21  1  0
 19 22  2  0
 22  3  1  0
M  END
> <Name>
CYP1A2_0020

> <Smiles>
COc1ccc(\C=C/c2cc(OC)cc(OC)c2)c(OC)c1

> <Property>
1

> <Canonical_Smiles>
COc1ccc(\C=C/c2cc(OC)cc(OC)c2)c(OC)c1

$$$$
CYP1A2_0021
  SciTegic10311710292D

 19 21  0  0  1  0            999 V2000
    0.0000    0.0000    0.0000 C   0  0
    0.0000    0.0000    0.0000 N   0  0
    0.0000    0.0000    0.0000 C   0  0
    0.0000    0.0000    0.0000 N   0  0
    0.0000    0.0000    0.0000 C   0  0  1  0  0  0
    0.0000    0.0000    0.0000 N   0  0
    0.0000    0.0000    0.0000 S   0  0
    0.0000    0.0000    0.0000 C   0  0
    0.0000    0.0000    0.0000 C   0  0
    0.0000    0.0000    0.0000 C   0  0
    0.0000    0.0000    0.0000 C   0  0
    0.0000    0.0000    0.0000 C   0  0
    0.0000    0.0000    0.0000 C   0  0
    0.0000    0.0000    0.0000 C   0  0
    0.0000    0.0000    0.0000 C   0  0
    0.0000    0.0000    0.0000 C   0  0
    0.0000    0.0000    0.0000 C   0  0
    0.0000    0.0000    0.0000 C   0  0
    0.0000    0.0000    0.0000 C   0  0
  1  2  1  0
  2  3  1  0
  3  4  2  3
  4  5  1  0
  5  6  1  0
  6  7  1  0
  7  3  1  0
  6  8  1  0
  8  9  2  0
  9 10  1  0
 10 11  2  0
 11 12  1  0
 12 13  2  0
 13  8  1  0
  5 14  1  1
 14 15  2  0
 15 16  1  0
 16 17  2  0
 17 18  1  0
 18 19  2  0
 19 14  1  0
M  END
> <Name>
CYP1A2_0021

> <Smiles>
CNC1=N[C@@H](N(S1)c2ccccc2)c3ccccc3

> <Property>
1

> <Canonical_Smiles>
CNC1=N[C@@H](N(S1)c2ccccc2)c3ccccc3

$$$$
CYP1A2_0022
  SciTegic10311710292D

 30 33  0  0  1  0            999 V2000
    0.0000    0.0000    0.0000 C   0  0
    0.0000    0.0000    0.0000 O   0  0
    0.0000    0.0000    0.0000 C   0  0
    0.0000    0.0000    0.0000 O   0  0
    0.0000    0.0000    0.0000 C   0  0  2  0  0  0
    0.0000    0.0000    0.0000 N   0  0
    0.0000    0.0000    0.0000 C   0  0
    0.0000    0.0000    0.0000 O   0  0
    0.0000    0.0000    0.0000 C   0  0
    0.0000    0.0000    0.0000 C   0  0
    0.0000    0.0000    0.0000 C   0  0
    0.0000    0.0000    0.0000 N   0  0
    0.0000    0.0000    0.0000 C   0  0
    0.0000    0.0000    0.0000 C   0  0
    0.0000    0.0000    0.0000 C   0  0
    0.0000    0.0000    0.0000 C   0  0
    0.0000    0.0000    0.0000 C   0  0
    0.0000    0.0000    0.0000 C   0  0
    0.0000    0.0000    0.0000 C   0  0
    0.0000    0.0000    0.0000 C   0  0
    0.0000    0.0000    0.0000 C   0  0
    0.0000    0.0000    0.0000 C   0  0
    0.0000    0.0000    0.0000 C   0  0
    0.0000    0.0000    0.0000 C   0  0
    0.0000    0.0000    0.0000 C   0  0
    0.0000    0.0000    0.0000 C   0  0
    0.0000    0.0000    0.0000 C   0  0
    0.0000    0.0000    0.0000 C   0  0
    0.0000    0.0000    0.0000 C   0  0
    0.0000    0.0000    0.0000 C   0  0
  1  2  1  0
  2  3  1  0
  3  4  2  0
  3  5  1  0
  5  6  1  1
  6  7  1  0
  7  8  2  0
  7  9  1  0
  9 10  2  0
 10 11  1  0
 11 12  2  0
 12 13  1  0
 13 14  2  0
 14 15  1  0
 15 16  2  0
 16 17  1  0
 17 18  2  0
 18  9  1  0
 18 13  1  0
 11 19  1  0
 19 20  2  0
 20 21  1  0
 21 22  2  0
 22 23  1  0
 23 24  2  0
 24 19  1  0
  5 25  1  0
 25 26  2  0
 26 27  1  0
 27 28  2  0
 28 29  1  0
 29 30  2  0
 30 25  1  0
M  END
> <Name>
CYP1A2_0022

> <Smiles>
COC(=O)[C@H](NC(=O)c1cc(nc2ccccc12)c3ccccc3)c4ccccc4

> <Property>
1

> <Canonical_Smiles>
COC(=O)[C@H](NC(=O)c1cc(nc2ccccc12)c3ccccc3)c4ccccc4

$$$$
CYP1A2_0023
  SciTegic10311710292D

 14 15  0  0  1  0            999 V2000
    0.0000    0.0000    0.0000 C   0  0
    0.0000    0.0000    0.0000 C   0  0  2  0  0  0
    0.0000    0.0000    0.0000 N   0  0
    0.0000    0.0000    0.0000 C   0  0
    0.0000    0.0000    0.0000 C   0  0
    0.0000    0.0000    0.0000 C   0  0
    0.0000    0.0000    0.0000 C   0  0
    0.0000    0.0000    0.0000 Cl  0  0
    0.0000    0.0000    0.0000 C   0  0
    0.0000    0.0000    0.0000 C   0  0
    0.0000    0.0000    0.0000 S   0  0
    0.0000    0.0000    0.0000 O   0  0
    0.0000    0.0000    0.0000 O   0  0
    0.0000    0.0000    0.0000 N   0  0
  2  1  1  1
  2  3  1  0
  3  4  1  0
  4  5  2  0
  5  6  1  0
  6  7  2  0
  7  8  1  0
  7  9  1  0
  9 10  2  0
 10  4  1  0
 10 11  1  0
 11 12  2  0
 11 13  2  0
 11 14  1  0
 14  2  1  0
M  END
> <Name>
CYP1A2_0023

> <Smiles>
C[C@@H]1Nc2ccc(Cl)cc2S(=O)(=O)N1

> <Property>
1

> <Canonical_Smiles>
C[C@@H]1Nc2ccc(Cl)cc2S(=O)(=O)N1

$$$$
CYP1A2_0024
  SciTegic10311710292D

 27 29  0  0  1  0            999 V2000
    0.0000    0.0000    0.0000 C   0  0
    0.0000    0.0000    0.0000 O   0  0
    0.0000    0.0000    0.0000 C   0  0
    0.0000    0.0000    0.0000 C   0  0
    0.0000    0.0000    0.0000 C   0  0
    0.0000    0.0000    0.0000 C   0  0
    0.0000    0.0000    0.0000 C   0  0
    0.0000    0.0000    0.0000 C   0  0
    0.0000    0.0000    0.0000 C   0  0
    0.0000    0.0000    0.0000 O   0  0
    0.0000    0.0000    0.0000 C   0  0  1  0  0  0
    0.0000    0.0000    0.0000 C   0  0
    0.0000    0.0000    0.0000 N   0  0
    0.0000    0.0000    0.0000 C   0  0
    0.0000    0.0000    0.0000 C   0  0
    0.0000    0.0000    0.0000 N   0  0
    0.0000    0.0000    0.0000 C   0  0
    0.0000    0.0000    0.0000 C   0  0
    0.0000    0.0000    0.0000 C   0  0
    0.0000    0.0000    0.0000 C   0  0
    0.0000    0.0000    0.0000 C   0  0
    0.0000    0.0000    0.0000 O   0  0
    0.0000    0.0000    0.0000 C   0  0
    0.0000    0.0000    0.0000 C   0  0
    0.0000    0.0000    0.0000 C   0  0
    0.0000    0.0000    0.0000 C   0  0
    0.0000    0.0000    0.0000 C   0  0
  1  2  1  0
  2  3  1  0
  3  4  2  0
  4  5  1  0
  5  6  2  0
  6  7  1  0
  7  8  1  0
  8  9  1  0
  9 10  1  0
 11 10  1  1
 11 12  1  0
 12 13  1  0
 13 14  1  0
 14 15  2  0
 15 16  1  0
 16 17  2  0
 17 13  1  0
 11 18  1  0
 18 19  2  0
 19 20  1  0
 20 21  2  0
 21 22  1  0
 22 23  1  0
 21 24  1  0
 24 25  2  0
 25 18  1  0
  6 26  1  0
 26 27  2  0
 27  3  1  0
M  END
> <Name>
CYP1A2_0024

> <Smiles>
COc1ccc(CCCO[C@@H](Cn2ccnc2)c3ccc(OC)cc3)cc1

> <Property>
1

> <Canonical_Smiles>
COc1ccc(CCCO[C@@H](Cn2ccnc2)c3ccc(OC)cc3)cc1

$$$$
CYP1A2_0025
  SciTegic10311710292D

 20 21  0  0  1  0            999 V2000
    0.0000    0.0000    0.0000 C   0  0
    0.0000    0.0000    0.0000 C   0  0
    0.0000    0.0000    0.0000 C   0  0
    0.0000    0.0000    0.0000 N   0  0
    0.0000    0.0000    0.0000 C   0  0
    0.0000    0.0000    0.0000 C   0  0  1  0  0  0
    0.0000    0.0000    0.0000 O   0  0
    0.0000    0.0000    0.0000 C   0  0
    0.0000    0.0000    0.0000 O   0  0
    0.0000    0.0000    0.0000 C   0  0
    0.0000    0.0000    0.0000 C   0  0
    0.0000    0.0000    0.0000 C   0  0
    0.0000    0.0000    0.0000 C   0  0
    0.0000    0.0000    0.0000 C   0  0
    0.0000    0.0000    0.0000 C   0  0
    0.0000    0.0000    0.0000 N   0  0
    0.0000    0.0000    0.0000 C   0  0
    0.0000    0.0000    0.0000 C   0  0
    0.0000    0.0000    0.0000 C   0  0
    0.0000    0.0000    0.0000 C   0  0
  1  2  1  0
  2  3  1  0
  2  4  1  0
  4  5  1  0
  5  6  1  0
  6  7  1  1
  6  8  1  0
  8  9  1  0
  9 10  1  0
 10 11  2  0
 11 12  1  0
 12 13  2  0
 13 14  1  0
 14 15  2  0
 15 10  1  0
 15 16  1  0
 16 17  1  0
 17 18  2  0
 18 19  1  0
 19 20  2  0
 20 16  1  0
M  END
> <Name>
CYP1A2_0025

> <Smiles>
CC(C)NC[C@@H](O)COc1ccccc1n2cccc2

> <Property>
1

> <Canonical_Smiles>
CC(C)NC[C@@H](O)COc1ccccc1n2cccc2

$$$$
CYP1A2_0026
  SciTegic10311710292D

 16 17  0  0  1  0            999 V2000
    0.0000    0.0000    0.0000 O   0  0
    0.0000    0.0000    0.0000 C   0  0
    0.0000    0.0000    0.0000 C   0  0  1  0  0  0
    0.0000    0.0000    0.0000 O   0  0
    0.0000    0.0000    0.0000 C   0  0
    0.0000    0.0000    0.0000 O   0  0
    0.0000    0.0000    0.0000 C   0  0
    0.0000    0.0000    0.0000 C   0  0
    0.0000    0.0000    0.0000 C   0  0
    0.0000    0.0000    0.0000 C   0  0
    0.0000    0.0000    0.0000 C   0  0
    0.0000    0.0000    0.0000 C   0  0
    0.0000    0.0000    0.0000 C   0  0
    0.0000    0.0000    0.0000 C   0  0
    0.0000    0.0000    0.0000 C   0  0
    0.0000    0.0000    0.0000 C   0  0
  1  2  1  0
  2  3  1  0
  3  4  1  1
  3  5  1  0
  5  6  1  0
  6  7  1  0
  7  8  2  0
  8  9  1  0
  9 10  2  0
 10 11  1  0
 11 12  2  0
 12 13  1  0
 13 14  2  0
 14 15  1  0
 15 16  2  0
 16  7  1  0
 16 11  1  0
M  END
> <Name>
CYP1A2_0026

> <Smiles>
OC[C@@H](O)COc1cccc2ccccc12

> <Property>
1

> <Canonical_Smiles>
OC[C@@H](O)COc1cccc2ccccc12

$$$$
CYP1A2_0027
  SciTegic10311710292D

 23 24  0  0  1  0            999 V2000
    0.0000    0.0000    0.0000 C   0  0
    0.0000    0.0000    0.0000 C   0  0  1  0  0  0
    0.0000    0.0000    0.0000 C   0  0
    0.0000    0.0000    0.0000 C   0  0
    0.0000    0.0000    0.0000 C   0  0
    0.0000    0.0000    0.0000 C   0  0
    0.0000    0.0000    0.0000 C   0  0
    0.0000    0.0000    0.0000 C   0  0
    0.0000    0.0000    0.0000 C   0  0
    0.0000    0.0000    0.0000 C   0  0
    0.0000    0.0000    0.0000 F   0  0
    0.0000    0.0000    0.0000 F   0  0
    0.0000    0.0000    0.0000 F   0  0
    0.0000    0.0000    0.0000 N   0  0
    0.0000    0.0000    0.0000 C   0  0
    0.0000    0.0000    0.0000 C   0  0
    0.0000    0.0000    0.0000 C   0  0
    0.0000    0.0000    0.0000 C   0  0
    0.0000    0.0000    0.0000 C   0  0
    0.0000    0.0000    0.0000 C   0  0
    0.0000    0.0000    0.0000 C   0  0
    0.0000    0.0000    0.0000 C   0  0
    0.0000    0.0000    0.0000 C   0  0
  2  1  1  1
  2  3  1  0
  3  4  1  0
  4  5  2  0
  5  6  1  0
  6  7  2  0
  7  8  1  0
  8  9  2  0
  9  4  1  0
  8 10  1  0
 10 11  1  0
 10 12  1  0
 10 13  1  0
  2 14  1  0
 14 15  1  0
 15 16  1  0
 16 17  1  0
 17 18  1  0
 18 19  2  0
 19 20  1  0
 20 21  2  0
 21 22  1  0
 22 23  2  0
 23 18  1  0
M  END
> <Name>
CYP1A2_0027

> <Smiles>
C[C@@H](Cc1cccc(c1)C(F)(F)F)NCCCc2ccccc2

> <Property>
1

> <Canonical_Smiles>
C[C@@H](Cc1cccc(c1)C(F)(F)F)NCCCc2ccccc2

$$$$
CYP1A2_0028
  SciTegic10311710292D

 25 26  0  0  1  0            999 V2000
    0.0000    0.0000    0.0000 C   0  0
    0.0000    0.0000    0.0000 O   0  0
    0.0000    0.0000    0.0000 C   0  0
    0.0000    0.0000    0.0000 O   0  0
    0.0000    0.0000    0.0000 C   0  0
    0.0000    0.0000    0.0000 C   0  0
    0.0000    0.0000    0.0000 C   0  0
    0.0000    0.0000    0.0000 N   0  0
    0.0000    0.0000    0.0000 C   0  0
    0.0000    0.0000    0.0000 C   0  0
    0.0000    0.0000    0.0000 C   0  0  2  0  0  0
    0.0000    0.0000    0.0000 C   0  0
    0.0000    0.0000    0.0000 C   0  0
    0.0000    0.0000    0.0000 O   0  0
    0.0000    0.0000    0.0000 O   0  0
    0.0000    0.0000    0.0000 C   0  0
    0.0000    0.0000    0.0000 C   0  0
    0.0000    0.0000    0.0000 S   0  0
    0.0000    0.0000    0.0000 C   0  0
    0.0000    0.0000    0.0000 C   0  0
    0.0000    0.0000    0.0000 C   0  0
    0.0000    0.0000    0.0000 C   0  0
    0.0000    0.0000    0.0000 C   0  0
    0.0000    0.0000    0.0000 C   0  0
    0.0000    0.0000    0.0000 C   0  0
  1  2  1  0
  2  3  1  0
  3  4  2  0
  3  5  1  0
  5  6  2  3
  6  7  1  0
  6  8  1  0
  8  9  1  0
  9 10  2  3
 10 11  1  0
 11  5  1  0
 11 12  1  1
 10 13  1  0
 13 14  2  0
 13 15  1  0
 15 16  1  0
 16 17  1  0
 17 18  1  0
 18 19  1  0
 19 20  2  0
 20 21  1  0
 21 22  2  0
 22 23  1  0
 23 24  2  0
 24 19  1  0
  9 25  1  0
M  END
> <Name>
CYP1A2_0028

> <Smiles>
COC(=O)C1=C(C)NC(=C([C@@H]1C)C(=O)OCCSc2ccccc2)C

> <Property>
1

> <Canonical_Smiles>
COC(=O)C1=C(C)NC(=C([C@@H]1C)C(=O)OCCSc2ccccc2)C

$$$$
CYP1A2_0029
  SciTegic10311710292D

 23 24  0  0  0  0            999 V2000
    0.0000    0.0000    0.0000 C   0  0
    0.0000    0.0000    0.0000 O   0  0
    0.0000    0.0000    0.0000 C   0  0
    0.0000    0.0000    0.0000 C   0  0
    0.0000    0.0000    0.0000 C   0  0
    0.0000    0.0000    0.0000 C   0  0
    0.0000    0.0000    0.0000 C   0  0
    0.0000    0.0000    0.0000 C   0  0
    0.0000    0.0000    0.0000 O   0  0
    0.0000    0.0000    0.0000 N   0  0
    0.0000    0.0000    0.0000 C   0  0
    0.0000    0.0000    0.0000 C   0  0
    0.0000    0.0000    0.0000 C   0  0
    0.0000    0.0000    0.0000 C   0  0
    0.0000    0.0000    0.0000 C   0  0
    0.0000    0.0000    0.0000 O   0  0
    0.0000    0.0000    0.0000 C   0  0
    0.0000    0.0000    0.0000 C   0  0
    0.0000    0.0000    0.0000 O   0  0
    0.0000    0.0000    0.0000 C   0  0
    0.0000    0.0000    0.0000 C   0  0
    0.0000    0.0000    0.0000 O   0  0
    0.0000    0.0000    0.0000 C   0  0
  1  2  1  0
  2  3  1  0
  3  4  2  0
  4  5  1  0
  5  6  1  0
  6  7  2  0
  7  8  1  0
  8  9  2  0
  8 10  1  0
 10 11  1  0
 11 12  1  0
 12 13  1  0
 13 14  1  0
 14 15  1  0
 15 10  1  0
 15 16  2  0
  5 17  2  0
 17 18  1  0
 18 19  1  0
 19 20  1  0
 18 21  2  0
 21  3  1  0
 21 22  1  0
 22 23  1  0
M  END
> <Name>
CYP1A2_0029

> <Smiles>
COc1cc(\C=C/C(=O)N2CCCCC2=O)cc(OC)c1OC

> <Property>
1

> <Canonical_Smiles>
COc1cc(\C=C/C(=O)N2CCCCC2=O)cc(OC)c1OC

$$$$
CYP1A2_0030
  SciTegic10311710292D

 20 23  0  0  1  0            999 V2000
    0.0000    0.0000    0.0000 C   0  0
    0.0000    0.0000    0.0000 C   0  0  1  0  0  0
    0.0000    0.0000    0.0000 C   0  0
    0.0000    0.0000    0.0000 C   0  0
    0.0000    0.0000    0.0000 C   0  0  2  0  0  0
    0.0000    0.0000    0.0000 C   0  0  1  0  0  0
    0.0000    0.0000    0.0000 C   0  0
    0.0000    0.0000    0.0000 C   0  0
    0.0000    0.0000    0.0000 O   0  0
    0.0000    0.0000    0.0000 O   0  0
    0.0000    0.0000    0.0000 C   0  0  1  0  0  0
    0.0000    0.0000    0.0000 O   0  0
    0.0000    0.0000    0.0000 C   0  0  1  0  0  0
    0.0000    0.0000    0.0000 C   0  0
    0.0000    0.0000    0.0000 C   0  0
    0.0000    0.0000    0.0000 C   0  0
    0.0000    0.0000    0.0000 C   0  0  2  0  0  0
    0.0000    0.0000    0.0000 C   0  0  1  0  0  0
    0.0000    0.0000    0.0000 O   0  0
    0.0000    0.0000    0.0000 O   0  0
  2  1  1  1
  2  3  1  0
  3  4  1  0
  5  4  1  1
  5  6  1  0
  6  7  1  1
  6  8  1  0
  8  9  2  0
  8 10  1  0
 11 10  1  1
 11 12  1  0
 12 13  1  0
 13 14  1  1
 13 15  1  0
 15 16  1  0
 17 16  1  1
 17  2  1  0
 17 18  1  0
 18  5  1  0
 18 11  1  0
 18 19  1  1
 19 20  1  0
 20 13  1  0
M  END
> <Name>
CYP1A2_0030

> <Smiles>
C[C@H]1CC[C@@H]2[C@@H](C)C(=O)O[C@H]3O[C@@]4(C)CC[C@@H]1[C@@]23OO4

> <Property>
1

> <Canonical_Smiles>
C[C@H]1CC[C@@H]2[C@@H](C)C(=O)O[C@H]3O[C@@]4(C)CC[C@@H]1[C@@]23OO4

$$$$
CYP1A2_0031
  SciTegic10311710292D

 17 20  0  0  1  0            999 V2000
    0.0000    0.0000    0.0000 C   0  0
    0.0000    0.0000    0.0000 C   0  0
    0.0000    0.0000    0.0000 C   0  0
    0.0000    0.0000    0.0000 C   0  0
    0.0000    0.0000    0.0000 C   0  0
    0.0000    0.0000    0.0000 C   0  0
    0.0000    0.0000    0.0000 C   0  0
    0.0000    0.0000    0.0000 C   0  0
    0.0000    0.0000    0.0000 C   0  0
    0.0000    0.0000    0.0000 C   0  0
    0.0000    0.0000    0.0000 C   0  0
    0.0000    0.0000    0.0000 C   0  0  2  0  0  0
    0.0000    0.0000    0.0000 N   0  0
    0.0000    0.0000    0.0000 C   0  0
    0.0000    0.0000    0.0000 C   0  0
    0.0000    0.0000    0.0000 N   0  0
    0.0000    0.0000    0.0000 C   0  0
  1  2  1  0
  2  3  2  0
  3  4  1  0
  4  5  2  0
  5  6  1  0
  6  7  2  0
  7  2  1  0
  6  8  1  0
  8  9  1  0
  9 10  1  0
 10 11  1  0
 12 11  1  1
 12 13  1  0
 13 14  1  0
 14 15  1  0
 15 16  1  0
 16  5  1  0
 16 17  1  0
 17  8  2  0
 17 12  1  0
M  END
> <Name>
CYP1A2_0031

> <Smiles>
Cc1ccc2c(c1)c3CCC[C@@H]4NCCn2c34

> <Property>
1

> <Canonical_Smiles>
Cc1ccc2c(c1)c3CCC[C@@H]4NCCn2c34

$$$$
CYP1A2_0032
  SciTegic10311710292D

 27 30  0  0  0  0            999 V2000
    0.0000    0.0000    0.0000 C   0  0
    0.0000    0.0000    0.0000 C   0  0
    0.0000    0.0000    0.0000 S   0  0
    0.0000    0.0000    0.0000 C   0  0
    0.0000    0.0000    0.0000 C   0  0
    0.0000    0.0000    0.0000 C   0  0
    0.0000    0.0000    0.0000 C   0  0
    0.0000    0.0000    0.0000 S   0  0
    0.0000    0.0000    0.0000 C   0  0
    0.0000    0.0000    0.0000 C   0  0
    0.0000    0.0000    0.0000 C   0  0
    0.0000    0.0000    0.0000 C   0  0
    0.0000    0.0000    0.0000 C   0  0
    0.0000    0.0000    0.0000 C   0  0
    0.0000    0.0000    0.0000 N   0  0
    0.0000    0.0000    0.0000 C   0  0
    0.0000    0.0000    0.0000 C   0  0
    0.0000    0.0000    0.0000 C   0  0
    0.0000    0.0000    0.0000 N   0  0
    0.0000    0.0000    0.0000 C   0  0
    0.0000    0.0000    0.0000 C   0  0
    0.0000    0.0000    0.0000 N   0  0
    0.0000    0.0000    0.0000 C   0  0
    0.0000    0.0000    0.0000 C   0  0
    0.0000    0.0000    0.0000 C   0  0
    0.0000    0.0000    0.0000 C   0  0
    0.0000    0.0000    0.0000 C   0  0
  1  2  1  0
  2  3  1  0
  3  4  1  0
  4  5  2  0
  5  6  1  0
  6  7  2  0
  7  8  1  0
  8  9  1  0
  9 10  2  0
 10 11  1  0
 11 12  2  0
 12 13  1  0
 13 14  2  0
 14  9  1  0
 14 15  1  0
 15 16  1  0
 16 17  1  0
 17 18  1  0
 18 19  1  0
 19 20  1  0
 20 21  1  0
 21 22  1  0
 22 23  1  0
 22 24  1  0
 24 25  1  0
 25 19  1  0
 15 26  1  0
 26  7  1  0
 26 27  2  0
 27  4  1  0
M  END
> <Name>
CYP1A2_0032

> <Smiles>
CCSc1ccc2Sc3ccccc3N(CCCN4CCN(C)CC4)c2c1

> <Property>
1

> <Canonical_Smiles>
CCSc1ccc2Sc3ccccc3N(CCCN4CCN(C)CC4)c2c1

$$$$
CYP1A2_0033
  SciTegic10311710292D

 28 30  0  0  1  0            999 V2000
    0.0000    0.0000    0.0000 C   0  0
    0.0000    0.0000    0.0000 C   0  0
    0.0000    0.0000    0.0000 N   0  0
    0.0000    0.0000    0.0000 C   0  0
    0.0000    0.0000    0.0000 C   0  0
    0.0000    0.0000    0.0000 C   0  0
    0.0000    0.0000    0.0000 C   0  0
    0.0000    0.0000    0.0000 C   0  0
    0.0000    0.0000    0.0000 C   0  0  2  0  0  0
    0.0000    0.0000    0.0000 C   0  0
    0.0000    0.0000    0.0000 N   0  0
    0.0000    0.0000    0.0000 C   0  0
    0.0000    0.0000    0.0000 C   0  0
    0.0000    0.0000    0.0000 C   0  0
    0.0000    0.0000    0.0000 C   0  0
    0.0000    0.0000    0.0000 C   0  0
    0.0000    0.0000    0.0000 Cl  0  0
    0.0000    0.0000    0.0000 C   0  0
    0.0000    0.0000    0.0000 C   0  0
    0.0000    0.0000    0.0000 N   0  0
    0.0000    0.0000    0.0000 C   0  0
    0.0000    0.0000    0.0000 C   0  0
    0.0000    0.0000    0.0000 C   0  0
    0.0000    0.0000    0.0000 C   0  0
    0.0000    0.0000    0.0000 O   0  0
    0.0000    0.0000    0.0000 C   0  0
    0.0000    0.0000    0.0000 C   0  0
    0.0000    0.0000    0.0000 C   0  0
  1  2  1  0
  2  3  1  0
  3  4  1  0
  4  5  1  0
  3  6  1  0
  6  7  1  0
  7  8  1  0
  8  9  1  0
  9 10  1  1
  9 11  1  0
 11 12  1  0
 12 13  2  0
 13 14  1  0
 14 15  2  0
 15 16  1  0
 16 17  1  0
 16 18  2  0
 18 19  1  0
 19 13  1  0
 19 20  2  0
 20 21  1  0
 21 22  2  0
 22 23  1  0
 23 24  2  0
 24 25  1  0
 25 26  1  0
 24 27  1  0
 27 28  2  0
 28 12  1  0
 28 21  1  0
M  END
> <Name>
CYP1A2_0033

> <Smiles>
CCN(CC)CCC[C@H](C)Nc1c2ccc(Cl)cc2nc3ccc(OC)cc13

> <Property>
1

> <Canonical_Smiles>
CCN(CC)CCC[C@H](C)Nc1c2ccc(Cl)cc2nc3ccc(OC)cc13

$$$$
CYP1A2_0034
  SciTegic10311710292D

 26 31  0  0  1  0            999 V2000
    0.0000    0.0000    0.0000 C   0  0
    0.0000    0.0000    0.0000 N   0  0
    0.0000    0.0000    0.0000 C   0  0
    0.0000    0.0000    0.0000 C   0  0
    0.0000    0.0000    0.0000 C   0  0
    0.0000    0.0000    0.0000 O   0  0
    0.0000    0.0000    0.0000 C   0  0
    0.0000    0.0000    0.0000 O   0  0
    0.0000    0.0000    0.0000 C   0  0
    0.0000    0.0000    0.0000 C   0  0
    0.0000    0.0000    0.0000 C   0  0
    0.0000    0.0000    0.0000 C   0  0
    0.0000    0.0000    0.0000 C   0  0  2  0  0  0
    0.0000    0.0000    0.0000 C   0  0  1  0  0  0
    0.0000    0.0000    0.0000 O   0  0
    0.0000    0.0000    0.0000 C   0  0
    0.0000    0.0000    0.0000 C   0  0
    0.0000    0.0000    0.0000 C   0  0
    0.0000    0.0000    0.0000 C   0  0
    0.0000    0.0000    0.0000 O   0  0
    0.0000    0.0000    0.0000 C   0  0
    0.0000    0.0000    0.0000 O   0  0
    0.0000    0.0000    0.0000 C   0  0
    0.0000    0.0000    0.0000 C   0  0
    0.0000    0.0000    0.0000 C   0  0
    0.0000    0.0000    0.0000 C   0  0  2  0  0  0
  1  2  1  0
  2  3  1  0
  3  4  1  0
  4  5  2  0
  5  6  1  0
  6  7  1  0
  7  8  1  0
  8  9  1  0
  9  5  1  0
  9 10  2  0
 10 11  1  0
 11 12  2  0
 12  4  1  0
 13 12  1  1
 13 14  1  0
 14 15  1  1
 14 16  1  0
 16 17  1  0
 17 18  2  0
 18 19  1  0
 19 20  1  0
 20 21  1  0
 21 22  1  0
 22 23  1  0
 23 19  2  0
 23 24  1  0
 24 25  2  0
 25 17  1  0
 26 25  1  1
 26  2  1  0
 26 13  1  0
M  END
> <Name>
CYP1A2_0034

> <Smiles>
CN1Cc2c3OCOc3ccc2[C@@H]4[C@@H](O)Cc5cc6OCOc6cc5[C@H]14

> <Property>
1

> <Canonical_Smiles>
CN1Cc2c3OCOc3ccc2[C@@H]4[C@@H](O)Cc5cc6OCOc6cc5[C@H]14

$$$$
CYP1A2_0035
  SciTegic10311710292D

 20 23  0  0  1  0            999 V2000
    0.0000    0.0000    0.0000 C   0  0
    0.0000    0.0000    0.0000 C   0  0  1  0  0  0
    0.0000    0.0000    0.0000 C   0  0
    0.0000    0.0000    0.0000 C   0  0
    0.0000    0.0000    0.0000 C   0  0  2  0  0  0
    0.0000    0.0000    0.0000 C   0  0  1  0  0  0
    0.0000    0.0000    0.0000 C   0  0
    0.0000    0.0000    0.0000 C   0  0
    0.0000    0.0000    0.0000 O   0  0
    0.0000    0.0000    0.0000 O   0  0
    0.0000    0.0000    0.0000 C   0  0  1  0  0  0
    0.0000    0.0000    0.0000 O   0  0
    0.0000    0.0000    0.0000 C   0  0  1  0  0  0
    0.0000    0.0000    0.0000 C   0  0
    0.0000    0.0000    0.0000 C   0  0
    0.0000    0.0000    0.0000 C   0  0
    0.0000    0.0000    0.0000 C   0  0  1  0  0  0
    0.0000    0.0000    0.0000 C   0  0  2  0  0  0
    0.0000    0.0000    0.0000 O   0  0
    0.0000    0.0000    0.0000 O   0  0
  2  1  1  1
  2  3  1  0
  3  4  1  0
  5  4  1  1
  5  6  1  0
  6  7  1  1
  6  8  1  0
  8  9  2  0
  8 10  1  0
 11 10  1  1
 11 12  1  0
 12 13  1  0
 13 14  1  1
 13 15  1  0
 15 16  1  0
 17 16  1  1
 17  2  1  0
 17 18  1  0
 18  5  1  0
 18 11  1  0
 18 19  1  1
 19 20  1  0
 20 13  1  0
M  END
> <Name>
CYP1A2_0035

> <Smiles>
C[C@H]1CC[C@@H]2[C@@H](C)C(=O)O[C@H]3O[C@@]4(C)CC[C@H]1[C@]23OO4

> <Property>
1

> <Canonical_Smiles>
C[C@H]1CC[C@@H]2[C@@H](C)C(=O)O[C@H]3O[C@@]4(C)CC[C@H]1[C@]23OO4

$$$$
CYP1A2_0036
  SciTegic10311710292D

 24 26  0  0  1  0            999 V2000
    0.0000    0.0000    0.0000 Cl  0  0
    0.0000    0.0000    0.0000 C   0  0
    0.0000    0.0000    0.0000 C   0  0
    0.0000    0.0000    0.0000 C   0  0
    0.0000    0.0000    0.0000 C   0  0
    0.0000    0.0000    0.0000 C   0  0
    0.0000    0.0000    0.0000 S   0  0
    0.0000    0.0000    0.0000 C   0  0  1  0  0  0
    0.0000    0.0000    0.0000 C   0  0
    0.0000    0.0000    0.0000 N   0  0
    0.0000    0.0000    0.0000 C   0  0
    0.0000    0.0000    0.0000 C   0  0
    0.0000    0.0000    0.0000 N   0  0
    0.0000    0.0000    0.0000 C   0  0
    0.0000    0.0000    0.0000 C   0  0
    0.0000    0.0000    0.0000 C   0  0
    0.0000    0.0000    0.0000 C   0  0
    0.0000    0.0000    0.0000 C   0  0
    0.0000    0.0000    0.0000 Cl  0  0
    0.0000    0.0000    0.0000 C   0  0
    0.0000    0.0000    0.0000 C   0  0
    0.0000    0.0000    0.0000 Cl  0  0
    0.0000    0.0000    0.0000 C   0  0
    0.0000    0.0000    0.0000 C   0  0
  1  2  1  0
  2  3  2  0
  3  4  1  0
  4  5  2  0
  5  6  1  0
  6  7  1  0
  8  7  1  1
  8  9  1  0
  9 10  1  0
 10 11  1  0
 11 12  2  0
 12 13  1  0
 13 14  2  0
 14 10  1  0
  8 15  1  0
 15 16  2  0
 16 17  1  0
 17 18  2  0
 18 19  1  0
 18 20  1  0
 20 21  2  0
 21 15  1  0
 21 22  1  0
  5 23  1  0
 23 24  2  0
 24  2  1  0
M  END
> <Name>
CYP1A2_0036

> <Smiles>
Clc1ccc(CS[C@@H](Cn2ccnc2)c3ccc(Cl)cc3Cl)cc1

> <Property>
1

> <Canonical_Smiles>
Clc1ccc(CS[C@@H](Cn2ccnc2)c3ccc(Cl)cc3Cl)cc1

$$$$
CYP1A2_0037
  SciTegic10311710292D

 19 20  0  0  1  0            999 V2000
    0.0000    0.0000    0.0000 Cl  0  0
    0.0000    0.0000    0.0000 C   0  0
    0.0000    0.0000    0.0000 C   0  0
    0.0000    0.0000    0.0000 C   0  0
    0.0000    0.0000    0.0000 C   0  0
    0.0000    0.0000    0.0000 C   0  0  2  0  0  0
    0.0000    0.0000    0.0000 C   0  0
    0.0000    0.0000    0.0000 N   0  0
    0.0000    0.0000    0.0000 C   0  0
    0.0000    0.0000    0.0000 C   0  0
    0.0000    0.0000    0.0000 N   0  0
    0.0000    0.0000    0.0000 C   0  0
    0.0000    0.0000    0.0000 O   0  0
    0.0000    0.0000    0.0000 C   0  0
    0.0000    0.0000    0.0000 C   0  0
    0.0000    0.0000    0.0000 C   0  0
    0.0000    0.0000    0.0000 C   0  0
    0.0000    0.0000    0.0000 Cl  0  0
    0.0000    0.0000    0.0000 C   0  0
  1  2  1  0
  2  3  2  0
  3  4  1  0
  4  5  2  0
  5  6  1  0
  6  7  1  1
  7  8  1  0
  8  9  1  0
  9 10  2  0
 10 11  1  0
 11 12  2  0
 12  8  1  0
  6 13  1  0
 13 14  1  0
 14 15  1  0
 15 16  2  0
  5 17  1  0
 17 18  1  0
 17 19  2  0
 19  2  1  0
M  END
> <Name>
CYP1A2_0037

> <Smiles>
Clc1ccc([C@H](Cn2ccnc2)OCC=C)c(Cl)c1

> <Property>
1

> <Canonical_Smiles>
Clc1ccc([C@H](Cn2ccnc2)OCC=C)c(Cl)c1

$$$$
CYP1A2_0038
  SciTegic10311710292D

 25 27  0  0  1  0            999 V2000
    0.0000    0.0000    0.0000 Cl  0  0
    0.0000    0.0000    0.0000 C   0  0
    0.0000    0.0000    0.0000 C   0  0
    0.0000    0.0000    0.0000 C   0  0
    0.0000    0.0000    0.0000 C   0  0
    0.0000    0.0000    0.0000 C   0  0  2  0  0  0
    0.0000    0.0000    0.0000 C   0  0
    0.0000    0.0000    0.0000 N   0  0
    0.0000    0.0000    0.0000 C   0  0
    0.0000    0.0000    0.0000 C   0  0
    0.0000    0.0000    0.0000 N   0  0
    0.0000    0.0000    0.0000 C   0  0
    0.0000    0.0000    0.0000 O   0  0
    0.0000    0.0000    0.0000 C   0  0
    0.0000    0.0000    0.0000 C   0  0
    0.0000    0.0000    0.0000 C   0  0
    0.0000    0.0000    0.0000 Cl  0  0
    0.0000    0.0000    0.0000 C   0  0
    0.0000    0.0000    0.0000 C   0  0
    0.0000    0.0000    0.0000 C   0  0
    0.0000    0.0000    0.0000 C   0  0
    0.0000    0.0000    0.0000 Cl  0  0
    0.0000    0.0000    0.0000 C   0  0
    0.0000    0.0000    0.0000 Cl  0  0
    0.0000    0.0000    0.0000 C   0  0
  1  2  1  0
  2  3  2  0
  3  4  1  0
  4  5  2  0
  5  6  1  0
  6  7  1  1
  7  8  1  0
  8  9  1  0
  9 10  2  0
 10 11  1  0
 11 12  2  0
 12  8  1  0
  6 13  1  0
 13 14  1  0
 14 15  1  0
 15 16  2  0
 16 17  1  0
 16 18  1  0
 18 19  2  0
 19 20  1  0
 20 21  2  0
 21 15  1  0
 21 22  1  0
  5 23  1  0
 23 24  1  0
 23 25  2  0
 25  2  1  0
M  END
> <Name>
CYP1A2_0038

> <Smiles>
Clc1ccc([C@H](Cn2ccnc2)OCc3c(Cl)cccc3Cl)c(Cl)c1

> <Property>
1

> <Canonical_Smiles>
Clc1ccc([C@H](Cn2ccnc2)OCc3c(Cl)cccc3Cl)c(Cl)c1

$$$$
CYP1A2_0039
  SciTegic10311710292D

 24 26  0  0  1  0            999 V2000
    0.0000    0.0000    0.0000 Cl  0  0
    0.0000    0.0000    0.0000 C   0  0
    0.0000    0.0000    0.0000 C   0  0
    0.0000    0.0000    0.0000 C   0  0
    0.0000    0.0000    0.0000 C   0  0
    0.0000    0.0000    0.0000 C   0  0
    0.0000    0.0000    0.0000 O   0  0
    0.0000    0.0000    0.0000 C   0  0  1  0  0  0
    0.0000    0.0000    0.0000 C   0  0
    0.0000    0.0000    0.0000 N   0  0
    0.0000    0.0000    0.0000 C   0  0
    0.0000    0.0000    0.0000 C   0  0
    0.0000    0.0000    0.0000 N   0  0
    0.0000    0.0000    0.0000 C   0  0
    0.0000    0.0000    0.0000 C   0  0
    0.0000    0.0000    0.0000 C   0  0
    0.0000    0.0000    0.0000 C   0  0
    0.0000    0.0000    0.0000 C   0  0
    0.0000    0.0000    0.0000 Cl  0  0
    0.0000    0.0000    0.0000 C   0  0
    0.0000    0.0000    0.0000 C   0  0
    0.0000    0.0000    0.0000 Cl  0  0
    0.0000    0.0000    0.0000 C   0  0
    0.0000    0.0000    0.0000 C   0  0
  1  2  1  0
  2  3  2  0
  3  4  1  0
  4  5  2  0
  5  6  1  0
  6  7  1  0
  8  7  1  1
  8  9  1  0
  9 10  1  0
 10 11  1  0
 11 12  2  0
 12 13  1  0
 13 14  2  0
 14 10  1  0
  8 15  1  0
 15 16  2  0
 16 17  1  0
 17 18  2  0
 18 19  1  0
 18 20  1  0
 20 21  2  0
 21 15  1  0
 21 22  1  0
  5 23  1  0
 23 24  2  0
 24  2  1  0
M  END
> <Name>
CYP1A2_0039

> <Smiles>
Clc1ccc(CO[C@@H](Cn2ccnc2)c3ccc(Cl)cc3Cl)cc1

> <Property>
1

> <Canonical_Smiles>
Clc1ccc(CO[C@@H](Cn2ccnc2)c3ccc(Cl)cc3Cl)cc1

$$$$
CYP1A2_0040
  SciTegic10311710292D

 25 26  0  0  1  0            999 V2000
    0.0000    0.0000    0.0000 C   0  0
    0.0000    0.0000    0.0000 C   0  0  1  0  0  0
    0.0000    0.0000    0.0000 C   0  0
    0.0000    0.0000    0.0000 C   0  0
    0.0000    0.0000    0.0000 C   0  0
    0.0000    0.0000    0.0000 C   0  0
    0.0000    0.0000    0.0000 C   0  0
    0.0000    0.0000    0.0000 C   0  0
    0.0000    0.0000    0.0000 C   0  0
    0.0000    0.0000    0.0000 C   0  0
    0.0000    0.0000    0.0000 F   0  0
    0.0000    0.0000    0.0000 F   0  0
    0.0000    0.0000    0.0000 F   0  0
    0.0000    0.0000    0.0000 N   0  0
    0.0000    0.0000    0.0000 C   0  0
    0.0000    0.0000    0.0000 C   0  0
    0.0000    0.0000    0.0000 O   0  0
    0.0000    0.0000    0.0000 C   0  0
    0.0000    0.0000    0.0000 O   0  0
    0.0000    0.0000    0.0000 C   0  0
    0.0000    0.0000    0.0000 C   0  0
    0.0000    0.0000    0.0000 C   0  0
    0.0000    0.0000    0.0000 C   0  0
    0.0000    0.0000    0.0000 C   0  0
    0.0000    0.0000    0.0000 C   0  0
  2  1  1  1
  2  3  1  0
  3  4  1  0
  4  5  2  0
  5  6  1  0
  6  7  2  0
  7  8  1  0
  8  9  2  0
  9  4  1  0
  8 10  1  0
 10 11  1  0
 10 12  1  0
 10 13  1  0
  2 14  1  0
 14 15  1  0
 15 16  1  0
 16 17  1  0
 17 18  1  0
 18 19  2  0
 18 20  1  0
 20 21  2  0
 21 22  1  0
 22 23  2  0
 23 24  1  0
 24 25  2  0
 25 20  1  0
M  END
> <Name>
CYP1A2_0040

> <Smiles>
C[C@@H](Cc1cccc(c1)C(F)(F)F)NCCOC(=O)c2ccccc2

> <Property>
1

> <Canonical_Smiles>
C[C@@H](Cc1cccc(c1)C(F)(F)F)NCCOC(=O)c2ccccc2

$$$$
CYP1A2_0041
  SciTegic10311710292D

 22 24  0  0  1  0            999 V2000
    0.0000    0.0000    0.0000 C   0  0
    0.0000    0.0000    0.0000 C   0  0
    0.0000    0.0000    0.0000 C   0  0
    0.0000    0.0000    0.0000 C   0  0  1  0  0  0
    0.0000    0.0000    0.0000 C   0  0
    0.0000    0.0000    0.0000 O   0  0
    0.0000    0.0000    0.0000 N   0  0
    0.0000    0.0000    0.0000 N   0  0
    0.0000    0.0000    0.0000 C   0  0
    0.0000    0.0000    0.0000 O   0  0
    0.0000    0.0000    0.0000 C   0  0
    0.0000    0.0000    0.0000 C   0  0
    0.0000    0.0000    0.0000 C   0  0
    0.0000    0.0000    0.0000 C   0  0
    0.0000    0.0000    0.0000 C   0  0
    0.0000    0.0000    0.0000 C   0  0
    0.0000    0.0000    0.0000 C   0  0
    0.0000    0.0000    0.0000 N   0  0
    0.0000    0.0000    0.0000 C   0  0
    0.0000    0.0000    0.0000 N   0  0
    0.0000    0.0000    0.0000 C   0  0
    0.0000    0.0000    0.0000 C   0  0
  1  2  1  0
  2  3  1  0
  4  3  1  1
  4  5  1  0
  5  6  2  0
  5  7  1  0
  7  8  1  0
  8  9  1  0
  9  4  1  0
  9 10  2  0
  8 11  1  0
 11 12  2  0
 12 13  1  0
 13 14  1  0
 13 15  2  0
 15 16  1  0
 16 17  2  0
 17 11  1  0
 17 18  1  0
 18 19  2  3
 19  7  1  0
 19 20  1  0
 20 21  1  0
 20 22  1  0
M  END
> <Name>
CYP1A2_0041

> <Smiles>
CCC[C@H]1C(=O)N2N(C1=O)c3cc(C)ccc3N=C2N(C)C

> <Property>
1

> <Canonical_Smiles>
CCC[C@H]1C(=O)N2N(C1=O)c3cc(C)ccc3N=C2N(C)C

$$$$
CYP1A2_0042
  SciTegic10311710292D

 18 18  0  0  1  0            999 V2000
    0.0000    0.0000    0.0000 C   0  0
    0.0000    0.0000    0.0000 O   0  0
    0.0000    0.0000    0.0000 C   0  0
    0.0000    0.0000    0.0000 C   0  0
    0.0000    0.0000    0.0000 C   0  0
    0.0000    0.0000    0.0000 C   0  0
    0.0000    0.0000    0.0000 O   0  0
    0.0000    0.0000    0.0000 C   0  0
    0.0000    0.0000    0.0000 C   0  0
    0.0000    0.0000    0.0000 C   0  0
    0.0000    0.0000    0.0000 C   0  0  2  0  0  0
    0.0000    0.0000    0.0000 O   0  0
    0.0000    0.0000    0.0000 C   0  0
    0.0000    0.0000    0.0000 N   0  0
    0.0000    0.0000    0.0000 C   0  0
    0.0000    0.0000    0.0000 O   0  0
    0.0000    0.0000    0.0000 C   0  0
    0.0000    0.0000    0.0000 N   0  0
  1  2  1  0
  2  3  1  0
  3  4  2  0
  4  5  1  0
  5  6  2  0
  6  7  1  0
  7  8  1  0
  6  9  1  0
  9 10  2  0
 10  3  1  0
  9 11  1  0
 11 12  1  1
 11 13  1  0
 13 14  1  0
 14 15  1  0
 15 16  2  0
 15 17  1  0
 17 18  1  0
M  END
> <Name>
CYP1A2_0042

> <Smiles>
COc1ccc(OC)c(c1)[C@H](O)CNC(=O)CN

> <Property>
1

> <Canonical_Smiles>
COc1ccc(OC)c(c1)[C@H](O)CNC(=O)CN

$$$$
CYP1A2_0043
  SciTegic10311710292D

 21 25  0  0  1  0            999 V2000
    0.0000    0.0000    0.0000 C   0  0
    0.0000    0.0000    0.0000 C   0  0  1  0  0  0
    0.0000    0.0000    0.0000 C   0  0
    0.0000    0.0000    0.0000 C   0  0
    0.0000    0.0000    0.0000 C   0  0  1  0  0  0
    0.0000    0.0000    0.0000 C   0  0  1  0  0  0
    0.0000    0.0000    0.0000 C   0  0
    0.0000    0.0000    0.0000 C   0  0
    0.0000    0.0000    0.0000 C   0  0  2  0  0  0
    0.0000    0.0000    0.0000 C   0  0
    0.0000    0.0000    0.0000 C   0  0  1  0  0  0
    0.0000    0.0000    0.0000 S   0  0
    0.0000    0.0000    0.0000 C   0  0  1  0  0  0
    0.0000    0.0000    0.0000 C   0  0
    0.0000    0.0000    0.0000 C   0  0  1  0  0  0
    0.0000    0.0000    0.0000 C   0  0
    0.0000    0.0000    0.0000 C   0  0  1  0  0  0
    0.0000    0.0000    0.0000 C   0  0
    0.0000    0.0000    0.0000 C   0  0
    0.0000    0.0000    0.0000 C   0  0  1  0  0  0
    0.0000    0.0000    0.0000 O   0  0
  2  1  1  1
  2  3  1  0
  3  4  1  0
  5  4  1  1
  5  6  1  0
  6  7  1  1
  7  8  1  0
  9  8  1  1
  9 10  1  0
 11 10  1  1
 11 12  1  0
 13 12  1  1
 13 11  1  0
 13 14  1  0
 14 15  1  0
 15  5  1  0
 15  9  1  0
 15 16  1  1
  6 17  1  0
 17  2  1  0
 17 18  1  1
 18 19  1  0
 19 20  1  0
 20  2  1  0
 20 21  1  1
M  END
> <Name>
CYP1A2_0043

> <Smiles>
C[C@@]12CC[C@H]3[C@@H](CC[C@@H]4C[C@H]5S[C@H]5C[C@@]34C)[C@H]1CC[C@H]2O

> <Property>
1

> <Canonical_Smiles>
C[C@@]12CC[C@H]3[C@@H](CC[C@@H]4C[C@H]5S[C@H]5C[C@@]34C)[C@H]1CC[C@H]2O

$$$$
CYP1A2_0044
  SciTegic10311710292D

 23 24  0  0  1  0            999 V2000
    0.0000    0.0000    0.0000 C   0  0
    0.0000    0.0000    0.0000 C   0  0
    0.0000    0.0000    0.0000 N   0  0
    0.0000    0.0000    0.0000 C   0  0
    0.0000    0.0000    0.0000 C   0  0
    0.0000    0.0000    0.0000 C   0  0
    0.0000    0.0000    0.0000 C   0  0
    0.0000    0.0000    0.0000 O   0  0
    0.0000    0.0000    0.0000 C   0  0
    0.0000    0.0000    0.0000 O   0  0
    0.0000    0.0000    0.0000 C   0  0  2  0  0  0
    0.0000    0.0000    0.0000 C   0  0
    0.0000    0.0000    0.0000 C   0  0
    0.0000    0.0000    0.0000 C   0  0
    0.0000    0.0000    0.0000 C   0  0
    0.0000    0.0000    0.0000 C   0  0
    0.0000    0.0000    0.0000 C   0  0
    0.0000    0.0000    0.0000 C   0  0
    0.0000    0.0000    0.0000 C   0  0
    0.0000    0.0000    0.0000 C   0  0
    0.0000    0.0000    0.0000 C   0  0
    0.0000    0.0000    0.0000 C   0  0
    0.0000    0.0000    0.0000 C   0  0
  1  2  1  0
  2  3  1  0
  3  4  1  0
  4  5  1  0
  3  6  1  0
  6  7  1  0
  7  8  1  0
  8  9  1  0
  9 10  2  0
 11  9  1  1
 11 12  1  0
 12 13  1  0
 13 14  1  0
 14 15  1  0
 15 16  1  0
 16 17  1  0
 17 12  1  0
 11 18  1  0
 18 19  2  0
 19 20  1  0
 20 21  2  0
 21 22  1  0
 22 23  2  0
 23 18  1  0
M  END
> <Name>
CYP1A2_0044

> <Smiles>
CCN(CC)CCOC(=O)[C@H](C1CCCCC1)c2ccccc2

> <Property>
1

> <Canonical_Smiles>
CCN(CC)CCOC(=O)[C@H](C1CCCCC1)c2ccccc2

$$$$
CYP1A2_0045
  SciTegic10311710292D

 14 15  0  0  1  0            999 V2000
    0.0000    0.0000    0.0000 C   0  0
    0.0000    0.0000    0.0000 C   0  0  2  0  0  0
    0.0000    0.0000    0.0000 N   0  0
    0.0000    0.0000    0.0000 C   0  0
    0.0000    0.0000    0.0000 N   0  0
    0.0000    0.0000    0.0000 C   0  0
    0.0000    0.0000    0.0000 C   0  0
    0.0000    0.0000    0.0000 C   0  0
    0.0000    0.0000    0.0000 C   0  0
    0.0000    0.0000    0.0000 C   0  0
    0.0000    0.0000    0.0000 C   0  0
    0.0000    0.0000    0.0000 Br  0  0
    0.0000    0.0000    0.0000 C   0  0
    0.0000    0.0000    0.0000 C   0  0
  2  1  1  1
  2  3  1  0
  2  4  1  0
  4  5  1  0
  5  6  1  0
  6  7  1  0
  7  8  1  0
  8  9  2  0
  9 10  1  0
 10 11  2  0
 11 12  1  0
 11 13  1  0
 13 14  2  0
 14  5  1  0
 14  8  1  0
M  END
> <Name>
CYP1A2_0045

> <Smiles>
C[C@H](N)CN1CCc2ccc(Br)cc12

> <Property>
1

> <Canonical_Smiles>
C[C@H](N)CN1CCc2ccc(Br)cc12

$$$$
CYP1A2_0046
  SciTegic10311710292D

 15 16  0  0  0  0            999 V2000
    0.0000    0.0000    0.0000 C   0  0
    0.0000    0.0000    0.0000 C   0  0
    0.0000    0.0000    0.0000 C   0  0
    0.0000    0.0000    0.0000 C   0  0
    0.0000    0.0000    0.0000 C   0  0
    0.0000    0.0000    0.0000 C   0  0
    0.0000    0.0000    0.0000 C   0  0
    0.0000    0.0000    0.0000 C   0  0
    0.0000    0.0000    0.0000 C   0  0
    0.0000    0.0000    0.0000 C   0  0
    0.0000    0.0000    0.0000 C   0  0
    0.0000    0.0000    0.0000 C   0  0
    0.0000    0.0000    0.0000 C   0  0
    0.0000    0.0000    0.0000 C   0  0
    0.0000    0.0000    0.0000 N   0  0
  1  2  1  0
  2  3  2  0
  3  4  1  0
  4  5  2  0
  5  6  1  0
  6  7  1  0
  7  8  2  0
  8  9  1  0
  9 10  2  0
 10 11  1  0
 11 12  2  0
 12 13  1  0
 13 14  2  0
 14  9  1  0
  6 15  2  0
 15  2  1  0
M  END
> <Name>
CYP1A2_0046

> <Smiles>
Cc1cccc(\C=C/c2ccccc2)n1

> <Property>
1

> <Canonical_Smiles>
Cc1cccc(\C=C/c2ccccc2)n1

$$$$
CYP1A2_0047
  SciTegic10311710292D

 23 25  0  0  1  0            999 V2000
    0.0000    0.0000    0.0000 C   0  0
    0.0000    0.0000    0.0000 C   0  0
    0.0000    0.0000    0.0000 C   0  0
    0.0000    0.0000    0.0000 C   0  0
    0.0000    0.0000    0.0000 O   0  0
    0.0000    0.0000    0.0000 C   0  0
    0.0000    0.0000    0.0000 O   0  0
    0.0000    0.0000    0.0000 C   0  0
    0.0000    0.0000    0.0000 C   0  0
    0.0000    0.0000    0.0000 C   0  0
    0.0000    0.0000    0.0000 N   0  0
    0.0000    0.0000    0.0000 C   0  0
    0.0000    0.0000    0.0000 S   0  0
    0.0000    0.0000    0.0000 C   0  0
    0.0000    0.0000    0.0000 C   0  0
    0.0000    0.0000    0.0000 C   0  0  2  0  0  0
    0.0000    0.0000    0.0000 O   0  0
    0.0000    0.0000    0.0000 C   0  0
    0.0000    0.0000    0.0000 C   0  0
    0.0000    0.0000    0.0000 C   0  0
    0.0000    0.0000    0.0000 C   0  0
    0.0000    0.0000    0.0000 C   0  0
    0.0000    0.0000    0.0000 N   0  0
  1  2  1  0
  2  3  3  0
  3  4  1  0
  4  5  1  0
  5  6  1  0
  6  7  2  0
  6  8  1  0
  8  9  2  0
  9 10  1  0
  9 11  1  0
 11 12  2  0
 12 13  1  0
 13 14  1  0
 14 15  1  0
 15 16  1  0
 16 17  1  1
 16 18  1  0
 18 19  1  0
 19 20  1  0
 20 14  2  0
 20 21  1  0
 21 12  1  0
 21 22  2  0
 22  8  1  0
 22 23  1  0
M  END
> <Name>
CYP1A2_0047

> <Smiles>
CC#CCOC(=O)c1c(C)nc2sc3C[C@H](O)CCc3c2c1N

> <Property>
1

> <Canonical_Smiles>
CC#CCOC(=O)c1c(C)nc2sc3C[C@H](O)CCc3c2c1N

$$$$
CYP1A2_0048
  SciTegic10311710292D

 24 27  0  0  0  0            999 V2000
    0.0000    0.0000    0.0000 C   0  0
    0.0000    0.0000    0.0000 C   0  0
    0.0000    0.0000    0.0000 C   0  0
    0.0000    0.0000    0.0000 C   0  0
    0.0000    0.0000    0.0000 C   0  0
    0.0000    0.0000    0.0000 C   0  0
    0.0000    0.0000    0.0000 N   0  0
    0.0000    0.0000    0.0000 C   0  0
    0.0000    0.0000    0.0000 O   0  0
    0.0000    0.0000    0.0000 N   0  0
    0.0000    0.0000    0.0000 C   0  0
    0.0000    0.0000    0.0000 C   0  0
    0.0000    0.0000    0.0000 C   0  0
    0.0000    0.0000    0.0000 N   0  0
    0.0000    0.0000    0.0000 C   0  0
    0.0000    0.0000    0.0000 C   0  0
    0.0000    0.0000    0.0000 C   0  0
    0.0000    0.0000    0.0000 C   0  0
    0.0000    0.0000    0.0000 C   0  0
    0.0000    0.0000    0.0000 C   0  0
    0.0000    0.0000    0.0000 C   0  0
    0.0000    0.0000    0.0000 C   0  0
    0.0000    0.0000    0.0000 C   0  0
    0.0000    0.0000    0.0000 Cl  0  0
  1  2  1  0
  2  3  2  0
  3  4  1  0
  4  5  1  0
  5  6  1  0
  6  7  1  0
  7  8  1  0
  8  9  2  0
  8 10  1  0
 10 11  1  0
 11 12  2  0
 12 13  1  0
 13 14  2  0
 14 15  1  0
 15 16  2  0
 16 17  1  0
 17 18  2  0
 18 19  1  0
 19 20  2  0
 20 11  1  0
 20 15  1  0
  7 21  1  0
 21  4  2  0
 21 22  1  0
 22 23  2  0
 23  2  1  0
 23 24  1  0
M  END
> <Name>
CYP1A2_0048

> <Smiles>
Cc1cc2CCN(C(=O)Nc3ccnc4ccccc34)c2cc1Cl

> <Property>
1

> <Canonical_Smiles>
Cc1cc2CCN(C(=O)Nc3ccnc4ccccc34)c2cc1Cl

$$$$
CYP1A2_0049
  SciTegic10311710292D

 20 22  0  0  0  0            999 V2000
    0.0000    0.0000    0.0000 C   0  0
    0.0000    0.0000    0.0000 N   0  0
    0.0000    0.0000    0.0000 C   0  0
    0.0000    0.0000    0.0000 C   0  0
    0.0000    0.0000    0.0000 C   0  0
    0.0000    0.0000    0.0000 C   0  0
    0.0000    0.0000    0.0000 C   0  0
    0.0000    0.0000    0.0000 N   0  0
    0.0000    0.0000    0.0000 C   0  0
    0.0000    0.0000    0.0000 O   0  0
    0.0000    0.0000    0.0000 N   0  0
    0.0000    0.0000    0.0000 C   0  0
    0.0000    0.0000    0.0000 C   0  0
    0.0000    0.0000    0.0000 C   0  0
    0.0000    0.0000    0.0000 C   0  0
    0.0000    0.0000    0.0000 N   0  0
    0.0000    0.0000    0.0000 C   0  0
    0.0000    0.0000    0.0000 C   0  0
    0.0000    0.0000    0.0000 C   0  0
    0.0000    0.0000    0.0000 C   0  0
  1  2  1  0
  2  3  1  0
  3  4  1  0
  4  5  1  0
  5  6  2  0
  6  7  1  0
  7  8  1  0
  8  9  1  0
  9 10  2  0
  9 11  1  0
 11 12  1  0
 12 13  2  0
 13 14  1  0
 14 15  2  0
 15 16  1  0
 16 17  2  0
 17 12  1  0
  7 18  2  0
 18 19  1  0
 19 20  2  0
 20  2  1  0
 20  5  1  0
M  END
> <Name>
CYP1A2_0049

> <Smiles>
CN1CCc2cc(NC(=O)Nc3cccnc3)ccc12

> <Property>
1

> <Canonical_Smiles>
CN1CCc2cc(NC(=O)Nc3cccnc3)ccc12

$$$$
CYP1A2_0050
  SciTegic10311710292D

 25 27  0  0  1  0            999 V2000
    0.0000    0.0000    0.0000 C   0  0
    0.0000    0.0000    0.0000 C   0  0
    0.0000    0.0000    0.0000 C   0  0
    0.0000    0.0000    0.0000 C   0  0
    0.0000    0.0000    0.0000 C   0  0
    0.0000    0.0000    0.0000 C   0  0  2  0  0  0
    0.0000    0.0000    0.0000 O   0  0
    0.0000    0.0000    0.0000 C   0  0
    0.0000    0.0000    0.0000 C   0  0
    0.0000    0.0000    0.0000 C   0  0
    0.0000    0.0000    0.0000 C   0  0
    0.0000    0.0000    0.0000 C   0  0
    0.0000    0.0000    0.0000 O   0  0
    0.0000    0.0000    0.0000 C   0  0
    0.0000    0.0000    0.0000 C   0  0
    0.0000    0.0000    0.0000 C   0  0
    0.0000    0.0000    0.0000 C   0  0
    0.0000    0.0000    0.0000 C   0  0
    0.0000    0.0000    0.0000 C   0  0
    0.0000    0.0000    0.0000 C   0  0
    0.0000    0.0000    0.0000 C   0  0
    0.0000    0.0000    0.0000 C   0  0
    0.0000    0.0000    0.0000 C   0  0
    0.0000    0.0000    0.0000 N   0  0
    0.0000    0.0000    0.0000 C   0  0
  1  2  1  0
  2  3  1  0
  3  4  1  0
  4  5  1  0
  5  6  1  0
  6  7  1  1
  6  8  1  0
  8  9  2  0
  9 10  1  0
 10 11  2  0
 11 12  1  0
 12 13  1  0
 13 14  1  0
 14 15  1  0
 15 16  2  0
 16 17  1  0
 17 18  2  0
 18 19  1  0
 19 20  2  0
 20 21  1  0
 21 22  2  0
 22 23  1  0
 23 18  1  0
 23 24  2  0
 24 15  1  0
 12 25  2  0
 25  8  1  0
M  END
> <Name>
CYP1A2_0050

> <Smiles>
CCCCC[C@H](O)c1cccc(OCc2ccc3ccccc3n2)c1

> <Property>
1

> <Canonical_Smiles>
CCCCC[C@H](O)c1cccc(OCc2ccc3ccccc3n2)c1

$$$$
CYP1A2_0051
  SciTegic10311710292D

 28 30  0  0  1  0            999 V2000
    0.0000    0.0000    0.0000 C   0  0
    0.0000    0.0000    0.0000 C   0  0
    0.0000    0.0000    0.0000 N   0  0
    0.0000    0.0000    0.0000 C   0  0
    0.0000    0.0000    0.0000 C   0  0
    0.0000    0.0000    0.0000 C   0  0
    0.0000    0.0000    0.0000 C   0  0
    0.0000    0.0000    0.0000 C   0  0
    0.0000    0.0000    0.0000 C   0  0  2  0  0  0
    0.0000    0.0000    0.0000 C   0  0
    0.0000    0.0000    0.0000 N   0  0
    0.0000    0.0000    0.0000 C   0  0
    0.0000    0.0000    0.0000 C   0  0
    0.0000    0.0000    0.0000 C   0  0
    0.0000    0.0000    0.0000 C   0  0
    0.0000    0.0000    0.0000 C   0  0
    0.0000    0.0000    0.0000 Cl  0  0
    0.0000    0.0000    0.0000 C   0  0
    0.0000    0.0000    0.0000 C   0  0
    0.0000    0.0000    0.0000 N   0  0
    0.0000    0.0000    0.0000 C   0  0
    0.0000    0.0000    0.0000 C   0  0
    0.0000    0.0000    0.0000 C   0  0
    0.0000    0.0000    0.0000 C   0  0
    0.0000    0.0000    0.0000 O   0  0
    0.0000    0.0000    0.0000 C   0  0
    0.0000    0.0000    0.0000 C   0  0
    0.0000    0.0000    0.0000 C   0  0
  1  2  1  0
  2  3  1  0
  3  4  1  0
  4  5  1  0
  3  6  1  0
  6  7  1  0
  7  8  1  0
  8  9  1  0
  9 10  1  1
  9 11  1  0
 11 12  1  0
 12 13  2  0
 13 14  1  0
 14 15  2  0
 15 16  1  0
 16 17  1  0
 16 18  2  0
 18 19  1  0
 19 13  1  0
 19 20  2  0
 20 21  1  0
 21 22  2  0
 22 23  1  0
 23 24  2  0
 24 25  1  0
 25 26  1  0
 24 27  1  0
 27 28  2  0
 28 12  1  0
 28 21  1  0
M  END
> <Name>
CYP1A2_0051

> <Smiles>
CCN(CC)CCC[C@H](C)Nc1c2ccc(Cl)cc2nc3ccc(OC)cc13

> <Property>
1

> <Canonical_Smiles>
CCN(CC)CCC[C@H](C)Nc1c2ccc(Cl)cc2nc3ccc(OC)cc13

$$$$
CYP1A2_0052
  SciTegic10311710292D

 25 28  0  0  0  0            999 V2000
    0.0000    0.0000    0.0000 O   0  0
    0.0000    0.0000    0.0000 C   0  0
    0.0000    0.0000    0.0000 O   0  0
    0.0000    0.0000    0.0000 C   0  0
    0.0000    0.0000    0.0000 C   0  0
    0.0000    0.0000    0.0000 C   0  0
    0.0000    0.0000    0.0000 O   0  0
    0.0000    0.0000    0.0000 C   0  0
    0.0000    0.0000    0.0000 C   0  0
    0.0000    0.0000    0.0000 C   0  0
    0.0000    0.0000    0.0000 C   0  0
    0.0000    0.0000    0.0000 O   0  0
    0.0000    0.0000    0.0000 C   0  0
    0.0000    0.0000    0.0000 C   0  0
    0.0000    0.0000    0.0000 C   0  0
    0.0000    0.0000    0.0000 C   0  0
    0.0000    0.0000    0.0000 C   0  0
    0.0000    0.0000    0.0000 C   0  0
    0.0000    0.0000    0.0000 C   0  0
    0.0000    0.0000    0.0000 C   0  0
    0.0000    0.0000    0.0000 C   0  0
    0.0000    0.0000    0.0000 C   0  0
    0.0000    0.0000    0.0000 C   0  0
    0.0000    0.0000    0.0000 C   0  0
    0.0000    0.0000    0.0000 C   0  0
  1  2  2  0
  2  3  1  0
  3  4  1  0
  4  5  2  0
  5  6  1  0
  6  7  1  0
  7  8  1  0
  8  9  2  0
  9 10  1  0
 10  6  2  0
 10 11  1  0
 11 12  1  0
 12 13  1  0
 13 14  1  0
 14 15  1  0
 15 16  1  0
 16 17  1  0
 17 18  2  0
 18 19  1  0
 19 20  2  0
 20 21  1  0
 21 22  2  0
 22 17  1  0
 11 23  2  0
 23  4  1  0
 23 24  1  0
 24 25  2  3
 25  2  1  0
M  END
> <Name>
CYP1A2_0052

> <Smiles>
O=C1Oc2cc3occc3c(OCCCCc4ccccc4)c2C=C1

> <Property>
1

> <Canonical_Smiles>
O=C1Oc2cc3occc3c(OCCCCc4ccccc4)c2C=C1

$$$$
CYP1A2_0053
  SciTegic10311710292D

 15 17  0  0  0  0            999 V2000
    0.0000    0.0000    0.0000 N   0  0
    0.0000    0.0000    0.0000 C   0  0
    0.0000    0.0000    0.0000 S   0  0
    0.0000    0.0000    0.0000 C   0  0
    0.0000    0.0000    0.0000 C   0  0
    0.0000    0.0000    0.0000 C   0  0
    0.0000    0.0000    0.0000 C   0  0
    0.0000    0.0000    0.0000 C   0  0
    0.0000    0.0000    0.0000 C   0  0
    0.0000    0.0000    0.0000 C   0  0
    0.0000    0.0000    0.0000 N   0  0
    0.0000    0.0000    0.0000 C   0  0
    0.0000    0.0000    0.0000 C   0  0
    0.0000    0.0000    0.0000 C   0  0
    0.0000    0.0000    0.0000 N   0  0
  1  2  2  0
  2  3  1  0
  3  4  1  0
  4  5  2  0
  5  6  1  0
  6  7  2  0
  7  8  1  0
  8  9  2  0
  9  4  1  0
  9 10  1  0
 10 11  2  3
 11 12  1  0
 12 13  1  0
 13 14  1  0
 14 15  1  0
 15  2  1  0
 15 10  1  0
M  END
> <Name>
CYP1A2_0053

> <Smiles>
N=C1Sc2ccccc2C3=NCCCN13

> <Property>
1

> <Canonical_Smiles>
N=C1Sc2ccccc2C3=NCCCN13

$$$$
CYP1A2_0054
  SciTegic10311710292D

 18 19  0  0  0  0            999 V2000
    0.0000    0.0000    0.0000 O   0  0
    0.0000    0.0000    0.0000 C   0  0
    0.0000    0.0000    0.0000 C   0  0
    0.0000    0.0000    0.0000 C   0  0
    0.0000    0.0000    0.0000 O   0  0
    0.0000    0.0000    0.0000 C   0  0
    0.0000    0.0000    0.0000 C   0  0
    0.0000    0.0000    0.0000 C   0  0
    0.0000    0.0000    0.0000 C   0  0
    0.0000    0.0000    0.0000 C   0  0
    0.0000    0.0000    0.0000 C   0  0
    0.0000    0.0000    0.0000 C   0  0
    0.0000    0.0000    0.0000 C   0  0
    0.0000    0.0000    0.0000 O   0  0
    0.0000    0.0000    0.0000 C   0  0
    0.0000    0.0000    0.0000 O   0  0
    0.0000    0.0000    0.0000 C   0  0
    0.0000    0.0000    0.0000 C   0  0
  1  2  1  0
  2  3  2  0
  3  4  1  0
  4  5  1  0
  4  6  2  0
  6  7  1  0
  7  8  1  0
  8  9  2  0
  9 10  1  0
 10 11  2  0
 11 12  1  0
 12 13  2  0
 13 14  1  0
 13 15  1  0
 15 16  1  0
 15 17  2  0
 17 10  1  0
  7 18  2  0
 18  2  1  0
M  END
> <Name>
CYP1A2_0054

> <Smiles>
Oc1cc(O)cc(\C=C/c2ccc(O)c(O)c2)c1

> <Property>
1

> <Canonical_Smiles>
Oc1cc(O)cc(\C=C/c2ccc(O)c(O)c2)c1

$$$$
CYP1A2_0055
  SciTegic10311710292D

 14 15  0  0  0  0            999 V2000
    0.0000    0.0000    0.0000 C   0  0
    0.0000    0.0000    0.0000 C   0  0
    0.0000    0.0000    0.0000 C   0  0
    0.0000    0.0000    0.0000 C   0  0
    0.0000    0.0000    0.0000 C   0  0
    0.0000    0.0000    0.0000 C   0  0
    0.0000    0.0000    0.0000 C   0  0
    0.0000    0.0000    0.0000 C   0  0
    0.0000    0.0000    0.0000 C   0  0
    0.0000    0.0000    0.0000 C   0  0
    0.0000    0.0000    0.0000 N   0  0
    0.0000    0.0000    0.0000 C   0  0
    0.0000    0.0000    0.0000 C   0  0
    0.0000    0.0000    0.0000 N   0  0
  1  2  1  0
  2  3  2  0
  3  4  1  0
  4  5  2  0
  5  6  1  0
  6  7  2  0
  7  2  1  0
  7  8  1  0
  8  9  2  0
  9 10  1  0
 10 11  2  3
 11 12  1  0
 12 13  1  0
 13 14  1  0
 14 10  1  0
M  END
> <Name>
CYP1A2_0055

> <Smiles>
Cc1ccccc1\C=C/C2=NCCN2

> <Property>
1

> <Canonical_Smiles>
Cc1ccccc1\C=C/C2=NCCN2

$$$$
CYP1A2_0056
  SciTegic10311710292D

 20 22  0  0  0  0            999 V2000
    0.0000    0.0000    0.0000 C   0  0
    0.0000    0.0000    0.0000 C   0  0
    0.0000    0.0000    0.0000 N   0  0
    0.0000    0.0000    0.0000 N   0  0
    0.0000    0.0000    0.0000 C   0  0
    0.0000    0.0000    0.0000 C   0  0
    0.0000    0.0000    0.0000 C   0  0
    0.0000    0.0000    0.0000 C   0  0
    0.0000    0.0000    0.0000 N   0  0
    0.0000    0.0000    0.0000 N   0  0
    0.0000    0.0000    0.0000 C   0  0
    0.0000    0.0000    0.0000 C   0  0
    0.0000    0.0000    0.0000 C   0  0
    0.0000    0.0000    0.0000 C   0  0
    0.0000    0.0000    0.0000 C   0  0
    0.0000    0.0000    0.0000 C   0  0
    0.0000    0.0000    0.0000 C   0  0
    0.0000    0.0000    0.0000 F   0  0
    0.0000    0.0000    0.0000 F   0  0
    0.0000    0.0000    0.0000 F   0  0
  1  2  1  0
  2  3  2  0
  3  4  1  0
  4  5  2  0
  5  6  1  0
  6  7  2  0
  7  8  1  0
  8  9  2  0
  9 10  1  0
 10  2  1  0
 10  5  1  0
  7 11  1  0
 11 12  2  0
 12 13  1  0
 13 14  2  0
 14 15  1  0
 15 16  2  0
 16 11  1  0
 14 17  1  0
 17 18  1  0
 17 19  1  0
 17 20  1  0
M  END
> <Name>
CYP1A2_0056

> <Smiles>
Cc1nnc2cc(cnn12)c3ccc(cc3)C(F)(F)F

> <Property>
1

> <Canonical_Smiles>
Cc1nnc2cc(cnn12)c3ccc(cc3)C(F)(F)F

$$$$
CYP1A2_0057
  SciTegic10311710292D

 25 28  0  0  0  0            999 V2000
    0.0000    0.0000    0.0000 C   0  0
    0.0000    0.0000    0.0000 C   0  0
    0.0000    0.0000    0.0000 C   0  0
    0.0000    0.0000    0.0000 N   0  0
    0.0000    0.0000    0.0000 C   0  0
    0.0000    0.0000    0.0000 C   0  0
    0.0000    0.0000    0.0000 C   0  0
    0.0000    0.0000    0.0000 C   0  0
    0.0000    0.0000    0.0000 O   0  0
    0.0000    0.0000    0.0000 C   0  0
    0.0000    0.0000    0.0000 C   0  0
    0.0000    0.0000    0.0000 C   0  0
    0.0000    0.0000    0.0000 C   0  0
    0.0000    0.0000    0.0000 C   0  0
    0.0000    0.0000    0.0000 C   0  0
    0.0000    0.0000    0.0000 C   0  0
    0.0000    0.0000    0.0000 C   0  0
    0.0000    0.0000    0.0000 C   0  0
    0.0000    0.0000    0.0000 C   0  0
    0.0000    0.0000    0.0000 C   0  0
    0.0000    0.0000    0.0000 C   0  0
    0.0000    0.0000    0.0000 C   0  0
    0.0000    0.0000    0.0000 C   0  0
    0.0000    0.0000    0.0000 C   0  0
    0.0000    0.0000    0.0000 C   0  0
  1  2  1  0
  2  3  1  0
  3  4  1  0
  4  5  1  0
  5  6  1  0
  5  7  2  0
  7  8  1  0
  8  9  2  0
  8 10  1  0
 10 11  2  0
 11 12  1  0
 12 13  2  0
 13 14  1  0
 14 15  2  0
 15 16  1  0
 16 17  2  0
 17 18  1  0
 18 13  1  0
 18 19  2  0
 19 10  1  0
  7 20  1  0
 20 21  2  0
 21 22  1  0
 22 23  2  0
 23 24  1  0
 24 25  2  0
 25  4  1  0
 25 20  1  0
M  END
> <Name>
CYP1A2_0057

> <Smiles>
CCCn1c(C)c(C(=O)c2ccc3ccccc3c2)c4ccccc14

> <Property>
1

> <Canonical_Smiles>
CCCn1c(C)c(C(=O)c2ccc3ccccc3c2)c4ccccc14

$$$$
CYP1A2_0058
  SciTegic10311710292D

 19 20  0  0  0  0            999 V2000
    0.0000    0.0000    0.0000 O   0  0
    0.0000    0.0000    0.0000 C   0  0
    0.0000    0.0000    0.0000 C   0  0
    0.0000    0.0000    0.0000 C   0  0
    0.0000    0.0000    0.0000 C   0  0
    0.0000    0.0000    0.0000 C   0  0
    0.0000    0.0000    0.0000 C   0  0
    0.0000    0.0000    0.0000 C   0  0
    0.0000    0.0000    0.0000 O   0  0
    0.0000    0.0000    0.0000 C   0  0
    0.0000    0.0000    0.0000 C   0  0
    0.0000    0.0000    0.0000 C   0  0
    0.0000    0.0000    0.0000 C   0  0
    0.0000    0.0000    0.0000 O   0  0
    0.0000    0.0000    0.0000 C   0  0
    0.0000    0.0000    0.0000 C   0  0
    0.0000    0.0000    0.0000 O   0  0
    0.0000    0.0000    0.0000 C   0  0
    0.0000    0.0000    0.0000 C   0  0
  1  2  1  0
  2  3  2  0
  3  4  1  0
  4  5  2  0
  5  6  1  0
  6  7  2  0
  7  8  1  0
  8  9  2  0
  8 10  1  0
 10 11  2  0
 11 12  1  0
 12 13  2  0
 13 14  1  0
 13 15  1  0
 15 16  2  0
 16 10  1  0
 16 17  1  0
  5 18  1  0
 18 19  2  0
 19  2  1  0
M  END
> <Name>
CYP1A2_0058

> <Smiles>
Oc1ccc(\C=C/C(=O)c2ccc(O)cc2O)cc1

> <Property>
1

> <Canonical_Smiles>
Oc1ccc(\C=C/C(=O)c2ccc(O)cc2O)cc1

$$$$
CYP1A2_0059
  SciTegic10311710292D

 24 26  0  0  0  0            999 V2000
    0.0000    0.0000    0.0000 F   0  0
    0.0000    0.0000    0.0000 C   0  0
    0.0000    0.0000    0.0000 C   0  0
    0.0000    0.0000    0.0000 C   0  0
    0.0000    0.0000    0.0000 C   0  0
    0.0000    0.0000    0.0000 C   0  0
    0.0000    0.0000    0.0000 C   0  0
    0.0000    0.0000    0.0000 C   0  0
    0.0000    0.0000    0.0000 O   0  0
    0.0000    0.0000    0.0000 C   0  0
    0.0000    0.0000    0.0000 C   0  0
    0.0000    0.0000    0.0000 C   0  0
    0.0000    0.0000    0.0000 C   0  0
    0.0000    0.0000    0.0000 C   0  0
    0.0000    0.0000    0.0000 N   0  0
    0.0000    0.0000    0.0000 C   0  0
    0.0000    0.0000    0.0000 N   0  0
    0.0000    0.0000    0.0000 C   0  0
    0.0000    0.0000    0.0000 C   0  0
    0.0000    0.0000    0.0000 C   0  0
    0.0000    0.0000    0.0000 C   0  0
    0.0000    0.0000    0.0000 F   0  0
    0.0000    0.0000    0.0000 C   0  0
    0.0000    0.0000    0.0000 C   0  0
  1  2  1  0
  2  3  2  0
  3  4  1  0
  4  5  2  0
  5  6  1  0
  6  7  2  0
  7  2  1  0
  5  8  1  0
  8  9  1  0
  9 10  1  0
 10 11  1  0
 11 12  1  0
 12 13  1  0
 13 14  2  0
 14 15  1  0
 15 16  2  0
 16 17  1  0
 17 13  1  0
  8 18  1  0
 18 19  2  0
 19 20  1  0
 20 21  2  0
 21 22  1  0
 21 23  1  0
 23 24  2  0
 24 18  1  0
M  END
> <Name>
CYP1A2_0059

> <Smiles>
Fc1ccc(cc1)C(OCCCc2cnc[nH]2)c3ccc(F)cc3

> <Property>
1

> <Canonical_Smiles>
Fc1ccc(cc1)C(OCCCc2cnc[nH]2)c3ccc(F)cc3

$$$$
CYP1A2_0060
  SciTegic10311710292D

 22 25  0  0  1  0            999 V2000
    0.0000    0.0000    0.0000 C   0  0
    0.0000    0.0000    0.0000 C   0  0  2  0  0  0
    0.0000    0.0000    0.0000 C   0  0
    0.0000    0.0000    0.0000 C   0  0
    0.0000    0.0000    0.0000 C   0  0
    0.0000    0.0000    0.0000 C   0  0
    0.0000    0.0000    0.0000 O   0  0
    0.0000    0.0000    0.0000 C   0  0
    0.0000    0.0000    0.0000 O   0  0
    0.0000    0.0000    0.0000 C   0  0
    0.0000    0.0000    0.0000 C   0  0
    0.0000    0.0000    0.0000 C   0  0
    0.0000    0.0000    0.0000 C   0  0
    0.0000    0.0000    0.0000 N   0  0
    0.0000    0.0000    0.0000 N   0  0
    0.0000    0.0000    0.0000 C   0  0
    0.0000    0.0000    0.0000 C   0  0
    0.0000    0.0000    0.0000 C   0  0
    0.0000    0.0000    0.0000 C   0  0
    0.0000    0.0000    0.0000 N   0  0
    0.0000    0.0000    0.0000 C   0  0
    0.0000    0.0000    0.0000 C   0  0
  2  1  1  1
  2  3  1  0
  3  4  1  0
  4  5  2  0
  5  6  1  0
  6  7  1  0
  7  8  1  0
  8  9  1  0
  9 10  1  0
 10  6  2  0
 10 11  1  0
 11 12  2  0
 12  4  1  0
 12 13  1  0
 13 14  2  3
 14 15  1  0
 15  2  1  0
 13 16  1  0
 16 17  2  0
 17 18  1  0
 18 19  2  0
 19 20  1  0
 19 21  1  0
 21 22  2  0
 22 16  1  0
M  END
> <Name>
CYP1A2_0060

> <Smiles>
C[C@@H]1Cc2cc3OCOc3cc2C(=NN1)c4ccc(N)cc4

> <Property>
1

> <Canonical_Smiles>
C[C@@H]1Cc2cc3OCOc3cc2C(=NN1)c4ccc(N)cc4

$$$$
CYP1A2_0061
  SciTegic10311710292D

 11 11  0  0  1  0            999 V2000
    0.0000    0.0000    0.0000 C   0  0
    0.0000    0.0000    0.0000 C   0  0  2  0  0  0
    0.0000    0.0000    0.0000 N   0  0
    0.0000    0.0000    0.0000 C   0  0
    0.0000    0.0000    0.0000 C   0  0
    0.0000    0.0000    0.0000 C   0  0
    0.0000    0.0000    0.0000 C   0  0
    0.0000    0.0000    0.0000 C   0  0
    0.0000    0.0000    0.0000 Cl  0  0
    0.0000    0.0000    0.0000 C   0  0
    0.0000    0.0000    0.0000 Cl  0  0
  2  1  1  1
  2  3  1  0
  2  4  1  0
  4  5  2  0
  5  6  1  0
  6  7  2  0
  7  8  1  0
  8  9  1  0
  8 10  2  0
 10  4  1  0
 10 11  1  0
M  END
> <Name>
CYP1A2_0061

> <Smiles>
C[C@H](N)c1cccc(Cl)c1Cl

> <Property>
1

> <Canonical_Smiles>
C[C@H](N)c1cccc(Cl)c1Cl

$$$$
CYP1A2_0062
  SciTegic10311710292D

 21 22  0  0  0  0            999 V2000
    0.0000    0.0000    0.0000 O   0  0
    0.0000    0.0000    0.0000 C   0  0
    0.0000    0.0000    0.0000 C   0  0
    0.0000    0.0000    0.0000 C   0  0
    0.0000    0.0000    0.0000 C   0  0
    0.0000    0.0000    0.0000 C   0  0
    0.0000    0.0000    0.0000 C   0  0
    0.0000    0.0000    0.0000 C   0  0
    0.0000    0.0000    0.0000 O   0  0
    0.0000    0.0000    0.0000 O   0  0
    0.0000    0.0000    0.0000 C   0  0
    0.0000    0.0000    0.0000 C   0  0
    0.0000    0.0000    0.0000 C   0  0
    0.0000    0.0000    0.0000 C   0  0
    0.0000    0.0000    0.0000 C   0  0
    0.0000    0.0000    0.0000 C   0  0
    0.0000    0.0000    0.0000 C   0  0
    0.0000    0.0000    0.0000 C   0  0
    0.0000    0.0000    0.0000 C   0  0
    0.0000    0.0000    0.0000 C   0  0
    0.0000    0.0000    0.0000 O   0  0
  1  2  1  0
  2  3  2  0
  3  4  1  0
  4  5  2  0
  5  6  1  0
  6  7  2  0
  7  8  1  0
  8  9  2  0
  8 10  1  0
 10 11  1  0
 11 12  1  0
 12 13  1  0
 13 14  2  0
 14 15  1  0
 15 16  2  0
 16 17  1  0
 17 18  2  0
 18 13  1  0
  5 19  1  0
 19 20  2  0
 20  2  1  0
 20 21  1  0
M  END
> <Name>
CYP1A2_0062

> <Smiles>
Oc1ccc(\C=C/C(=O)OCCc2ccccc2)cc1O

> <Property>
1

> <Canonical_Smiles>
Oc1ccc(\C=C/C(=O)OCCc2ccccc2)cc1O

$$$$
CYP1A2_0063
  SciTegic10311710292D

 21 23  0  0  0  0            999 V2000
    0.0000    0.0000    0.0000 C   0  0
    0.0000    0.0000    0.0000 N   0  0
    0.0000    0.0000    0.0000 C   0  0
    0.0000    0.0000    0.0000 C   0  0
    0.0000    0.0000    0.0000 C   0  0
    0.0000    0.0000    0.0000 C   0  0
    0.0000    0.0000    0.0000 C   0  0
    0.0000    0.0000    0.0000 C   0  0
    0.0000    0.0000    0.0000 C   0  0
    0.0000    0.0000    0.0000 C   0  0
    0.0000    0.0000    0.0000 C   0  0
    0.0000    0.0000    0.0000 C   0  0
    0.0000    0.0000    0.0000 C   0  0
    0.0000    0.0000    0.0000 S   0  0
    0.0000    0.0000    0.0000 C   0  0
    0.0000    0.0000    0.0000 C   0  0
    0.0000    0.0000    0.0000 C   0  0
    0.0000    0.0000    0.0000 Cl  0  0
    0.0000    0.0000    0.0000 C   0  0
    0.0000    0.0000    0.0000 C   0  0
    0.0000    0.0000    0.0000 C   0  0
  1  2  1  0
  2  3  1  0
  2  4  1  0
  4  5  1  0
  5  6  1  0
  6  7  2  0
  7  8  1  0
  8  9  2  0
  9 10  1  0
 10 11  2  0
 11 12  1  0
 12 13  2  0
 13  8  1  0
 13 14  1  0
 14 15  1  0
 15 16  2  0
 16 17  1  0
 17 18  1  0
 17 19  2  0
 19 20  1  0
 20 21  2  0
 21  7  1  0
 21 15  1  0
M  END
> <Name>
CYP1A2_0063

> <Smiles>
CN(C)CC\C=C\1/c2ccccc2Sc3cc(Cl)ccc13

> <Property>
1

> <Canonical_Smiles>
CN(C)CC\C=C\1/c2ccccc2Sc3cc(Cl)ccc13

$$$$
CYP1A2_0064
  SciTegic10311710292D

 23 25  0  0  0  0            999 V2000
    0.0000    0.0000    0.0000 C   0  0
    0.0000    0.0000    0.0000 N   0  0
    0.0000    0.0000    0.0000 C   0  0
    0.0000    0.0000    0.0000 O   0  0
    0.0000    0.0000    0.0000 N   0  0
    0.0000    0.0000    0.0000 C   0  0
    0.0000    0.0000    0.0000 C   0  0
    0.0000    0.0000    0.0000 N   0  0
    0.0000    0.0000    0.0000 C   0  0
    0.0000    0.0000    0.0000 C   0  0
    0.0000    0.0000    0.0000 C   0  0
    0.0000    0.0000    0.0000 C   0  0
    0.0000    0.0000    0.0000 C   0  0
    0.0000    0.0000    0.0000 C   0  0
    0.0000    0.0000    0.0000 C   0  0
    0.0000    0.0000    0.0000 C   0  0
    0.0000    0.0000    0.0000 Cl  0  0
    0.0000    0.0000    0.0000 C   0  0
    0.0000    0.0000    0.0000 N   0  0
    0.0000    0.0000    0.0000 C   0  0
    0.0000    0.0000    0.0000 C   0  0
    0.0000    0.0000    0.0000 C   0  0
    0.0000    0.0000    0.0000 O   0  0
  1  2  1  0
  2  3  1  0
  3  4  2  0
  3  5  1  0
  5  6  1  0
  5  7  1  0
  7  8  1  0
  8  9  2  0
  9 10  1  0
 10 11  2  0
 11 12  1  0
 12 13  2  0
 13 14  1  0
 14 15  2  0
 15 16  1  0
 16 17  1  0
 16 18  2  0
 18 12  1  0
  9 19  1  0
 19 20  1  0
 19 21  1  0
 21  7  2  0
 21 22  1  0
 22  2  1  0
 22 23  2  0
M  END
> <Name>
CYP1A2_0064

> <Smiles>
CN1C(=O)N(C)c2nc(\C=C/c3cccc(Cl)c3)n(C)c2C1=O

> <Property>
1

> <Canonical_Smiles>
CN1C(=O)N(C)c2nc(\C=C/c3cccc(Cl)c3)n(C)c2C1=O

$$$$
CYP1A2_0065
  SciTegic10311710292D

 17 17  0  0  0  0            999 V2000
    0.0000    0.0000    0.0000 C   0  0
    0.0000    0.0000    0.0000 C   0  0
    0.0000    0.0000    0.0000 C   0  0
    0.0000    0.0000    0.0000 C   0  0
    0.0000    0.0000    0.0000 C   0  0
    0.0000    0.0000    0.0000 C   0  0
    0.0000    0.0000    0.0000 C   0  0
    0.0000    0.0000    0.0000 C   0  0
    0.0000    0.0000    0.0000 C   0  0
    0.0000    0.0000    0.0000 C   0  0
    0.0000    0.0000    0.0000 S   0  0
    0.0000    0.0000    0.0000 O   0  0
    0.0000    0.0000    0.0000 O   0  0
    0.0000    0.0000    0.0000 C   0  0
    0.0000    0.0000    0.0000 C   0  0
    0.0000    0.0000    0.0000 C   0  0
    0.0000    0.0000    0.0000 N   0  0
  1  2  1  0
  2  3  1  0
  2  4  1  0
  2  5  1  0
  5  6  2  0
  6  7  1  0
  7  8  2  0
  8  9  1  0
  9 10  2  0
 10  5  1  0
  8 11  1  0
 11 12  2  0
 11 13  2  0
 11 14  1  0
 14 15  2  0
 15 16  1  0
 16 17  3  0
M  END
> <Name>
CYP1A2_0065

> <Smiles>
CC(C)(C)c1ccc(cc1)S(=O)(=O)\C=C/C#N

> <Property>
1

> <Canonical_Smiles>
CC(C)(C)c1ccc(cc1)S(=O)(=O)\C=C/C#N

$$$$
CYP1A2_0066
  SciTegic10311710292D

 23 24  0  0  1  0            999 V2000
    0.0000    0.0000    0.0000 C   0  0
    0.0000    0.0000    0.0000 C   0  0  1  0  0  0
    0.0000    0.0000    0.0000 C   0  0
    0.0000    0.0000    0.0000 C   0  0
    0.0000    0.0000    0.0000 C   0  0
    0.0000    0.0000    0.0000 C   0  0
    0.0000    0.0000    0.0000 C   0  0
    0.0000    0.0000    0.0000 C   0  0
    0.0000    0.0000    0.0000 C   0  0
    0.0000    0.0000    0.0000 O   0  0
    0.0000    0.0000    0.0000 C   0  0
    0.0000    0.0000    0.0000 C   0  0
    0.0000    0.0000    0.0000 C   0  0
    0.0000    0.0000    0.0000 C   0  0
    0.0000    0.0000    0.0000 F   0  0
    0.0000    0.0000    0.0000 C   0  0
    0.0000    0.0000    0.0000 C   0  0
    0.0000    0.0000    0.0000 C   0  0
    0.0000    0.0000    0.0000 N   0  0
    0.0000    0.0000    0.0000 O   0  0
    0.0000    0.0000    0.0000 C   0  0
    0.0000    0.0000    0.0000 O   0  0
    0.0000    0.0000    0.0000 N   0  0
  2  1  1  1
  2  3  1  0
  3  4  2  0
  4  5  1  0
  5  6  2  0
  6  7  1  0
  7  8  2  0
  8  9  1  0
  9 10  1  0
 10 11  1  0
 11 12  2  0
 12 13  1  0
 13 14  2  0
 14 15  1  0
 14 16  1  0
 16 17  2  0
 17 11  1  0
  9 18  2  0
 18  5  1  0
  2 19  1  0
 19 20  1  0
 19 21  1  0
 21 22  2  0
 21 23  1  0
M  END
> <Name>
CYP1A2_0066

> <Smiles>
C[C@@H](\C=C/c1cccc(Oc2ccc(F)cc2)c1)N(O)C(=O)N

> <Property>
1

> <Canonical_Smiles>
C[C@@H](\C=C/c1cccc(Oc2ccc(F)cc2)c1)N(O)C(=O)N

$$$$
CYP1A2_0067
  SciTegic10311710292D

 27 29  0  0  0  0            999 V2000
    0.0000    0.0000    0.0000 Br  0  0
    0.0000    0.0000    0.0000 C   0  0
    0.0000    0.0000    0.0000 C   0  0
    0.0000    0.0000    0.0000 C   0  0
    0.0000    0.0000    0.0000 C   0  0
    0.0000    0.0000    0.0000 C   0  0
    0.0000    0.0000    0.0000 C   0  0
    0.0000    0.0000    0.0000 C   0  0
    0.0000    0.0000    0.0000 N   0  0
    0.0000    0.0000    0.0000 C   0  0
    0.0000    0.0000    0.0000 C   0  0
    0.0000    0.0000    0.0000 N   0  0
    0.0000    0.0000    0.0000 S   0  0
    0.0000    0.0000    0.0000 O   0  0
    0.0000    0.0000    0.0000 O   0  0
    0.0000    0.0000    0.0000 C   0  0
    0.0000    0.0000    0.0000 C   0  0
    0.0000    0.0000    0.0000 C   0  0
    0.0000    0.0000    0.0000 C   0  0
    0.0000    0.0000    0.0000 C   0  0
    0.0000    0.0000    0.0000 C   0  0
    0.0000    0.0000    0.0000 N   0  0
    0.0000    0.0000    0.0000 C   0  0
    0.0000    0.0000    0.0000 C   0  0
    0.0000    0.0000    0.0000 C   0  0
    0.0000    0.0000    0.0000 C   0  0
    0.0000    0.0000    0.0000 C   0  0
  1  2  1  0
  2  3  2  0
  3  4  1  0
  4  5  2  0
  5  6  1  0
  6  7  2  0
  7  8  1  0
  8  9  1  0
  9 10  1  0
 10 11  1  0
 11 12  1  0
 12 13  1  0
 13 14  2  0
 13 15  2  0
 13 16  1  0
 16 17  2  0
 17 18  1  0
 18 19  2  0
 19 20  1  0
 20 21  2  0
 21 22  1  0
 22 23  2  0
 23 24  1  0
 24 25  2  0
 25 16  1  0
 25 20  1  0
  5 26  1  0
 26 27  2  0
 27  2  1  0
M  END
> <Name>
CYP1A2_0067

> <Smiles>
Brc1ccc(\C=C/CNCCNS(=O)(=O)c2cccc3cnccc23)cc1

> <Property>
1

> <Canonical_Smiles>
Brc1ccc(\C=C/CNCCNS(=O)(=O)c2cccc3cnccc23)cc1

$$$$
CYP1A2_0068
  SciTegic10311710292D

 20 22  0  0  1  0            999 V2000
    0.0000    0.0000    0.0000 C   0  0
    0.0000    0.0000    0.0000 C   0  0  2  0  0  0
    0.0000    0.0000    0.0000 N   0  0
    0.0000    0.0000    0.0000 C   0  0
    0.0000    0.0000    0.0000 C   0  0
    0.0000    0.0000    0.0000 C   0  0
    0.0000    0.0000    0.0000 N   0  0
    0.0000    0.0000    0.0000 C   0  0
    0.0000    0.0000    0.0000 C   0  0
    0.0000    0.0000    0.0000 C   0  0
    0.0000    0.0000    0.0000 C   0  0
    0.0000    0.0000    0.0000 O   0  0
    0.0000    0.0000    0.0000 C   0  0
    0.0000    0.0000    0.0000 C   0  0
    0.0000    0.0000    0.0000 C   0  0
    0.0000    0.0000    0.0000 C   0  0
    0.0000    0.0000    0.0000 C   0  0
    0.0000    0.0000    0.0000 S   0  0
    0.0000    0.0000    0.0000 C   0  0
    0.0000    0.0000    0.0000 C   0  0
  2  1  1  1
  2  3  1  0
  2  4  1  0
  4  5  1  0
  5  6  2  0
  6  7  1  0
  7  8  1  0
  8  9  2  0
  9 10  1  0
 10 11  2  0
 11 12  1  0
 12 13  1  0
 13 14  1  0
 14 15  2  0
 15 16  1  0
 16 17  2  0
 17 18  1  0
 18 14  1  0
 11 19  1  0
 19 20  2  0
 20  5  1  0
 20  8  1  0
M  END
> <Name>
CYP1A2_0068

> <Smiles>
C[C@H](N)Cc1c[nH]c2ccc(OCc3cccs3)cc12

> <Property>
1

> <Canonical_Smiles>
C[C@H](N)Cc1c[nH]c2ccc(OCc3cccs3)cc12

$$$$
CYP1A2_0069
  SciTegic10311710292D

 24 26  0  0  0  0            999 V2000
    0.0000    0.0000    0.0000 C   0  0
    0.0000    0.0000    0.0000 C   0  0
    0.0000    0.0000    0.0000 S   0  0
    0.0000    0.0000    0.0000 O   0  0
    0.0000    0.0000    0.0000 O   0  0
    0.0000    0.0000    0.0000 N   0  0
    0.0000    0.0000    0.0000 C   0  0
    0.0000    0.0000    0.0000 C   0  0
    0.0000    0.0000    0.0000 C   0  0
    0.0000    0.0000    0.0000 C   0  0
    0.0000    0.0000    0.0000 C   0  0
    0.0000    0.0000    0.0000 C   0  0
    0.0000    0.0000    0.0000 C   0  0
    0.0000    0.0000    0.0000 C   0  0
    0.0000    0.0000    0.0000 C   0  0
    0.0000    0.0000    0.0000 C   0  0
    0.0000    0.0000    0.0000 C   0  0
    0.0000    0.0000    0.0000 C   0  0
    0.0000    0.0000    0.0000 C   0  0
    0.0000    0.0000    0.0000 C   0  0
    0.0000    0.0000    0.0000 C   0  0
    0.0000    0.0000    0.0000 N   0  0
    0.0000    0.0000    0.0000 C   0  0
    0.0000    0.0000    0.0000 N   0  0
  1  2  1  0
  2  3  1  0
  3  4  2  0
  3  5  2  0
  3  6  1  0
  6  7  1  0
  7  8  2  0
  8  9  1  0
  9 10  2  0
 10 11  1  0
 11 12  2  0
 12  7  1  0
 11 13  1  0
 13 14  2  3
 14 15  1  0
 15 16  1  0
 16 17  1  0
 17 18  1  0
 18 19  1  0
 19 14  1  0
 13 20  1  0
 20 21  2  0
 21 22  1  0
 22 23  2  0
 23 24  1  0
 24 20  1  0
M  END
> <Name>
CYP1A2_0069

> <Smiles>
CCS(=O)(=O)Nc1cccc(c1)C(=C2CCCCC2)c3cnc[nH]3

> <Property>
1

> <Canonical_Smiles>
CCS(=O)(=O)Nc1cccc(c1)C(=C2CCCCC2)c3cnc[nH]3

$$$$
CYP1A2_0070
  SciTegic10311710292D

 17 17  0  0  1  0            999 V2000
    0.0000    0.0000    0.0000 C   0  0
    0.0000    0.0000    0.0000 C   0  0  2  0  0  0
    0.0000    0.0000    0.0000 N   0  0
    0.0000    0.0000    0.0000 C   0  0
    0.0000    0.0000    0.0000 O   0  0
    0.0000    0.0000    0.0000 O   0  0
    0.0000    0.0000    0.0000 C   0  0
    0.0000    0.0000    0.0000 C   0  0
    0.0000    0.0000    0.0000 C   0  0
    0.0000    0.0000    0.0000 C   0  0
    0.0000    0.0000    0.0000 C   0  0
    0.0000    0.0000    0.0000 C   0  0
    0.0000    0.0000    0.0000 C   0  0
    0.0000    0.0000    0.0000 C   0  0
    0.0000    0.0000    0.0000 Cl  0  0
    0.0000    0.0000    0.0000 C   0  0
    0.0000    0.0000    0.0000 C   0  0
  2  1  1  1
  2  3  1  0
  2  4  1  0
  4  5  2  0
  4  6  1  0
  6  7  1  0
  7  8  1  0
  7  9  1  0
  7 10  1  0
 10 11  1  0
 11 12  2  0
 12 13  1  0
 13 14  2  0
 14 15  1  0
 14 16  1  0
 16 17  2  0
 17 11  1  0
M  END
> <Name>
CYP1A2_0070

> <Smiles>
C[C@H](N)C(=O)OC(C)(C)Cc1ccc(Cl)cc1

> <Property>
1

> <Canonical_Smiles>
C[C@H](N)C(=O)OC(C)(C)Cc1ccc(Cl)cc1

$$$$
CYP1A2_0071
  SciTegic10311710292D

 21 23  0  0  1  0            999 V2000
    0.0000    0.0000    0.0000 C   0  0
    0.0000    0.0000    0.0000 C   0  0
    0.0000    0.0000    0.0000 C   0  0
    0.0000    0.0000    0.0000 C   0  0
    0.0000    0.0000    0.0000 C   0  0
    0.0000    0.0000    0.0000 C   0  0
    0.0000    0.0000    0.0000 C   0  0
    0.0000    0.0000    0.0000 C   0  0
    0.0000    0.0000    0.0000 C   0  0
    0.0000    0.0000    0.0000 C   0  0
    0.0000    0.0000    0.0000 C   0  0  2  0  0  0
    0.0000    0.0000    0.0000 C   0  0  1  0  0  0
    0.0000    0.0000    0.0000 C   0  0
    0.0000    0.0000    0.0000 C   0  0
    0.0000    0.0000    0.0000 N   0  0
    0.0000    0.0000    0.0000 C   0  0
    0.0000    0.0000    0.0000 C   0  0
    0.0000    0.0000    0.0000 C   0  0
    0.0000    0.0000    0.0000 C   0  0  1  0  0  0
    0.0000    0.0000    0.0000 C   0  0
    0.0000    0.0000    0.0000 C   0  0
  1  2  1  0
  2  3  1  0
  2  4  1  0
  4  5  2  0
  5  6  1  0
  6  7  2  0
  7  8  1  0
  8  9  1  0
  9 10  1  0
 11 10  1  1
 11 12  1  0
 12 13  1  1
 12 14  1  0
 14 15  1  0
 12 16  1  0
 16 17  1  0
 17 18  1  0
 18 19  1  0
 19  7  1  0
 19 11  1  0
 19 20  1  1
  8 21  2  0
 21  4  1  0
M  END
> <Name>
CYP1A2_0071

> <Smiles>
CC(C)c1ccc2c(CC[C@@H]3[C@@](C)(CN)CCC[C@@]23C)c1

> <Property>
1

> <Canonical_Smiles>
CC(C)c1ccc2c(CC[C@@H]3[C@@](C)(CN)CCC[C@@]23C)c1

$$$$
CYP1A2_0072
  SciTegic10311710292D

 23 26  0  0  1  0            999 V2000
    0.0000    0.0000    0.0000 C   0  0
    0.0000    0.0000    0.0000 O   0  0
    0.0000    0.0000    0.0000 C   0  0
    0.0000    0.0000    0.0000 C   0  0
    0.0000    0.0000    0.0000 C   0  0
    0.0000    0.0000    0.0000 C   0  0
    0.0000    0.0000    0.0000 C   0  0  2  0  0  0
    0.0000    0.0000    0.0000 C   0  0
    0.0000    0.0000    0.0000 C   0  0
    0.0000    0.0000    0.0000 C   0  0  1  0  0  0
    0.0000    0.0000    0.0000 C   0  0
    0.0000    0.0000    0.0000 C   0  0  2  0  0  0
    0.0000    0.0000    0.0000 C   0  0
    0.0000    0.0000    0.0000 C   0  0
    0.0000    0.0000    0.0000 C   0  0  2  0  0  0
    0.0000    0.0000    0.0000 O   0  0
    0.0000    0.0000    0.0000 C   0  0
    0.0000    0.0000    0.0000 C   0  0
    0.0000    0.0000    0.0000 C   0  0  1  0  0  0
    0.0000    0.0000    0.0000 C   0  0
    0.0000    0.0000    0.0000 C   0  0
    0.0000    0.0000    0.0000 C   0  0
    0.0000    0.0000    0.0000 C   0  0
  1  2  1  0
  2  3  1  0
  3  4  2  0
  4  5  1  0
  5  6  2  0
  6  7  1  0
  7  8  1  1
  8  9  1  0
  9 10  1  0
 10 11  1  1
 10 12  1  0
 12 13  1  1
 13 14  1  0
 14 15  1  0
 15 10  1  0
 15 16  1  1
 15 17  1  0
 17 18  3  0
 12 19  1  0
 19  7  1  0
 19 20  1  1
 20 21  1  0
 21 22  1  0
 22  6  1  0
 22 23  2  0
 23  3  1  0
M  END
> <Name>
CYP1A2_0072

> <Smiles>
COc1ccc2[C@@H]3CC[C@@]4(C)[C@H](CC[C@@]4(O)C#C)[C@H]3CCc2c1

> <Property>
1

> <Canonical_Smiles>
COc1ccc2[C@@H]3CC[C@@]4(C)[C@H](CC[C@@]4(O)C#C)[C@H]3CCc2c1

$$$$
CYP1A2_0073
  SciTegic10311710292D

 22 23  0  0  1  0            999 V2000
    0.0000    0.0000    0.0000 C   0  0
    0.0000    0.0000    0.0000 C   0  0  1  0  0  0
    0.0000    0.0000    0.0000 C   0  0
    0.0000    0.0000    0.0000 C   0  0
    0.0000    0.0000    0.0000 C   0  0
    0.0000    0.0000    0.0000 C   0  0
    0.0000    0.0000    0.0000 C   0  0
    0.0000    0.0000    0.0000 C   0  0
    0.0000    0.0000    0.0000 C   0  0
    0.0000    0.0000    0.0000 C   0  0
    0.0000    0.0000    0.0000 N   0  0
    0.0000    0.0000    0.0000 C   0  0  1  0  0  0
    0.0000    0.0000    0.0000 C   0  0
    0.0000    0.0000    0.0000 C   0  0  2  0  0  0
    0.0000    0.0000    0.0000 O   0  0
    0.0000    0.0000    0.0000 C   0  0
    0.0000    0.0000    0.0000 C   0  0
    0.0000    0.0000    0.0000 C   0  0
    0.0000    0.0000    0.0000 C   0  0
    0.0000    0.0000    0.0000 O   0  0
    0.0000    0.0000    0.0000 C   0  0
    0.0000    0.0000    0.0000 C   0  0
  2  1  1  1
  2  3  1  0
  3  4  1  0
  4  5  1  0
  5  6  2  0
  6  7  1  0
  7  8  2  0
  8  9  1  0
  9 10  2  0
 10  5  1  0
  2 11  1  0
 11 12  1  0
 12 13  1  1
 12 14  1  0
 14 15  1  1
 14 16  1  0
 16 17  2  0
 17 18  1  0
 18 19  2  0
 19 20  1  0
 19 21  1  0
 21 22  2  0
 22 16  1  0
M  END
> <Name>
CYP1A2_0073

> <Smiles>
C[C@@H](CCc1ccccc1)N[C@@H](C)[C@H](O)c2ccc(O)cc2

> <Property>
1

> <Canonical_Smiles>
C[C@@H](CCc1ccccc1)N[C@@H](C)[C@H](O)c2ccc(O)cc2

$$$$
CYP1A2_0074
  SciTegic10311710292D

 15 17  0  0  0  0            999 V2000
    0.0000    0.0000    0.0000 N   0  0
    0.0000    0.0000    0.0000 C   0  0
    0.0000    0.0000    0.0000 C   0  0
    0.0000    0.0000    0.0000 C   0  0
    0.0000    0.0000    0.0000 C   0  0
    0.0000    0.0000    0.0000 C   0  0
    0.0000    0.0000    0.0000 C   0  0
    0.0000    0.0000    0.0000 C   0  0
    0.0000    0.0000    0.0000 N   0  0
    0.0000    0.0000    0.0000 C   0  0
    0.0000    0.0000    0.0000 C   0  0
    0.0000    0.0000    0.0000 C   0  0
    0.0000    0.0000    0.0000 C   0  0
    0.0000    0.0000    0.0000 C   0  0
    0.0000    0.0000    0.0000 C   0  0
  1  2  1  0
  2  3  2  0
  3  4  1  0
  4  5  1  0
  5  6  1  0
  6  7  1  0
  7  8  1  0
  8  3  1  0
  8  9  2  0
  9 10  1  0
 10 11  2  0
 11 12  1  0
 12 13  2  0
 13 14  1  0
 14 15  2  0
 15  2  1  0
 15 10  1  0
M  END
> <Name>
CYP1A2_0074

> <Smiles>
Nc1c2CCCCc2nc3ccccc13

> <Property>
1

> <Canonical_Smiles>
Nc1c2CCCCc2nc3ccccc13

$$$$
CYP1A2_0075
  SciTegic10311710292D

 15 17  0  0  0  0            999 V2000
    0.0000    0.0000    0.0000 C   0  0
    0.0000    0.0000    0.0000 C   0  0
    0.0000    0.0000    0.0000 C   0  0
    0.0000    0.0000    0.0000 N   0  0
    0.0000    0.0000    0.0000 C   0  0
    0.0000    0.0000    0.0000 C   0  0
    0.0000    0.0000    0.0000 C   0  0
    0.0000    0.0000    0.0000 O   0  0
    0.0000    0.0000    0.0000 C   0  0
    0.0000    0.0000    0.0000 C   0  0
    0.0000    0.0000    0.0000 C   0  0
    0.0000    0.0000    0.0000 C   0  0
    0.0000    0.0000    0.0000 C   0  0
    0.0000    0.0000    0.0000 C   0  0
    0.0000    0.0000    0.0000 N   0  0
  1  2  1  0
  2  3  2  3
  3  4  1  0
  4  5  1  0
  5  6  2  3
  6  7  1  0
  7  8  2  0
  7  9  1  0
  9 10  2  3
 10 11  1  0
 11  5  1  0
 11 12  2  3
 12  3  1  0
 12 13  1  0
 13 14  2  3
 14 15  1  0
 15  2  1  0
M  END
> <Name>
CYP1A2_0075

> <Smiles>
CC1=C2NC3=CC(=O)C=CC3=C2C=CN1

> <Property>
1

> <Canonical_Smiles>
CC1=C2NC3=CC(=O)C=CC3=C2C=CN1

$$$$
CYP1A2_0076
  SciTegic10311710292D

 16 17  0  0  0  0            999 V2000
    0.0000    0.0000    0.0000 C   0  0
    0.0000    0.0000    0.0000 C   0  0
    0.0000    0.0000    0.0000 N   0  0
    0.0000    0.0000    0.0000 C   0  0
    0.0000    0.0000    0.0000 N   0  0
    0.0000    0.0000    0.0000 N   0  0
    0.0000    0.0000    0.0000 C   0  0
    0.0000    0.0000    0.0000 C   0  0
    0.0000    0.0000    0.0000 C   0  0
    0.0000    0.0000    0.0000 C   0  0
    0.0000    0.0000    0.0000 C   0  0
    0.0000    0.0000    0.0000 C   0  0
    0.0000    0.0000    0.0000 C   0  0
    0.0000    0.0000    0.0000 O   0  0
    0.0000    0.0000    0.0000 C   0  0
    0.0000    0.0000    0.0000 C   0  0
  1  2  1  0
  2  3  2  3
  3  4  1  0
  4  5  2  0
  5  6  1  0
  6  7  1  0
  7  8  2  0
  8  9  1  0
  9 10  2  0
 10 11  1  0
 11 12  2  0
 12  7  1  0
  4 13  1  0
 13 14  2  0
 13 15  1  0
 15 16  2  3
 16  2  1  0
M  END
> <Name>
CYP1A2_0076

> <Smiles>
CC1=N\C(=N/Nc2ccccc2)\C(=O)C=C1

> <Property>
1

> <Canonical_Smiles>
CC1=N\C(=N/Nc2ccccc2)\C(=O)C=C1

$$$$
CYP1A2_0077
  SciTegic10311710292D

 18 20  0  0  0  0            999 V2000
    0.0000    0.0000    0.0000 Cl  0  0
    0.0000    0.0000    0.0000 C   0  0
    0.0000    0.0000    0.0000 C   0  0
    0.0000    0.0000    0.0000 C   0  0
    0.0000    0.0000    0.0000 C   0  0
    0.0000    0.0000    0.0000 C   0  0
    0.0000    0.0000    0.0000 O   0  0
    0.0000    0.0000    0.0000 C   0  0
    0.0000    0.0000    0.0000 C   0  0
    0.0000    0.0000    0.0000 N   0  0
    0.0000    0.0000    0.0000 C   0  0
    0.0000    0.0000    0.0000 N   0  0
    0.0000    0.0000    0.0000 C   0  0
    0.0000    0.0000    0.0000 C   0  0
    0.0000    0.0000    0.0000 C   0  0
    0.0000    0.0000    0.0000 C   0  0
    0.0000    0.0000    0.0000 C   0  0
    0.0000    0.0000    0.0000 C   0  0
  1  2  1  0
  2  3  2  0
  3  4  1  0
  4  5  2  0
  5  6  1  0
  6  7  2  0
  6  8  1  0
  8  9  2  3
  9 10  1  0
 10 11  1  0
 11  5  1  0
 11 12  2  0
 12  2  1  0
  9 13  1  0
 13 14  2  0
 14 15  1  0
 15 16  2  0
 16 17  1  0
 17 18  2  0
 18 13  1  0
M  END
> <Name>
CYP1A2_0077

> <Smiles>
Clc1ccc2C(=O)C=C(Nc2n1)c3ccccc3

> <Property>
1

> <Canonical_Smiles>
Clc1ccc2C(=O)C=C(Nc2n1)c3ccccc3

$$$$
CYP1A2_0078
  SciTegic10311710292D

 16 18  0  0  0  0            999 V2000
    0.0000    0.0000    0.0000 C   0  0
    0.0000    0.0000    0.0000 O   0  0
    0.0000    0.0000    0.0000 C   0  0
    0.0000    0.0000    0.0000 C   0  0
    0.0000    0.0000    0.0000 C   0  0
    0.0000    0.0000    0.0000 N   0  0
    0.0000    0.0000    0.0000 C   0  0
    0.0000    0.0000    0.0000 C   0  0
    0.0000    0.0000    0.0000 C   0  0
    0.0000    0.0000    0.0000 N   0  0
    0.0000    0.0000    0.0000 C   0  0
    0.0000    0.0000    0.0000 C   0  0
    0.0000    0.0000    0.0000 C   0  0
    0.0000    0.0000    0.0000 C   0  0
    0.0000    0.0000    0.0000 C   0  0
    0.0000    0.0000    0.0000 C   0  0
  1  2  1  0
  2  3  1  0
  3  4  2  3
  4  5  1  0
  5  6  2  3
  6  7  1  0
  7  8  2  3
  8  9  1  0
  8 10  1  0
 10 11  1  0
 11 12  1  0
 12 13  1  0
 13  7  1  0
 13 14  2  3
 14  5  1  0
 14 15  1  0
 15 16  2  3
 16  3  1  0
M  END
> <Name>
CYP1A2_0078

> <Smiles>
COC1=CC2=NC3=C(C)NCCC3=C2C=C1

> <Property>
1

> <Canonical_Smiles>
COC1=CC2=NC3=C(C)NCCC3=C2C=C1

$$$$
CYP1A2_0079
  SciTegic10311710292D

 21 24  0  0  1  0            999 V2000
    0.0000    0.0000    0.0000 C   0  0
    0.0000    0.0000    0.0000 O   0  0
    0.0000    0.0000    0.0000 C   0  0
    0.0000    0.0000    0.0000 C   0  0
    0.0000    0.0000    0.0000 C   0  0
    0.0000    0.0000    0.0000 C   0  0
    0.0000    0.0000    0.0000 C   0  0
    0.0000    0.0000    0.0000 C   0  0  2  0  0  0
    0.0000    0.0000    0.0000 N   0  0
    0.0000    0.0000    0.0000 C   0  0
    0.0000    0.0000    0.0000 C   0  0
    0.0000    0.0000    0.0000 C   0  0
    0.0000    0.0000    0.0000 C   0  0
    0.0000    0.0000    0.0000 C   0  0
    0.0000    0.0000    0.0000 C   0  0
    0.0000    0.0000    0.0000 C   0  0
    0.0000    0.0000    0.0000 C   0  0
    0.0000    0.0000    0.0000 C   0  0
    0.0000    0.0000    0.0000 C   0  0
    0.0000    0.0000    0.0000 C   0  0
    0.0000    0.0000    0.0000 O   0  0
  1  2  1  0
  2  3  1  0
  3  4  2  0
  4  5  1  0
  5  6  2  0
  6  7  1  0
  8  7  1  1
  8  9  1  0
  9 10  1  0
  9 11  1  0
 11 12  1  0
 12 13  1  0
 13 14  2  0
 14 15  1  0
 15 16  2  0
 16 17  1  0
 17 18  2  0
 18  8  1  0
 18 13  1  0
 17 19  1  0
 19  6  1  0
 19 20  2  0
 20  3  1  0
 20 21  1  0
M  END
> <Name>
CYP1A2_0079

> <Smiles>
COc1ccc2C[C@@H]3N(C)CCc4cccc(c34)c2c1O

> <Property>
1

> <Canonical_Smiles>
COc1ccc2C[C@@H]3N(C)CCc4cccc(c34)c2c1O

$$$$
CYP1A2_0080
  SciTegic10311710292D

 27 29  0  0  0  0            999 V2000
    0.0000    0.0000    0.0000 C   0  0
    0.0000    0.0000    0.0000 O   0  0
    0.0000    0.0000    0.0000 C   0  0
    0.0000    0.0000    0.0000 C   0  0
    0.0000    0.0000    0.0000 C   0  0
    0.0000    0.0000    0.0000 C   0  0
    0.0000    0.0000    0.0000 C   0  0
    0.0000    0.0000    0.0000 C   0  0
    0.0000    0.0000    0.0000 N   0  0
    0.0000    0.0000    0.0000 C   0  0
    0.0000    0.0000    0.0000 O   0  0
    0.0000    0.0000    0.0000 N   0  0
    0.0000    0.0000    0.0000 C   0  0
    0.0000    0.0000    0.0000 C   0  0
    0.0000    0.0000    0.0000 C   0  0
    0.0000    0.0000    0.0000 S   0  0
    0.0000    0.0000    0.0000 C   0  0
    0.0000    0.0000    0.0000 N   0  0
    0.0000    0.0000    0.0000 C   0  0
    0.0000    0.0000    0.0000 C   0  0
    0.0000    0.0000    0.0000 C   0  0
    0.0000    0.0000    0.0000 C   0  0
    0.0000    0.0000    0.0000 C   0  0
    0.0000    0.0000    0.0000 C   0  0
    0.0000    0.0000    0.0000 S   0  0
    0.0000    0.0000    0.0000 C   0  0
    0.0000    0.0000    0.0000 O   0  0
  1  2  1  0
  2  3  1  0
  3  4  2  0
  4  5  1  0
  5  6  1  0
  6  7  2  0
  7  8  1  0
  8  9  3  0
  7 10  1  0
 10 11  2  0
 10 12  1  0
  5 13  2  0
 13 14  1  0
 14 15  1  0
 15 16  1  0
 16 17  1  0
 17 18  2  0
 18 19  1  0
 19 20  2  0
 20 21  1  0
 21 22  2  0
 22 23  1  0
 23 24  2  0
 24 19  1  0
 24 25  1  0
 25 17  1  0
 14 26  2  0
 26  3  1  0
 26 27  1  0
M  END
> <Name>
CYP1A2_0080

> <Smiles>
COc1cc(\C=C(/C#N)\C(=O)N)cc(CSc2nc3ccccc3s2)c1O

> <Property>
1

> <Canonical_Smiles>
COc1cc(\C=C(/C#N)\C(=O)N)cc(CSc2nc3ccccc3s2)c1O

$$$$
CYP1A2_0081
  SciTegic10311710292D

 22 23  0  0  0  0            999 V2000
    0.0000    0.0000    0.0000 O   0  0
    0.0000    0.0000    0.0000 C   0  0
    0.0000    0.0000    0.0000 C   0  0
    0.0000    0.0000    0.0000 C   0  0
    0.0000    0.0000    0.0000 C   0  0
    0.0000    0.0000    0.0000 C   0  0
    0.0000    0.0000    0.0000 C   0  0
    0.0000    0.0000    0.0000 C   0  0
    0.0000    0.0000    0.0000 N   0  0
    0.0000    0.0000    0.0000 C   0  0
    0.0000    0.0000    0.0000 O   0  0
    0.0000    0.0000    0.0000 O   0  0
    0.0000    0.0000    0.0000 C   0  0
    0.0000    0.0000    0.0000 C   0  0
    0.0000    0.0000    0.0000 C   0  0
    0.0000    0.0000    0.0000 C   0  0
    0.0000    0.0000    0.0000 C   0  0
    0.0000    0.0000    0.0000 C   0  0
    0.0000    0.0000    0.0000 S   0  0
    0.0000    0.0000    0.0000 C   0  0
    0.0000    0.0000    0.0000 C   0  0
    0.0000    0.0000    0.0000 O   0  0
  1  2  1  0
  2  3  2  0
  3  4  1  0
  4  5  2  0
  5  6  1  0
  6  7  2  0
  7  8  1  0
  8  9  3  0
  7 10  1  0
 10 11  2  0
 10 12  1  0
 12 13  1  0
 13 14  1  0
 14 15  1  0
 15 16  2  0
 16 17  1  0
 17 18  2  0
 18 19  1  0
 19 15  1  0
  5 20  1  0
 20 21  2  0
 21  2  1  0
 21 22  1  0
M  END
> <Name>
CYP1A2_0081

> <Smiles>
Oc1ccc(\C=C(/C#N)\C(=O)OCCc2cccs2)cc1O

> <Property>
1

> <Canonical_Smiles>
Oc1ccc(\C=C(/C#N)\C(=O)OCCc2cccs2)cc1O

$$$$
CYP1A2_0082
  SciTegic10311710292D

 21 23  0  0  0  0            999 V2000
    0.0000    0.0000    0.0000 O   0  0
    0.0000    0.0000    0.0000 C   0  0
    0.0000    0.0000    0.0000 C   0  0
    0.0000    0.0000    0.0000 Br  0  0
    0.0000    0.0000    0.0000 C   0  0
    0.0000    0.0000    0.0000 C   0  0
    0.0000    0.0000    0.0000 C   0  0
    0.0000    0.0000    0.0000 C   0  0
    0.0000    0.0000    0.0000 C   0  0
    0.0000    0.0000    0.0000 O   0  0
    0.0000    0.0000    0.0000 N   0  0
    0.0000    0.0000    0.0000 C   0  0
    0.0000    0.0000    0.0000 C   0  0
    0.0000    0.0000    0.0000 C   0  0
    0.0000    0.0000    0.0000 C   0  0
    0.0000    0.0000    0.0000 I   0  0
    0.0000    0.0000    0.0000 C   0  0
    0.0000    0.0000    0.0000 C   0  0
    0.0000    0.0000    0.0000 C   0  0
    0.0000    0.0000    0.0000 C   0  0
    0.0000    0.0000    0.0000 Br  0  0
  1  2  1  0
  2  3  2  0
  3  4  1  0
  3  5  1  0
  5  6  2  0
  6  7  1  0
  7  8  2  0
  8  9  1  0
  9 10  2  0
  9 11  1  0
 11 12  1  0
 12 13  2  0
 13 14  1  0
 14 15  2  0
 15 16  1  0
 15 17  1  0
 17 18  2  0
 18  8  1  0
 18 12  1  0
  6 19  1  0
 19 20  2  0
 20  2  1  0
 20 21  1  0
M  END
> <Name>
CYP1A2_0082

> <Smiles>
Oc1c(Br)cc(\C=C\2/C(=O)Nc3ccc(I)cc23)cc1Br

> <Property>
1

> <Canonical_Smiles>
Oc1c(Br)cc(\C=C\2/C(=O)Nc3ccc(I)cc23)cc1Br

$$$$
CYP1A2_0083
  SciTegic10311710292D

 18 20  0  0  0  0            999 V2000
    0.0000    0.0000    0.0000 C   0  0
    0.0000    0.0000    0.0000 C   0  0
    0.0000    0.0000    0.0000 C   0  0
    0.0000    0.0000    0.0000 C   0  0
    0.0000    0.0000    0.0000 C   0  0
    0.0000    0.0000    0.0000 C   0  0
    0.0000    0.0000    0.0000 C   0  0
    0.0000    0.0000    0.0000 C   0  0
    0.0000    0.0000    0.0000 C   0  0
    0.0000    0.0000    0.0000 O   0  0
    0.0000    0.0000    0.0000 N   0  0
    0.0000    0.0000    0.0000 C   0  0
    0.0000    0.0000    0.0000 C   0  0
    0.0000    0.0000    0.0000 C   0  0
    0.0000    0.0000    0.0000 C   0  0
    0.0000    0.0000    0.0000 C   0  0
    0.0000    0.0000    0.0000 C   0  0
    0.0000    0.0000    0.0000 N   0  0
  1  2  1  0
  2  3  2  0
  3  4  1  0
  4  5  1  0
  4  6  2  0
  6  7  1  0
  7  8  2  0
  8  9  1  0
  9 10  2  0
  9 11  1  0
 11 12  1  0
 12 13  2  0
 13 14  1  0
 14 15  2  0
 15 16  1  0
 16 17  2  0
 17  8  1  0
 17 12  1  0
  6 18  1  0
 18  2  1  0
M  END
> <Name>
CYP1A2_0083

> <Smiles>
Cc1cc(C)c(\C=C/2\C(=O)Nc3ccccc23)[nH]1

> <Property>
1

> <Canonical_Smiles>
Cc1cc(C)c(\C=C/2\C(=O)Nc3ccccc23)[nH]1

$$$$
CYP1A2_0084
  SciTegic10311710292D

 23 25  0  0  1  0            999 V2000
    0.0000    0.0000    0.0000 C   0  0
    0.0000    0.0000    0.0000 C   0  0
    0.0000    0.0000    0.0000 C   0  0
    0.0000    0.0000    0.0000 C   0  0
    0.0000    0.0000    0.0000 C   0  0  2  0  0  0
    0.0000    0.0000    0.0000 C   0  0
    0.0000    0.0000    0.0000 C   0  0  1  0  0  0
    0.0000    0.0000    0.0000 C   0  0
    0.0000    0.0000    0.0000 N   0  0
    0.0000    0.0000    0.0000 C   0  0
    0.0000    0.0000    0.0000 O   0  0
    0.0000    0.0000    0.0000 C   0  0
    0.0000    0.0000    0.0000 O   0  0
    0.0000    0.0000    0.0000 C   0  0
    0.0000    0.0000    0.0000 C   0  0
    0.0000    0.0000    0.0000 C   0  0
    0.0000    0.0000    0.0000 C   0  0
    0.0000    0.0000    0.0000 C   0  0
    0.0000    0.0000    0.0000 C   0  0
    0.0000    0.0000    0.0000 C   0  0
    0.0000    0.0000    0.0000 Cl  0  0
    0.0000    0.0000    0.0000 C   0  0
    0.0000    0.0000    0.0000 C   0  0
  1  2  1  0
  2  3  1  0
  3  4  1  0
  5  4  1  1
  5  6  1  0
  6  7  1  0
  7  5  1  0
  7  8  1  1
  8  9  1  0
  9 10  1  0
 10 11  2  0
 10 12  1  0
 12 13  1  0
 13 14  1  0
 14 15  2  0
 15 16  1  0
 16 12  2  0
  8 17  1  0
 17 18  2  0
 18 19  1  0
 19 20  2  0
 20 21  1  0
 20 22  1  0
 22 23  2  0
 23 17  1  0
M  END
> <Name>
CYP1A2_0084

> <Smiles>
CCCC[C@@H]1C[C@H]1C(NC(=O)c2occc2)c3ccc(Cl)cc3

> <Property>
1

> <Canonical_Smiles>
CCCC[C@@H]1C[C@H]1C(NC(=O)c2occc2)c3ccc(Cl)cc3

$$$$
CYP1A2_0085
  SciTegic10311710292D

 23 25  0  0  1  0            999 V2000
    0.0000    0.0000    0.0000 C   0  0
    0.0000    0.0000    0.0000 C   0  0
    0.0000    0.0000    0.0000 C   0  0
    0.0000    0.0000    0.0000 C   0  0
    0.0000    0.0000    0.0000 C   0  0  2  0  0  0
    0.0000    0.0000    0.0000 C   0  0
    0.0000    0.0000    0.0000 C   0  0  1  0  0  0
    0.0000    0.0000    0.0000 C   0  0
    0.0000    0.0000    0.0000 N   0  0
    0.0000    0.0000    0.0000 C   0  0
    0.0000    0.0000    0.0000 O   0  0
    0.0000    0.0000    0.0000 C   0  0
    0.0000    0.0000    0.0000 C   0  0
    0.0000    0.0000    0.0000 C   0  0
    0.0000    0.0000    0.0000 C   0  0
    0.0000    0.0000    0.0000 S   0  0
    0.0000    0.0000    0.0000 C   0  0
    0.0000    0.0000    0.0000 C   0  0
    0.0000    0.0000    0.0000 C   0  0
    0.0000    0.0000    0.0000 C   0  0
    0.0000    0.0000    0.0000 Cl  0  0
    0.0000    0.0000    0.0000 C   0  0
    0.0000    0.0000    0.0000 C   0  0
  1  2  1  0
  2  3  1  0
  3  4  1  0
  5  4  1  1
  5  6  1  0
  6  7  1  0
  7  5  1  0
  7  8  1  1
  8  9  1  0
  9 10  1  0
 10 11  2  0
 10 12  1  0
 12 13  2  0
 13 14  1  0
 14 15  2  0
 15 16  1  0
 16 12  1  0
  8 17  1  0
 17 18  2  0
 18 19  1  0
 19 20  2  0
 20 21  1  0
 20 22  1  0
 22 23  2  0
 23 17  1  0
M  END
> <Name>
CYP1A2_0085

> <Smiles>
CCCC[C@@H]1C[C@H]1C(NC(=O)c2cccs2)c3ccc(Cl)cc3

> <Property>
1

> <Canonical_Smiles>
CCCC[C@@H]1C[C@H]1C(NC(=O)c2cccs2)c3ccc(Cl)cc3

$$$$
CYP1A2_0086
  SciTegic10311710292D

 24 26  0  0  1  0            999 V2000
    0.0000    0.0000    0.0000 C   0  0
    0.0000    0.0000    0.0000 C   0  0
    0.0000    0.0000    0.0000 C   0  0
    0.0000    0.0000    0.0000 C   0  0
    0.0000    0.0000    0.0000 C   0  0  2  0  0  0
    0.0000    0.0000    0.0000 C   0  0
    0.0000    0.0000    0.0000 C   0  0  1  0  0  0
    0.0000    0.0000    0.0000 C   0  0
    0.0000    0.0000    0.0000 N   0  0
    0.0000    0.0000    0.0000 C   0  0
    0.0000    0.0000    0.0000 O   0  0
    0.0000    0.0000    0.0000 C   0  0
    0.0000    0.0000    0.0000 C   0  0
    0.0000    0.0000    0.0000 C   0  0
    0.0000    0.0000    0.0000 C   0  0
    0.0000    0.0000    0.0000 C   0  0
    0.0000    0.0000    0.0000 C   0  0
    0.0000    0.0000    0.0000 C   0  0
    0.0000    0.0000    0.0000 C   0  0
    0.0000    0.0000    0.0000 C   0  0
    0.0000    0.0000    0.0000 C   0  0
    0.0000    0.0000    0.0000 Cl  0  0
    0.0000    0.0000    0.0000 C   0  0
    0.0000    0.0000    0.0000 C   0  0
  1  2  1  0
  2  3  1  0
  3  4  1  0
  5  4  1  1
  5  6  1  0
  6  7  1  0
  7  5  1  0
  7  8  1  1
  8  9  1  0
  9 10  1  0
 10 11  2  0
 10 12  1  0
 12 13  2  0
 13 14  1  0
 14 15  2  0
 15 16  1  0
 16 17  2  0
 17 12  1  0
  8 18  1  0
 18 19  2  0
 19 20  1  0
 20 21  2  0
 21 22  1  0
 21 23  1  0
 23 24  2  0
 24 18  1  0
M  END
> <Name>
CYP1A2_0086

> <Smiles>
CCCC[C@@H]1C[C@H]1C(NC(=O)c2ccccc2)c3ccc(Cl)cc3

> <Property>
1

> <Canonical_Smiles>
CCCC[C@@H]1C[C@H]1C(NC(=O)c2ccccc2)c3ccc(Cl)cc3

$$$$
CYP1A2_0087
  SciTegic10311710292D

 27 29  0  0  1  0            999 V2000
    0.0000    0.0000    0.0000 C   0  0
    0.0000    0.0000    0.0000 C   0  0
    0.0000    0.0000    0.0000 C   0  0
    0.0000    0.0000    0.0000 C   0  0
    0.0000    0.0000    0.0000 C   0  0  2  0  0  0
    0.0000    0.0000    0.0000 C   0  0
    0.0000    0.0000    0.0000 C   0  0  1  0  0  0
    0.0000    0.0000    0.0000 C   0  0
    0.0000    0.0000    0.0000 N   0  0
    0.0000    0.0000    0.0000 C   0  0
    0.0000    0.0000    0.0000 O   0  0
    0.0000    0.0000    0.0000 C   0  0
    0.0000    0.0000    0.0000 C   0  0
    0.0000    0.0000    0.0000 C   0  0
    0.0000    0.0000    0.0000 C   0  0
    0.0000    0.0000    0.0000 C   0  0
    0.0000    0.0000    0.0000 C   0  0
    0.0000    0.0000    0.0000 C   0  0
    0.0000    0.0000    0.0000 C   0  0
    0.0000    0.0000    0.0000 C   0  0
    0.0000    0.0000    0.0000 C   0  0
    0.0000    0.0000    0.0000 C   0  0
    0.0000    0.0000    0.0000 C   0  0
    0.0000    0.0000    0.0000 C   0  0
    0.0000    0.0000    0.0000 F   0  0
    0.0000    0.0000    0.0000 F   0  0
    0.0000    0.0000    0.0000 F   0  0
  1  2  1  0
  2  3  1  0
  3  4  1  0
  5  4  1  1
  5  6  1  0
  6  7  1  0
  7  5  1  0
  7  8  1  1
  8  9  1  0
  9 10  1  0
 10 11  2  0
 10 12  1  0
 12 13  2  0
 13 14  1  0
 14 15  2  0
 15 16  1  0
 16 17  2  0
 17 12  1  0
  8 18  1  0
 18 19  2  0
 19 20  1  0
 20 21  2  0
 21 22  1  0
 22 23  2  0
 23 18  1  0
 21 24  1  0
 24 25  1  0
 24 26  1  0
 24 27  1  0
M  END
> <Name>
CYP1A2_0087

> <Smiles>
CCCC[C@@H]1C[C@H]1C(NC(=O)c2ccccc2)c3ccc(cc3)C(F)(F)F

> <Property>
1

> <Canonical_Smiles>
CCCC[C@@H]1C[C@H]1C(NC(=O)c2ccccc2)c3ccc(cc3)C(F)(F)F

$$$$
CYP1A2_0088
  SciTegic10311710292D

 27 29  0  0  1  0            999 V2000
    0.0000    0.0000    0.0000 C   0  0
    0.0000    0.0000    0.0000 C   0  0
    0.0000    0.0000    0.0000 C   0  0
    0.0000    0.0000    0.0000 C   0  0
    0.0000    0.0000    0.0000 C   0  0  2  0  0  0
    0.0000    0.0000    0.0000 C   0  0
    0.0000    0.0000    0.0000 C   0  0  1  0  0  0
    0.0000    0.0000    0.0000 C   0  0
    0.0000    0.0000    0.0000 N   0  0
    0.0000    0.0000    0.0000 C   0  0
    0.0000    0.0000    0.0000 O   0  0
    0.0000    0.0000    0.0000 C   0  0
    0.0000    0.0000    0.0000 C   0  0
    0.0000    0.0000    0.0000 C   0  0
    0.0000    0.0000    0.0000 C   0  0
    0.0000    0.0000    0.0000 C   0  0
    0.0000    0.0000    0.0000 C   0  0
    0.0000    0.0000    0.0000 C   0  0
    0.0000    0.0000    0.0000 C   0  0
    0.0000    0.0000    0.0000 C   0  0
    0.0000    0.0000    0.0000 C   0  0
    0.0000    0.0000    0.0000 C   0  0
    0.0000    0.0000    0.0000 C   0  0
    0.0000    0.0000    0.0000 C   0  0
    0.0000    0.0000    0.0000 O   0  0
    0.0000    0.0000    0.0000 O   0  0
    0.0000    0.0000    0.0000 C   0  0
  1  2  1  0
  2  3  1  0
  3  4  1  0
  5  4  1  1
  5  6  1  0
  6  7  1  0
  7  5  1  0
  7  8  1  1
  8  9  1  0
  9 10  1  0
 10 11  2  0
 10 12  1  0
 12 13  2  0
 13 14  1  0
 14 15  2  0
 15 16  1  0
 16 17  2  0
 17 12  1  0
  8 18  1  0
 18 19  2  0
 19 20  1  0
 20 21  2  0
 21 22  1  0
 22 23  2  0
 23 18  1  0
 21 24  1  0
 24 25  2  0
 24 26  1  0
 26 27  1  0
M  END
> <Name>
CYP1A2_0088

> <Smiles>
CCCC[C@@H]1C[C@H]1C(NC(=O)c2ccccc2)c3ccc(cc3)C(=O)OC

> <Property>
1

> <Canonical_Smiles>
CCCC[C@@H]1C[C@H]1C(NC(=O)c2ccccc2)c3ccc(cc3)C(=O)OC

$$$$
CYP1A2_0089
  SciTegic10311710292D

 26 28  0  0  1  0            999 V2000
    0.0000    0.0000    0.0000 C   0  0
    0.0000    0.0000    0.0000 C   0  0
    0.0000    0.0000    0.0000 C   0  0
    0.0000    0.0000    0.0000 C   0  0
    0.0000    0.0000    0.0000 C   0  0  2  0  0  0
    0.0000    0.0000    0.0000 C   0  0
    0.0000    0.0000    0.0000 C   0  0  1  0  0  0
    0.0000    0.0000    0.0000 C   0  0
    0.0000    0.0000    0.0000 N   0  0
    0.0000    0.0000    0.0000 C   0  0
    0.0000    0.0000    0.0000 O   0  0
    0.0000    0.0000    0.0000 C   0  0
    0.0000    0.0000    0.0000 C   0  0
    0.0000    0.0000    0.0000 C   0  0
    0.0000    0.0000    0.0000 C   0  0
    0.0000    0.0000    0.0000 S   0  0
    0.0000    0.0000    0.0000 C   0  0
    0.0000    0.0000    0.0000 C   0  0
    0.0000    0.0000    0.0000 C   0  0
    0.0000    0.0000    0.0000 C   0  0
    0.0000    0.0000    0.0000 C   0  0
    0.0000    0.0000    0.0000 C   0  0
    0.0000    0.0000    0.0000 C   0  0
    0.0000    0.0000    0.0000 F   0  0
    0.0000    0.0000    0.0000 F   0  0
    0.0000    0.0000    0.0000 F   0  0
  1  2  1  0
  2  3  1  0
  3  4  1  0
  5  4  1  1
  5  6  1  0
  6  7  1  0
  7  5  1  0
  7  8  1  1
  8  9  1  0
  9 10  1  0
 10 11  2  0
 10 12  1  0
 12 13  2  0
 13 14  1  0
 14 15  2  0
 15 16  1  0
 16 12  1  0
  8 17  1  0
 17 18  2  0
 18 19  1  0
 19 20  2  0
 20 21  1  0
 21 22  2  0
 22 17  1  0
 20 23  1  0
 23 24  1  0
 23 25  1  0
 23 26  1  0
M  END
> <Name>
CYP1A2_0089

> <Smiles>
CCCC[C@@H]1C[C@H]1C(NC(=O)c2cccs2)c3ccc(cc3)C(F)(F)F

> <Property>
1

> <Canonical_Smiles>
CCCC[C@@H]1C[C@H]1C(NC(=O)c2cccs2)c3ccc(cc3)C(F)(F)F

$$$$
CYP1A2_0090
  SciTegic10311710292D

 22 24  0  0  1  0            999 V2000
    0.0000    0.0000    0.0000 C   0  0
    0.0000    0.0000    0.0000 C   0  0
    0.0000    0.0000    0.0000 C   0  0
    0.0000    0.0000    0.0000 C   0  0
    0.0000    0.0000    0.0000 C   0  0  2  0  0  0
    0.0000    0.0000    0.0000 C   0  0
    0.0000    0.0000    0.0000 C   0  0  1  0  0  0
    0.0000    0.0000    0.0000 C   0  0
    0.0000    0.0000    0.0000 N   0  0
    0.0000    0.0000    0.0000 C   0  0
    0.0000    0.0000    0.0000 O   0  0
    0.0000    0.0000    0.0000 C   0  0
    0.0000    0.0000    0.0000 O   0  0
    0.0000    0.0000    0.0000 C   0  0
    0.0000    0.0000    0.0000 C   0  0
    0.0000    0.0000    0.0000 C   0  0
    0.0000    0.0000    0.0000 C   0  0
    0.0000    0.0000    0.0000 C   0  0
    0.0000    0.0000    0.0000 C   0  0
    0.0000    0.0000    0.0000 C   0  0
    0.0000    0.0000    0.0000 C   0  0
    0.0000    0.0000    0.0000 C   0  0
  1  2  1  0
  2  3  1  0
  3  4  1  0
  5  4  1  1
  5  6  1  0
  6  7  1  0
  7  5  1  0
  7  8  1  1
  8  9  1  0
  9 10  1  0
 10 11  2  0
 10 12  1  0
 12 13  1  0
 13 14  1  0
 14 15  2  0
 15 16  1  0
 16 12  2  0
  8 17  1  0
 17 18  2  0
 18 19  1  0
 19 20  2  0
 20 21  1  0
 21 22  2  0
 22 17  1  0
M  END
> <Name>
CYP1A2_0090

> <Smiles>
CCCC[C@@H]1C[C@H]1C(NC(=O)c2occc2)c3ccccc3

> <Property>
1

> <Canonical_Smiles>
CCCC[C@@H]1C[C@H]1C(NC(=O)c2occc2)c3ccccc3

$$$$
CYP1A2_0091
  SciTegic10311710292D

 23 25  0  0  1  0            999 V2000
    0.0000    0.0000    0.0000 C   0  0
    0.0000    0.0000    0.0000 C   0  0
    0.0000    0.0000    0.0000 C   0  0
    0.0000    0.0000    0.0000 C   0  0
    0.0000    0.0000    0.0000 C   0  0  2  0  0  0
    0.0000    0.0000    0.0000 C   0  0
    0.0000    0.0000    0.0000 C   0  0  1  0  0  0
    0.0000    0.0000    0.0000 C   0  0
    0.0000    0.0000    0.0000 N   0  0
    0.0000    0.0000    0.0000 C   0  0
    0.0000    0.0000    0.0000 O   0  0
    0.0000    0.0000    0.0000 C   0  0
    0.0000    0.0000    0.0000 C   0  0
    0.0000    0.0000    0.0000 C   0  0
    0.0000    0.0000    0.0000 C   0  0
    0.0000    0.0000    0.0000 C   0  0
    0.0000    0.0000    0.0000 C   0  0
    0.0000    0.0000    0.0000 C   0  0
    0.0000    0.0000    0.0000 C   0  0
    0.0000    0.0000    0.0000 C   0  0
    0.0000    0.0000    0.0000 C   0  0
    0.0000    0.0000    0.0000 C   0  0
    0.0000    0.0000    0.0000 C   0  0
  1  2  1  0
  2  3  1  0
  3  4  1  0
  5  4  1  1
  5  6  1  0
  6  7  1  0
  7  5  1  0
  7  8  1  1
  8  9  1  0
  9 10  1  0
 10 11  2  0
 10 12  1  0
 12 13  2  0
 13 14  1  0
 14 15  2  0
 15 16  1  0
 16 17  2  0
 17 12  1  0
  8 18  1  0
 18 19  2  0
 19 20  1  0
 20 21  2  0
 21 22  1  0
 22 23  2  0
 23 18  1  0
M  END
> <Name>
CYP1A2_0091

> <Smiles>
CCCC[C@@H]1C[C@H]1C(NC(=O)c2ccccc2)c3ccccc3

> <Property>
1

> <Canonical_Smiles>
CCCC[C@@H]1C[C@H]1C(NC(=O)c2ccccc2)c3ccccc3

$$$$
CYP1A2_0092
  SciTegic10311710292D

 26 28  0  0  1  0            999 V2000
    0.0000    0.0000    0.0000 C   0  0
    0.0000    0.0000    0.0000 C   0  0
    0.0000    0.0000    0.0000 C   0  0
    0.0000    0.0000    0.0000 C   0  0
    0.0000    0.0000    0.0000 C   0  0  2  0  0  0
    0.0000    0.0000    0.0000 C   0  0
    0.0000    0.0000    0.0000 C   0  0  1  0  0  0
    0.0000    0.0000    0.0000 C   0  0
    0.0000    0.0000    0.0000 N   0  0
    0.0000    0.0000    0.0000 C   0  0
    0.0000    0.0000    0.0000 O   0  0
    0.0000    0.0000    0.0000 C   0  0
    0.0000    0.0000    0.0000 O   0  0
    0.0000    0.0000    0.0000 C   0  0
    0.0000    0.0000    0.0000 C   0  0
    0.0000    0.0000    0.0000 C   0  0
    0.0000    0.0000    0.0000 C   0  0
    0.0000    0.0000    0.0000 C   0  0
    0.0000    0.0000    0.0000 C   0  0
    0.0000    0.0000    0.0000 C   0  0
    0.0000    0.0000    0.0000 C   0  0
    0.0000    0.0000    0.0000 C   0  0
    0.0000    0.0000    0.0000 C   0  0
    0.0000    0.0000    0.0000 O   0  0
    0.0000    0.0000    0.0000 O   0  0
    0.0000    0.0000    0.0000 C   0  0
  1  2  1  0
  2  3  1  0
  3  4  1  0
  5  4  1  1
  5  6  1  0
  6  7  1  0
  7  5  1  0
  7  8  1  1
  8  9  1  0
  9 10  1  0
 10 11  2  0
 10 12  1  0
 12 13  1  0
 13 14  1  0
 14 15  2  0
 15 16  1  0
 16 12  2  0
  8 17  1  0
 17 18  2  0
 18 19  1  0
 19 20  2  0
 20 21  1  0
 21 22  2  0
 22 17  1  0
 20 23  1  0
 23 24  2  0
 23 25  1  0
 25 26  1  0
M  END
> <Name>
CYP1A2_0092

> <Smiles>
CCCC[C@@H]1C[C@H]1C(NC(=O)c2occc2)c3ccc(cc3)C(=O)OC

> <Property>
1

> <Canonical_Smiles>
CCCC[C@@H]1C[C@H]1C(NC(=O)c2occc2)c3ccc(cc3)C(=O)OC

$$$$
CYP1A2_0093
  SciTegic10311710292D

 27 28  0  0  0  0            999 V2000
    0.0000    0.0000    0.0000 C   0  0
    0.0000    0.0000    0.0000 C   0  0
    0.0000    0.0000    0.0000 C   0  0
    0.0000    0.0000    0.0000 C   0  0
    0.0000    0.0000    0.0000 C   0  0
    0.0000    0.0000    0.0000 C   0  0
    0.0000    0.0000    0.0000 C   0  0
    0.0000    0.0000    0.0000 N   0  0
    0.0000    0.0000    0.0000 C   0  0
    0.0000    0.0000    0.0000 O   0  0
    0.0000    0.0000    0.0000 O   0  0
    0.0000    0.0000    0.0000 C   0  0
    0.0000    0.0000    0.0000 C   0  0
    0.0000    0.0000    0.0000 C   0  0
    0.0000    0.0000    0.0000 C   0  0
    0.0000    0.0000    0.0000 C   0  0
    0.0000    0.0000    0.0000 C   0  0
    0.0000    0.0000    0.0000 C   0  0
    0.0000    0.0000    0.0000 F   0  0
    0.0000    0.0000    0.0000 F   0  0
    0.0000    0.0000    0.0000 F   0  0
    0.0000    0.0000    0.0000 C   0  0
    0.0000    0.0000    0.0000 C   0  0
    0.0000    0.0000    0.0000 C   0  0
    0.0000    0.0000    0.0000 C   0  0
    0.0000    0.0000    0.0000 C   0  0
    0.0000    0.0000    0.0000 C   0  0
  1  2  1  0
  2  3  1  0
  3  4  1  0
  4  5  1  0
  5  6  2  0
  6  7  1  0
  7  8  1  0
  8  9  1  0
  9 10  2  0
  9 11  1  0
 11 12  1  0
 12 13  2  0
 13 14  1  0
 14 15  2  0
 15 16  1  0
 16 17  2  0
 17 12  1  0
 16 18  1  0
 18 19  1  0
 18 20  1  0
 18 21  1  0
  7 22  1  0
 22 23  2  0
 23 24  1  0
 24 25  2  0
 25 26  1  0
 26 27  2  0
 27 22  1  0
M  END
> <Name>
CYP1A2_0093

> <Smiles>
CCCC\C=C\C(NC(=O)Oc1cccc(c1)C(F)(F)F)c2ccccc2

> <Property>
1

> <Canonical_Smiles>
CCCC\C=C\C(NC(=O)Oc1cccc(c1)C(F)(F)F)c2ccccc2

$$$$
CYP1A2_0094
  SciTegic10311710292D

 25 26  0  0  0  0            999 V2000
    0.0000    0.0000    0.0000 C   0  0
    0.0000    0.0000    0.0000 C   0  0
    0.0000    0.0000    0.0000 C   0  0
    0.0000    0.0000    0.0000 C   0  0
    0.0000    0.0000    0.0000 C   0  0
    0.0000    0.0000    0.0000 C   0  0
    0.0000    0.0000    0.0000 C   0  0
    0.0000    0.0000    0.0000 N   0  0
    0.0000    0.0000    0.0000 C   0  0
    0.0000    0.0000    0.0000 O   0  0
    0.0000    0.0000    0.0000 O   0  0
    0.0000    0.0000    0.0000 C   0  0
    0.0000    0.0000    0.0000 C   0  0
    0.0000    0.0000    0.0000 C   0  0
    0.0000    0.0000    0.0000 C   0  0
    0.0000    0.0000    0.0000 C   0  0
    0.0000    0.0000    0.0000 C   0  0
    0.0000    0.0000    0.0000 C   0  0
    0.0000    0.0000    0.0000 Cl  0  0
    0.0000    0.0000    0.0000 C   0  0
    0.0000    0.0000    0.0000 C   0  0
    0.0000    0.0000    0.0000 C   0  0
    0.0000    0.0000    0.0000 C   0  0
    0.0000    0.0000    0.0000 C   0  0
    0.0000    0.0000    0.0000 C   0  0
  1  2  1  0
  2  3  1  0
  3  4  1  0
  4  5  1  0
  5  6  2  0
  6  7  1  0
  7  8  1  0
  8  9  1  0
  9 10  2  0
  9 11  1  0
 11 12  1  0
 12 13  1  0
 13 14  2  0
 14 15  1  0
 15 16  2  0
 16 17  1  0
 17 18  2  0
 18 13  1  0
 18 19  1  0
  7 20  1  0
 20 21  2  0
 21 22  1  0
 22 23  2  0
 23 24  1  0
 24 25  2  0
 25 20  1  0
M  END
> <Name>
CYP1A2_0094

> <Smiles>
CCCC\C=C\C(NC(=O)OCc1ccccc1Cl)c2ccccc2

> <Property>
1

> <Canonical_Smiles>
CCCC\C=C\C(NC(=O)OCc1ccccc1Cl)c2ccccc2

$$$$
CYP1A2_0095
  SciTegic10311710292D

 21 22  0  0  0  0            999 V2000
    0.0000    0.0000    0.0000 C   0  0
    0.0000    0.0000    0.0000 C   0  0
    0.0000    0.0000    0.0000 C   0  0
    0.0000    0.0000    0.0000 C   0  0
    0.0000    0.0000    0.0000 C   0  0
    0.0000    0.0000    0.0000 C   0  0
    0.0000    0.0000    0.0000 C   0  0
    0.0000    0.0000    0.0000 N   0  0
    0.0000    0.0000    0.0000 C   0  0
    0.0000    0.0000    0.0000 O   0  0
    0.0000    0.0000    0.0000 C   0  0
    0.0000    0.0000    0.0000 C   0  0
    0.0000    0.0000    0.0000 C   0  0
    0.0000    0.0000    0.0000 C   0  0
    0.0000    0.0000    0.0000 S   0  0
    0.0000    0.0000    0.0000 C   0  0
    0.0000    0.0000    0.0000 C   0  0
    0.0000    0.0000    0.0000 C   0  0
    0.0000    0.0000    0.0000 C   0  0
    0.0000    0.0000    0.0000 C   0  0
    0.0000    0.0000    0.0000 C   0  0
  1  2  1  0
  2  3  1  0
  3  4  1  0
  4  5  1  0
  5  6  2  0
  6  7  1  0
  7  8  1  0
  8  9  1  0
  9 10  2  0
  9 11  1  0
 11 12  2  0
 12 13  1  0
 13 14  2  0
 14 15  1  0
 15 11  1  0
  7 16  1  0
 16 17  2  0
 17 18  1  0
 18 19  2  0
 19 20  1  0
 20 21  2  0
 21 16  1  0
M  END
> <Name>
CYP1A2_0095

> <Smiles>
CCCC\C=C\C(NC(=O)c1cccs1)c2ccccc2

> <Property>
1

> <Canonical_Smiles>
CCCC\C=C\C(NC(=O)c1cccs1)c2ccccc2

$$$$
CYP1A2_0096
  SciTegic10311710292D

 24 25  0  0  0  0            999 V2000
    0.0000    0.0000    0.0000 C   0  0
    0.0000    0.0000    0.0000 C   0  0
    0.0000    0.0000    0.0000 C   0  0
    0.0000    0.0000    0.0000 C   0  0
    0.0000    0.0000    0.0000 C   0  0
    0.0000    0.0000    0.0000 C   0  0
    0.0000    0.0000    0.0000 C   0  0
    0.0000    0.0000    0.0000 N   0  0
    0.0000    0.0000    0.0000 C   0  0
    0.0000    0.0000    0.0000 O   0  0
    0.0000    0.0000    0.0000 C   0  0
    0.0000    0.0000    0.0000 C   0  0
    0.0000    0.0000    0.0000 C   0  0
    0.0000    0.0000    0.0000 C   0  0
    0.0000    0.0000    0.0000 C   0  0
    0.0000    0.0000    0.0000 C   0  0
    0.0000    0.0000    0.0000 C   0  0
    0.0000    0.0000    0.0000 C   0  0
    0.0000    0.0000    0.0000 C   0  0
    0.0000    0.0000    0.0000 C   0  0
    0.0000    0.0000    0.0000 C   0  0
    0.0000    0.0000    0.0000 C   0  0
    0.0000    0.0000    0.0000 C   0  0
    0.0000    0.0000    0.0000 C   0  0
  1  2  1  0
  2  3  1  0
  3  4  1  0
  4  5  1  0
  5  6  2  0
  6  7  1  0
  7  8  1  0
  8  9  1  0
  9 10  2  0
  9 11  1  0
 11 12  1  0
 12 13  1  0
 13 14  2  0
 14 15  1  0
 15 16  2  0
 16 17  1  0
 17 18  2  0
 18 13  1  0
  7 19  1  0
 19 20  2  0
 20 21  1  0
 21 22  2  0
 22 23  1  0
 23 24  2  0
 24 19  1  0
M  END
> <Name>
CYP1A2_0096

> <Smiles>
CCCC\C=C\C(NC(=O)CCc1ccccc1)c2ccccc2

> <Property>
1

> <Canonical_Smiles>
CCCC\C=C\C(NC(=O)CCc1ccccc1)c2ccccc2

$$$$
CYP1A2_0097
  SciTegic10311710292D

 30 35  0  0  0  0            999 V2000
    0.0000    0.0000    0.0000 C   0  0
    0.0000    0.0000    0.0000 C   0  0
    0.0000    0.0000    0.0000 N   0  0
    0.0000    0.0000    0.0000 C   0  0
    0.0000    0.0000    0.0000 C   0  0
    0.0000    0.0000    0.0000 C   0  0
    0.0000    0.0000    0.0000 C   0  0
    0.0000    0.0000    0.0000 C   0  0
    0.0000    0.0000    0.0000 C   0  0
    0.0000    0.0000    0.0000 C   0  0
    0.0000    0.0000    0.0000 C   0  0
    0.0000    0.0000    0.0000 O   0  0
    0.0000    0.0000    0.0000 N   0  0
    0.0000    0.0000    0.0000 C   0  0
    0.0000    0.0000    0.0000 C   0  0
    0.0000    0.0000    0.0000 C   0  0
    0.0000    0.0000    0.0000 C   0  0
    0.0000    0.0000    0.0000 C   0  0
    0.0000    0.0000    0.0000 C   0  0
    0.0000    0.0000    0.0000 C   0  0
    0.0000    0.0000    0.0000 N   0  0
    0.0000    0.0000    0.0000 C   0  0
    0.0000    0.0000    0.0000 C   0  0
    0.0000    0.0000    0.0000 C   0  0
    0.0000    0.0000    0.0000 C   0  0
    0.0000    0.0000    0.0000 C   0  0
    0.0000    0.0000    0.0000 C   0  0
    0.0000    0.0000    0.0000 C   0  0
    0.0000    0.0000    0.0000 O   0  0
    0.0000    0.0000    0.0000 N   0  0
  1  2  1  0
  2  3  2  3
  3  4  1  0
  4  5  2  0
  5  6  1  0
  6  7  2  0
  7  8  1  0
  8  9  2  0
  9  4  1  0
  9 10  1  0
 10  2  1  0
 10 11  2  0
 11 12  1  0
 12 13  1  0
 13 14  1  0
 14 15  2  3
 15 11  1  0
 14 16  1  0
 16 17  2  3
 17 18  1  0
 18 19  2  0
 19 20  1  0
 20 21  2  3
 21 22  1  0
 22 23  2  0
 23 24  1  0
 24 25  2  0
 25 26  1  0
 26 27  2  0
 27 19  1  0
 27 22  1  0
 20 28  1  0
 18 29  1  0
 29 30  1  0
 30 16  1  0
M  END
> <Name>
CYP1A2_0097

> <Smiles>
CC1=Nc2ccccc2/C/1=C\3/ONC(=C3)C4=C\C(=C\5/C(=Nc6ccccc56)C)\ON4

> <Property>
1

> <Canonical_Smiles>
CC1=Nc2ccccc2/C/1=C\3/ONC(=C3)C4=C\C(=C\5/C(=Nc6ccccc56)C)\ON4

$$$$
CYP1A2_0098
  SciTegic10311710292D

 20 21  0  0  1  0            999 V2000
    0.0000    0.0000    0.0000 C   0  0
    0.0000    0.0000    0.0000 O   0  0
    0.0000    0.0000    0.0000 C   0  0
    0.0000    0.0000    0.0000 C   0  0
    0.0000    0.0000    0.0000 C   0  0
    0.0000    0.0000    0.0000 C   0  0
    0.0000    0.0000    0.0000 C   0  0
    0.0000    0.0000    0.0000 C   0  0
    0.0000    0.0000    0.0000 C   0  0
    0.0000    0.0000    0.0000 C   0  0
    0.0000    0.0000    0.0000 C   0  0
    0.0000    0.0000    0.0000 C   0  0
    0.0000    0.0000    0.0000 O   0  0
    0.0000    0.0000    0.0000 C   0  0
    0.0000    0.0000    0.0000 C   0  0  2  0  0  0
    0.0000    0.0000    0.0000 C   0  0
    0.0000    0.0000    0.0000 N   0  0
    0.0000    0.0000    0.0000 C   0  0
    0.0000    0.0000    0.0000 C   0  0
    0.0000    0.0000    0.0000 N   0  0
  1  2  1  0
  2  3  1  0
  3  4  2  0
  4  5  1  0
  5  6  2  0
  6  7  1  0
  7  8  2  0
  8  9  1  0
  9 10  2  0
 10  5  1  0
 10 11  1  0
 11 12  2  0
 12  3  1  0
 12 13  1  0
 13 14  1  0
  8 15  1  0
 15 16  1  1
 15 17  1  0
 17 18  1  0
 18 19  1  0
 19 20  3  0
M  END
> <Name>
CYP1A2_0098

> <Smiles>
COc1cc2ccc(cc2cc1OC)[C@H](C)NCC#N

> <Property>
1

> <Canonical_Smiles>
COc1cc2ccc(cc2cc1OC)[C@H](C)NCC#N

$$$$
CYP1A2_0099
  SciTegic10311710292D

 22 24  0  0  0  0            999 V2000
    0.0000    0.0000    0.0000 C   0  0
    0.0000    0.0000    0.0000 N   0  0
    0.0000    0.0000    0.0000 N   0  0
    0.0000    0.0000    0.0000 O   0  0
    0.0000    0.0000    0.0000 C   0  0
    0.0000    0.0000    0.0000 C   0  0
    0.0000    0.0000    0.0000 C   0  0
    0.0000    0.0000    0.0000 C   0  0
    0.0000    0.0000    0.0000 C   0  0
    0.0000    0.0000    0.0000 C   0  0
    0.0000    0.0000    0.0000 C   0  0
    0.0000    0.0000    0.0000 C   0  0
    0.0000    0.0000    0.0000 C   0  0
    0.0000    0.0000    0.0000 N   0  0
    0.0000    0.0000    0.0000 C   0  0
    0.0000    0.0000    0.0000 C   0  0
    0.0000    0.0000    0.0000 C   0  0
    0.0000    0.0000    0.0000 C   0  0
    0.0000    0.0000    0.0000 C   0  0
    0.0000    0.0000    0.0000 C   0  0
    0.0000    0.0000    0.0000 C   0  0
    0.0000    0.0000    0.0000 C   0  0
  1  2  1  0
  2  3  1  0
  3  4  2  0
  2  5  1  0
  5  6  2  0
  6  7  1  0
  7  8  2  0
  8  9  1  0
  9 10  2  0
 10 11  1  0
 11 12  2  0
 12 13  1  0
 13 14  2  0
 14 15  1  0
 15 16  2  0
 16 17  1  0
 17 18  2  0
 18 19  1  0
 19 20  2  0
 20 11  1  0
 20 15  1  0
  8 21  1  0
 21 22  2  0
 22  5  1  0
M  END
> <Name>
CYP1A2_0099

> <Smiles>
CN(N=O)c1ccc(\C=C/c2ccnc3ccccc23)cc1

> <Property>
1

> <Canonical_Smiles>
CN(N=O)c1ccc(\C=C/c2ccnc3ccccc23)cc1

$$$$
CYP1A2_0100
  SciTegic10311710292D

 24 27  0  0  1  0            999 V2000
    0.0000    0.0000    0.0000 O   0  0
    0.0000    0.0000    0.0000 C   0  0  1  0  0  0
    0.0000    0.0000    0.0000 C   0  0
    0.0000    0.0000    0.0000 C   0  0
    0.0000    0.0000    0.0000 C   0  0
    0.0000    0.0000    0.0000 C   0  0
    0.0000    0.0000    0.0000 C   0  0
    0.0000    0.0000    0.0000 C   0  0
    0.0000    0.0000    0.0000 C   0  0
    0.0000    0.0000    0.0000 N   0  0
    0.0000    0.0000    0.0000 C   0  0
    0.0000    0.0000    0.0000 C   0  0
    0.0000    0.0000    0.0000 C   0  0
    0.0000    0.0000    0.0000 C   0  0
    0.0000    0.0000    0.0000 C   0  0
    0.0000    0.0000    0.0000 C   0  0
    0.0000    0.0000    0.0000 C   0  0
    0.0000    0.0000    0.0000 C   0  0
    0.0000    0.0000    0.0000 C   0  0
    0.0000    0.0000    0.0000 C   0  0
    0.0000    0.0000    0.0000 C   0  0
    0.0000    0.0000    0.0000 N   0  0
    0.0000    0.0000    0.0000 C   0  0
    0.0000    0.0000    0.0000 C   0  0
  2  1  1  1
  2  3  1  0
  3  4  2  3
  4  5  1  0
  5  6  2  0
  6  7  1  0
  7  8  2  0
  8  9  1  0
  9 10  2  0
 10 11  1  0
 11 12  2  0
 12  7  1  0
  5 13  1  0
 13 14  2  0
 14 15  1  0
 15 16  2  0
 16 17  1  0
 17 18  2  0
 18  3  1  0
 18 13  1  0
  2 19  1  0
 19 20  2  0
 20 21  1  0
 21 22  2  0
 22 23  1  0
 23 24  2  0
 24 19  1  0
M  END
> <Name>
CYP1A2_0100

> <Smiles>
O[C@@H](C1=C\C(=C/c2ccncc2)\c3ccccc13)c4ccncc4

> <Property>
1

> <Canonical_Smiles>
O[C@@H](C1=C\C(=C/c2ccncc2)\c3ccccc13)c4ccncc4

$$$$
CYP1A2_0101
  SciTegic10311710292D

 13 13  0  0  1  0            999 V2000
    0.0000    0.0000    0.0000 C   0  0
    0.0000    0.0000    0.0000 C   0  0  1  0  0  0
    0.0000    0.0000    0.0000 C   0  0
    0.0000    0.0000    0.0000 C   0  0
    0.0000    0.0000    0.0000 C   0  0
    0.0000    0.0000    0.0000 C   0  0
    0.0000    0.0000    0.0000 C   0  0
    0.0000    0.0000    0.0000 Cl  0  0
    0.0000    0.0000    0.0000 C   0  0
    0.0000    0.0000    0.0000 C   0  0
    0.0000    0.0000    0.0000 Cl  0  0
    0.0000    0.0000    0.0000 N   0  0
    0.0000    0.0000    0.0000 O   0  0
  2  1  1  1
  2  3  1  0
  3  4  1  0
  4  5  2  0
  5  6  1  0
  6  7  2  0
  7  8  1  0
  7  9  1  0
  9 10  2  0
 10  4  1  0
 10 11  1  0
  2 12  1  0
 12 13  1  0
M  END
> <Name>
CYP1A2_0101

> <Smiles>
C[C@@H](Cc1ccc(Cl)cc1Cl)NO

> <Property>
1

> <Canonical_Smiles>
C[C@@H](Cc1ccc(Cl)cc1Cl)NO

$$$$
CYP1A2_0102
  SciTegic10311710292D

 19 21  0  0  0  0            999 V2000
    0.0000    0.0000    0.0000 Cl  0  0
    0.0000    0.0000    0.0000 C   0  0
    0.0000    0.0000    0.0000 C   0  0
    0.0000    0.0000    0.0000 C   0  0
    0.0000    0.0000    0.0000 C   0  0
    0.0000    0.0000    0.0000 C   0  0
    0.0000    0.0000    0.0000 C   0  0
    0.0000    0.0000    0.0000 C   0  0
    0.0000    0.0000    0.0000 C   0  0
    0.0000    0.0000    0.0000 C   0  0
    0.0000    0.0000    0.0000 C   0  0
    0.0000    0.0000    0.0000 C   0  0
    0.0000    0.0000    0.0000 N   0  0
    0.0000    0.0000    0.0000 C   0  0
    0.0000    0.0000    0.0000 C   0  0
    0.0000    0.0000    0.0000 C   0  0
    0.0000    0.0000    0.0000 C   0  0
    0.0000    0.0000    0.0000 C   0  0
    0.0000    0.0000    0.0000 C   0  0
  1  2  1  0
  2  3  2  0
  3  4  1  0
  4  5  2  0
  5  6  1  0
  6  7  2  0
  7  2  1  0
  7  8  1  0
  8  9  2  0
  9 10  1  0
 10 11  2  0
 11 12  1  0
 12 13  2  0
 13 14  1  0
 14 15  2  0
 15 16  1  0
 16 17  2  0
 17 18  1  0
 18 19  2  0
 19 10  1  0
 19 14  1  0
M  END
> <Name>
CYP1A2_0102

> <Smiles>
Clc1ccccc1\C=C/c2ccnc3ccccc23

> <Property>
1

> <Canonical_Smiles>
Clc1ccccc1\C=C/c2ccnc3ccccc23

$$$$
CYP1A2_0103
  SciTegic10311710292D

 23 26  0  0  0  0            999 V2000
    0.0000    0.0000    0.0000 C   0  0
    0.0000    0.0000    0.0000 C   0  0
    0.0000    0.0000    0.0000 C   0  0
    0.0000    0.0000    0.0000 C   0  0
    0.0000    0.0000    0.0000 C   0  0
    0.0000    0.0000    0.0000 C   0  0
    0.0000    0.0000    0.0000 C   0  0
    0.0000    0.0000    0.0000 C   0  0
    0.0000    0.0000    0.0000 C   0  0
    0.0000    0.0000    0.0000 C   0  0
    0.0000    0.0000    0.0000 C   0  0
    0.0000    0.0000    0.0000 C   0  0
    0.0000    0.0000    0.0000 C   0  0
    0.0000    0.0000    0.0000 N   0  0
    0.0000    0.0000    0.0000 C   0  0
    0.0000    0.0000    0.0000 C   0  0
    0.0000    0.0000    0.0000 C   0  0
    0.0000    0.0000    0.0000 C   0  0
    0.0000    0.0000    0.0000 C   0  0
    0.0000    0.0000    0.0000 C   0  0
    0.0000    0.0000    0.0000 C   0  0
    0.0000    0.0000    0.0000 C   0  0
    0.0000    0.0000    0.0000 C   0  0
  1  2  1  0
  2  3  2  0
  3  4  1  0
  4  5  2  0
  5  6  1  0
  6  7  2  0
  7  2  1  0
  7  8  1  0
  8  9  2  0
  9 10  1  0
 10 11  2  0
 11 12  1  0
 12 13  2  0
 13  1  1  0
 13  8  1  0
 11 14  1  0
 14 15  2  0
 15 16  1  0
 16 17  2  0
 17 18  1  0
 18 19  2  0
 19 20  1  0
 20 21  2  0
 21 22  1  0
 22 23  2  0
 23 18  1  0
M  END
> <Name>
CYP1A2_0103

> <Smiles>
C1c2ccccc2c3ccc(cc13)\N=C\C=C/c4ccccc4

> <Property>
1

> <Canonical_Smiles>
C1c2ccccc2c3ccc(cc13)\N=C\C=C/c4ccccc4

$$$$
CYP1A2_0104
  SciTegic10311710292D

 15 16  0  0  1  0            999 V2000
    0.0000    0.0000    0.0000 C   0  0
    0.0000    0.0000    0.0000 C   0  0  1  0  0  0
    0.0000    0.0000    0.0000 N   0  0
    0.0000    0.0000    0.0000 C   0  0
    0.0000    0.0000    0.0000 N   0  0
    0.0000    0.0000    0.0000 C   0  0
    0.0000    0.0000    0.0000 C   0  0
    0.0000    0.0000    0.0000 C   0  0
    0.0000    0.0000    0.0000 C   0  0
    0.0000    0.0000    0.0000 C   0  0
    0.0000    0.0000    0.0000 F   0  0
    0.0000    0.0000    0.0000 C   0  0
    0.0000    0.0000    0.0000 Cl  0  0
    0.0000    0.0000    0.0000 C   0  0
    0.0000    0.0000    0.0000 C   0  0
  2  1  1  1
  2  3  1  0
  2  4  1  0
  4  5  1  0
  5  6  1  0
  6  7  2  0
  7  8  1  0
  8  9  2  0
  9 10  1  0
 10 11  1  0
 10 12  2  0
 12 13  1  0
 12 14  1  0
 14 15  2  0
 15  5  1  0
 15  8  1  0
M  END
> <Name>
CYP1A2_0104

> <Smiles>
C[C@@H](N)Cn1ccc2cc(F)c(Cl)cc12

> <Property>
1

> <Canonical_Smiles>
C[C@@H](N)Cn1ccc2cc(F)c(Cl)cc12

$$$$
CYP1A2_0105
  SciTegic10311710292D

 18 19  0  0  0  0            999 V2000
    0.0000    0.0000    0.0000 F   0  0
    0.0000    0.0000    0.0000 C   0  0
    0.0000    0.0000    0.0000 C   0  0
    0.0000    0.0000    0.0000 C   0  0
    0.0000    0.0000    0.0000 C   0  0
    0.0000    0.0000    0.0000 C   0  0
    0.0000    0.0000    0.0000 C   0  0
    0.0000    0.0000    0.0000 N   0  0
    0.0000    0.0000    0.0000 N   0  0
    0.0000    0.0000    0.0000 C   0  0
    0.0000    0.0000    0.0000 C   0  0
    0.0000    0.0000    0.0000 C   0  0
    0.0000    0.0000    0.0000 C   0  0
    0.0000    0.0000    0.0000 C   0  0
    0.0000    0.0000    0.0000 C   0  0
    0.0000    0.0000    0.0000 F   0  0
    0.0000    0.0000    0.0000 C   0  0
    0.0000    0.0000    0.0000 C   0  0
  1  2  1  0
  2  3  2  0
  3  4  1  0
  4  5  2  0
  5  6  1  0
  6  7  1  0
  7  8  2  0
  8  9  1  0
  9 10  2  0
 10 11  1  0
 11 12  2  0
 12 13  1  0
 13 14  2  0
 14 15  1  0
 15 16  1  0
 15 17  2  0
 17 11  1  0
  6 18  2  0
 18  2  1  0
M  END
> <Name>
CYP1A2_0105

> <Smiles>
Fc1cccc(\C=N/N=C\c2cccc(F)c2)c1

> <Property>
1

> <Canonical_Smiles>
Fc1cccc(\C=N/N=C\c2cccc(F)c2)c1

$$$$
CYP1A2_0106
  SciTegic10311710292D

 16 17  0  0  0  0            999 V2000
    0.0000    0.0000    0.0000 C   0  0
    0.0000    0.0000    0.0000 O   0  0
    0.0000    0.0000    0.0000 C   0  0
    0.0000    0.0000    0.0000 C   0  0
    0.0000    0.0000    0.0000 C   0  0
    0.0000    0.0000    0.0000 C   0  0
    0.0000    0.0000    0.0000 Cl  0  0
    0.0000    0.0000    0.0000 C   0  0
    0.0000    0.0000    0.0000 C   0  0
    0.0000    0.0000    0.0000 N   0  0
    0.0000    0.0000    0.0000 N   0  0
    0.0000    0.0000    0.0000 C   0  0
    0.0000    0.0000    0.0000 N   0  0
    0.0000    0.0000    0.0000 C   0  0
    0.0000    0.0000    0.0000 C   0  0
    0.0000    0.0000    0.0000 N   0  0
  1  2  1  0
  2  3  1  0
  3  4  2  0
  4  5  1  0
  5  6  2  0
  6  7  1  0
  6  8  1  0
  8  9  2  0
  9  3  1  0
  9 10  1  0
 10 11  1  0
 11 12  2  3
 12 13  1  0
 13 14  2  3
 14 15  1  0
 15 16  2  3
 16 12  1  0
M  END
> <Name>
CYP1A2_0106

> <Smiles>
COc1ccc(Cl)cc1NN=C2N=CC=N2

> <Property>
1

> <Canonical_Smiles>
COc1ccc(Cl)cc1NN=C2N=CC=N2

$$$$
CYP1A2_0107
  SciTegic10311710292D

 20 21  0  0  1  0            999 V2000
    0.0000    0.0000    0.0000 C   0  0
    0.0000    0.0000    0.0000 C   0  0
    0.0000    0.0000    0.0000 C   0  0
    0.0000    0.0000    0.0000 N   0  0
    0.0000    0.0000    0.0000 C   0  0  1  0  0  0
    0.0000    0.0000    0.0000 C   0  0
    0.0000    0.0000    0.0000 C   0  0  1  0  0  0
    0.0000    0.0000    0.0000 O   0  0
    0.0000    0.0000    0.0000 C   0  0
    0.0000    0.0000    0.0000 O   0  0
    0.0000    0.0000    0.0000 C   0  0
    0.0000    0.0000    0.0000 C   0  0
    0.0000    0.0000    0.0000 C   0  0
    0.0000    0.0000    0.0000 C   0  0
    0.0000    0.0000    0.0000 C   0  0
    0.0000    0.0000    0.0000 C   0  0
    0.0000    0.0000    0.0000 C   0  0
    0.0000    0.0000    0.0000 C   0  0
    0.0000    0.0000    0.0000 C   0  0
    0.0000    0.0000    0.0000 C   0  0
  1  2  1  0
  2  3  1  0
  2  4  1  0
  4  5  1  0
  5  6  1  1
  5  7  1  0
  7  8  1  1
  7  9  1  0
  9 10  1  0
 10 11  1  0
 11 12  2  0
 12 13  1  0
 13 14  2  0
 14 15  1  0
 14 16  1  0
 16 17  1  0
 17 18  1  0
 18 19  1  0
 19 20  1  0
 20 11  1  0
 20 16  2  0
M  END
> <Name>
CYP1A2_0107

> <Smiles>
CC(C)N[C@@H](C)[C@@H](O)COc1ccc(C)c2CCCc12

> <Property>
1

> <Canonical_Smiles>
CC(C)N[C@@H](C)[C@@H](O)COc1ccc(C)c2CCCc12

$$$$
CYP1A2_0108
  SciTegic10311710292D

 19 20  0  0  0  0            999 V2000
    0.0000    0.0000    0.0000 O   0  0
    0.0000    0.0000    0.0000 C   0  0
    0.0000    0.0000    0.0000 C   0  0
    0.0000    0.0000    0.0000 C   0  0
    0.0000    0.0000    0.0000 C   0  0
    0.0000    0.0000    0.0000 C   0  0
    0.0000    0.0000    0.0000 C   0  0
    0.0000    0.0000    0.0000 C   0  0
    0.0000    0.0000    0.0000 O   0  0
    0.0000    0.0000    0.0000 N   0  0
    0.0000    0.0000    0.0000 N   0  0
    0.0000    0.0000    0.0000 C   0  0
    0.0000    0.0000    0.0000 C   0  0
    0.0000    0.0000    0.0000 C   0  0
    0.0000    0.0000    0.0000 C   0  0
    0.0000    0.0000    0.0000 C   0  0
    0.0000    0.0000    0.0000 C   0  0
    0.0000    0.0000    0.0000 C   0  0
    0.0000    0.0000    0.0000 O   0  0
  1  2  1  0
  2  3  2  0
  3  4  1  0
  4  5  2  0
  5  6  1  0
  6  7  2  0
  7  2  1  0
  7  8  1  0
  8  9  2  0
  8 10  1  0
 10 11  1  0
 11 12  1  0
 12 13  2  0
 13 14  1  0
 14 15  2  3
 15 16  1  0
 16 17  2  3
 17 18  1  0
 18 13  1  0
 18 19  2  0
M  END
> <Name>
CYP1A2_0108

> <Smiles>
Oc1ccccc1C(=O)NN\C=C\2/C=CC=CC2=O

> <Property>
1

> <Canonical_Smiles>
Oc1ccccc1C(=O)NN\C=C\2/C=CC=CC2=O

$$$$
CYP1A2_0109
  SciTegic10311710292D

 16 18  0  0  0  0            999 V2000
    0.0000    0.0000    0.0000 C   0  0
    0.0000    0.0000    0.0000 O   0  0
    0.0000    0.0000    0.0000 C   0  0
    0.0000    0.0000    0.0000 C   0  0
    0.0000    0.0000    0.0000 C   0  0
    0.0000    0.0000    0.0000 C   0  0
    0.0000    0.0000    0.0000 C   0  0
    0.0000    0.0000    0.0000 C   0  0
    0.0000    0.0000    0.0000 N   0  0
    0.0000    0.0000    0.0000 C   0  0
    0.0000    0.0000    0.0000 C   0  0
    0.0000    0.0000    0.0000 N   0  0
    0.0000    0.0000    0.0000 C   0  0
    0.0000    0.0000    0.0000 C   0  0
    0.0000    0.0000    0.0000 C   0  0
    0.0000    0.0000    0.0000 C   0  0
  1  2  1  0
  2  3  1  0
  3  4  2  3
  4  5  1  0
  5  6  2  3
  6  7  1  0
  7  8  1  0
  8  9  1  0
  9 10  1  0
 10 11  2  3
 11  6  1  0
 11 12  1  0
 12 13  2  3
 13  5  1  0
 13 14  1  0
 14 15  2  3
 15  3  1  0
 10 16  1  0
M  END
> <Name>
CYP1A2_0109

> <Smiles>
COC1=CC2=C3CCNC(=C3N=C2C=C1)C

> <Property>
1

> <Canonical_Smiles>
COC1=CC2=C3CCNC(=C3N=C2C=C1)C

$$$$
CYP1A2_0110
  SciTegic10311710292D

 25 27  0  0  0  0            999 V2000
    0.0000    0.0000    0.0000 C   0  0
    0.0000    0.0000    0.0000 C   0  0
    0.0000    0.0000    0.0000 C   0  0
    0.0000    0.0000    0.0000 C   0  0
    0.0000    0.0000    0.0000 C   0  0
    0.0000    0.0000    0.0000 C   0  0
    0.0000    0.0000    0.0000 C   0  0
    0.0000    0.0000    0.0000 C   0  0
    0.0000    0.0000    0.0000 O   0  0
    0.0000    0.0000    0.0000 C   0  0
    0.0000    0.0000    0.0000 C   0  0
    0.0000    0.0000    0.0000 C   0  0
    0.0000    0.0000    0.0000 C   0  0
    0.0000    0.0000    0.0000 C   0  0
    0.0000    0.0000    0.0000 O   0  0
    0.0000    0.0000    0.0000 O   0  0
    0.0000    0.0000    0.0000 C   0  0
    0.0000    0.0000    0.0000 C   0  0
    0.0000    0.0000    0.0000 C   0  0
    0.0000    0.0000    0.0000 O   0  0
    0.0000    0.0000    0.0000 C   0  0
    0.0000    0.0000    0.0000 C   0  0
    0.0000    0.0000    0.0000 C   0  0
    0.0000    0.0000    0.0000 C   0  0
    0.0000    0.0000    0.0000 C   0  0
  1  2  1  0
  2  3  2  3
  3  4  1  0
  4  5  1  0
  5  6  1  0
  6  7  2  0
  7  8  1  0
  8  9  1  0
  9 10  1  0
 10 11  2  0
 11 12  1  0
 12 13  2  3
 13 14  1  0
 14 15  2  0
 14 16  1  0
 16 17  1  0
 17 11  1  0
 17 18  2  0
 18 19  1  0
 19 20  1  0
 20 21  1  0
 21 22  2  0
 22 23  1  0
 23 10  1  0
 23 19  2  0
  6 24  1  0
  2 25  1  0
M  END
> <Name>
CYP1A2_0110

> <Smiles>
CC(=CCC\C(=C\COc1c2C=CC(=O)Oc2cc3occc13)\C)C

> <Property>
1

> <Canonical_Smiles>
CC(=CCC\C(=C\COc1c2C=CC(=O)Oc2cc3occc13)\C)C

$$$$
CYP1A2_0111
  SciTegic10311710292D

 25 27  0  0  1  0            999 V2000
    0.0000    0.0000    0.0000 C   0  0
    0.0000    0.0000    0.0000 O   0  0
    0.0000    0.0000    0.0000 C   0  0
    0.0000    0.0000    0.0000 O   0  0
    0.0000    0.0000    0.0000 C   0  0  2  0  0  0
    0.0000    0.0000    0.0000 C   0  0
    0.0000    0.0000    0.0000 C   0  0  1  0  0  0
    0.0000    0.0000    0.0000 C   0  0  1  0  0  0
    0.0000    0.0000    0.0000 N   0  0
    0.0000    0.0000    0.0000 C   0  0
    0.0000    0.0000    0.0000 O   0  0
    0.0000    0.0000    0.0000 O   0  0
    0.0000    0.0000    0.0000 C   0  0
    0.0000    0.0000    0.0000 C   0  0
    0.0000    0.0000    0.0000 C   0  0
    0.0000    0.0000    0.0000 C   0  0
    0.0000    0.0000    0.0000 C   0  0
    0.0000    0.0000    0.0000 C   0  0
    0.0000    0.0000    0.0000 C   0  0
    0.0000    0.0000    0.0000 C   0  0
    0.0000    0.0000    0.0000 C   0  0
    0.0000    0.0000    0.0000 C   0  0
    0.0000    0.0000    0.0000 C   0  0
    0.0000    0.0000    0.0000 C   0  0
    0.0000    0.0000    0.0000 C   0  0
  1  2  1  0
  2  3  1  0
  3  4  2  0
  5  3  1  1
  5  6  1  0
  7  6  1  1
  7  5  1  0
  7  8  1  0
  8  9  1  1
  9 10  1  0
 10 11  2  0
 10 12  1  0
 12 13  1  0
 13 14  1  0
 14 15  2  0
 15 16  1  0
 16 17  2  0
 17 18  1  0
 18 19  2  0
 19 14  1  0
  8 20  1  0
 20 21  2  0
 21 22  1  0
 22 23  2  0
 23 24  1  0
 24 25  2  0
 25 20  1  0
M  END
> <Name>
CYP1A2_0111

> <Smiles>
COC(=O)[C@@H]1C[C@H]1[C@@H](NC(=O)OCc2ccccc2)c3ccccc3

> <Property>
1

> <Canonical_Smiles>
COC(=O)[C@@H]1C[C@H]1[C@@H](NC(=O)OCc2ccccc2)c3ccccc3

$$$$
CYP1A2_0112
  SciTegic10311710292D

 19 22  0  0  0  0            999 V2000
    0.0000    0.0000    0.0000 C   0  0
    0.0000    0.0000    0.0000 O   0  0
    0.0000    0.0000    0.0000 C   0  0
    0.0000    0.0000    0.0000 C   0  0
    0.0000    0.0000    0.0000 C   0  0
    0.0000    0.0000    0.0000 C   0  0
    0.0000    0.0000    0.0000 N   0  0
    0.0000    0.0000    0.0000 C   0  0
    0.0000    0.0000    0.0000 C   0  0
    0.0000    0.0000    0.0000 C   0  0
    0.0000    0.0000    0.0000 C   0  0
    0.0000    0.0000    0.0000 C   0  0
    0.0000    0.0000    0.0000 C   0  0
    0.0000    0.0000    0.0000 C   0  0
    0.0000    0.0000    0.0000 C   0  0
    0.0000    0.0000    0.0000 C   0  0
    0.0000    0.0000    0.0000 C   0  0
    0.0000    0.0000    0.0000 C   0  0
    0.0000    0.0000    0.0000 C   0  0
  1  2  1  0
  2  3  1  0
  3  4  2  0
  4  5  1  0
  5  6  2  0
  6  7  1  0
  7  8  2  0
  8  9  1  0
  9 10  1  0
 10 11  1  0
 11 12  2  0
 12 13  1  0
 13 14  2  0
 14 15  1  0
 15 16  2  0
 16  8  1  0
 16 11  1  0
  9 17  2  0
 17 18  1  0
 18  6  1  0
 18 19  2  0
 19  3  1  0
M  END
> <Name>
CYP1A2_0112

> <Smiles>
COc1ccc2nc3c(Cc4ccccc34)cc2c1

> <Property>
1

> <Canonical_Smiles>
COc1ccc2nc3c(Cc4ccccc34)cc2c1

$$$$
CYP1A2_0113
  SciTegic10311710292D

 19 22  0  0  0  0            999 V2000
    0.0000    0.0000    0.0000 C   0  0
    0.0000    0.0000    0.0000 C   0  0
    0.0000    0.0000    0.0000 C   0  0
    0.0000    0.0000    0.0000 C   0  0
    0.0000    0.0000    0.0000 N   0  0
    0.0000    0.0000    0.0000 C   0  0
    0.0000    0.0000    0.0000 O   0  0
    0.0000    0.0000    0.0000 C   0  0
    0.0000    0.0000    0.0000 C   0  0
    0.0000    0.0000    0.0000 C   0  0
    0.0000    0.0000    0.0000 C   0  0
    0.0000    0.0000    0.0000 C   0  0
    0.0000    0.0000    0.0000 N   0  0
    0.0000    0.0000    0.0000 C   0  0
    0.0000    0.0000    0.0000 C   0  0
    0.0000    0.0000    0.0000 C   0  0
    0.0000    0.0000    0.0000 C   0  0
    0.0000    0.0000    0.0000 C   0  0
    0.0000    0.0000    0.0000 C   0  0
  1  2  1  0
  2  3  2  0
  3  4  1  0
  4  5  1  0
  5  6  1  0
  6  7  2  0
  6  8  1  0
  8  9  2  3
  9 10  1  0
 10 11  2  3
 11  5  1  0
 11 12  1  0
 12  3  1  0
 12 13  2  0
 13 14  1  0
 14 15  2  0
 15 16  1  0
 16 17  2  0
 17 18  1  0
 18 19  2  0
 19  2  1  0
 19 14  1  0
M  END
> <Name>
CYP1A2_0113

> <Smiles>
Cc1c2CN3C(=O)C=CC=C3c2nc4ccccc14

> <Property>
1

> <Canonical_Smiles>
Cc1c2CN3C(=O)C=CC=C3c2nc4ccccc14

$$$$
CYP1A2_0114
  SciTegic10311710292D

 20 24  0  0  0  0            999 V2000
    0.0000    0.0000    0.0000 C   0  0
    0.0000    0.0000    0.0000 O   0  0
    0.0000    0.0000    0.0000 C   0  0
    0.0000    0.0000    0.0000 C   0  0
    0.0000    0.0000    0.0000 C   0  0
    0.0000    0.0000    0.0000 C   0  0
    0.0000    0.0000    0.0000 C   0  0
    0.0000    0.0000    0.0000 C   0  0
    0.0000    0.0000    0.0000 C   0  0
    0.0000    0.0000    0.0000 C   0  0
    0.0000    0.0000    0.0000 C   0  0
    0.0000    0.0000    0.0000 C   0  0
    0.0000    0.0000    0.0000 C   0  0
    0.0000    0.0000    0.0000 C   0  0
    0.0000    0.0000    0.0000 C   0  0
    0.0000    0.0000    0.0000 N   0  0
    0.0000    0.0000    0.0000 C   0  0
    0.0000    0.0000    0.0000 C   0  0
    0.0000    0.0000    0.0000 C   0  0
    0.0000    0.0000    0.0000 O   0  0
  1  2  1  0
  2  3  1  0
  3  4  2  0
  4  5  1  0
  5  6  2  0
  6  7  1  0
  7  8  1  0
  8  9  1  0
  9 10  2  0
 10 11  1  0
 11 12  2  0
 12 13  1  0
 13 14  2  0
 14  9  1  0
 14 15  1  0
 15  7  2  0
 15 16  1  0
 16 17  2  0
 17  5  1  0
 17 18  1  0
 18 19  2  0
 19  3  1  0
 19 20  1  0
 20  1  1  0
M  END
> <Name>
CYP1A2_0114

> <Smiles>
C1Oc2cc3cc4Cc5ccccc5c4nc3cc2O1

> <Property>
1

> <Canonical_Smiles>
C1Oc2cc3cc4Cc5ccccc5c4nc3cc2O1

$$$$
CYP1A2_0115
  SciTegic10311710292D

 17 19  0  0  0  0            999 V2000
    0.0000    0.0000    0.0000 C   0  0
    0.0000    0.0000    0.0000 C   0  0
    0.0000    0.0000    0.0000 C   0  0
    0.0000    0.0000    0.0000 C   0  0
    0.0000    0.0000    0.0000 C   0  0
    0.0000    0.0000    0.0000 O   0  0
    0.0000    0.0000    0.0000 C   0  0
    0.0000    0.0000    0.0000 C   0  0
    0.0000    0.0000    0.0000 N   0  0
    0.0000    0.0000    0.0000 C   0  0
    0.0000    0.0000    0.0000 C   0  0
    0.0000    0.0000    0.0000 C   0  0
    0.0000    0.0000    0.0000 C   0  0
    0.0000    0.0000    0.0000 C   0  0
    0.0000    0.0000    0.0000 S   0  0
    0.0000    0.0000    0.0000 C   0  0
    0.0000    0.0000    0.0000 C   0  0
  1  2  1  0
  2  3  1  0
  3  4  2  0
  4  5  1  0
  5  6  1  0
  6  7  1  0
  7  8  1  0
  8  4  1  0
  8  9  2  0
  9 10  1  0
 10 11  2  0
 11 12  1  0
 12 13  2  0
 13 14  1  0
 14 15  1  0
 15 16  1  0
 14 17  2  0
 17  3  1  0
 17 10  1  0
M  END
> <Name>
CYP1A2_0115

> <Smiles>
CCc1c2COCc2nc3cccc(SC)c13

> <Property>
1

> <Canonical_Smiles>
CCc1c2COCc2nc3cccc(SC)c13

$$$$
CYP1A2_0116
  SciTegic10311710292D

 17 19  0  0  0  0            999 V2000
    0.0000    0.0000    0.0000 C   0  0
    0.0000    0.0000    0.0000 C   0  0
    0.0000    0.0000    0.0000 C   0  0
    0.0000    0.0000    0.0000 C   0  0
    0.0000    0.0000    0.0000 C   0  0
    0.0000    0.0000    0.0000 O   0  0
    0.0000    0.0000    0.0000 C   0  0
    0.0000    0.0000    0.0000 C   0  0
    0.0000    0.0000    0.0000 N   0  0
    0.0000    0.0000    0.0000 C   0  0
    0.0000    0.0000    0.0000 C   0  0
    0.0000    0.0000    0.0000 C   0  0
    0.0000    0.0000    0.0000 C   0  0
    0.0000    0.0000    0.0000 O   0  0
    0.0000    0.0000    0.0000 C   0  0
    0.0000    0.0000    0.0000 C   0  0
    0.0000    0.0000    0.0000 C   0  0
  1  2  1  0
  2  3  1  0
  3  4  2  0
  4  5  1  0
  5  6  1  0
  6  7  1  0
  7  8  1  0
  8  4  1  0
  8  9  2  0
  9 10  1  0
 10 11  2  0
 11 12  1  0
 12 13  2  0
 13 14  1  0
 14 15  1  0
 13 16  1  0
 16 17  2  0
 17  3  1  0
 17 10  1  0
M  END
> <Name>
CYP1A2_0116

> <Smiles>
CCc1c2COCc2nc3ccc(OC)cc13

> <Property>
1

> <Canonical_Smiles>
CCc1c2COCc2nc3ccc(OC)cc13

$$$$
CYP1A2_0117
  SciTegic10311710292D

 21 24  0  0  0  0            999 V2000
    0.0000    0.0000    0.0000 C   0  0
    0.0000    0.0000    0.0000 C   0  0
    0.0000    0.0000    0.0000 C   0  0
    0.0000    0.0000    0.0000 C   0  0
    0.0000    0.0000    0.0000 C   0  0
    0.0000    0.0000    0.0000 C   0  0
    0.0000    0.0000    0.0000 C   0  0
    0.0000    0.0000    0.0000 C   0  0
    0.0000    0.0000    0.0000 C   0  0
    0.0000    0.0000    0.0000 C   0  0
    0.0000    0.0000    0.0000 C   0  0
    0.0000    0.0000    0.0000 N   0  0
    0.0000    0.0000    0.0000 C   0  0
    0.0000    0.0000    0.0000 O   0  0
    0.0000    0.0000    0.0000 C   0  0
    0.0000    0.0000    0.0000 C   0  0
    0.0000    0.0000    0.0000 C   0  0
    0.0000    0.0000    0.0000 C   0  0
    0.0000    0.0000    0.0000 C   0  0
    0.0000    0.0000    0.0000 N   0  0
    0.0000    0.0000    0.0000 C   0  0
  1  2  1  0
  2  3  1  0
  2  4  1  0
  4  5  2  0
  5  6  1  0
  6  7  2  0
  7  8  1  0
  8  9  2  0
  9 10  1  0
 10 11  1  0
 11 12  1  0
 12 13  1  0
 13 14  2  0
 13 15  1  0
 15 16  2  3
 16 17  1  0
 17 18  2  3
 18 12  1  0
 18 19  1  0
 19 10  2  0
 19 20  1  0
 20 21  2  0
 21  4  1  0
 21  8  1  0
M  END
> <Name>
CYP1A2_0117

> <Smiles>
CC(C)c1cccc2cc3CN4C(=O)C=CC=C4c3nc12

> <Property>
1

> <Canonical_Smiles>
CC(C)c1cccc2cc3CN4C(=O)C=CC=C4c3nc12

$$$$
CYP1A2_0118
  SciTegic10311710292D

 14 16  0  0  0  0            999 V2000
    0.0000    0.0000    0.0000 C   0  0
    0.0000    0.0000    0.0000 C   0  0
    0.0000    0.0000    0.0000 C   0  0
    0.0000    0.0000    0.0000 C   0  0
    0.0000    0.0000    0.0000 C   0  0
    0.0000    0.0000    0.0000 O   0  0
    0.0000    0.0000    0.0000 C   0  0
    0.0000    0.0000    0.0000 N   0  0
    0.0000    0.0000    0.0000 C   0  0
    0.0000    0.0000    0.0000 C   0  0
    0.0000    0.0000    0.0000 C   0  0
    0.0000    0.0000    0.0000 C   0  0
    0.0000    0.0000    0.0000 C   0  0
    0.0000    0.0000    0.0000 C   0  0
  1  2  1  0
  2  3  2  0
  3  4  1  0
  4  5  1  0
  5  6  1  0
  6  7  1  0
  7  3  1  0
  7  8  2  0
  8  9  1  0
  9 10  2  0
 10 11  1  0
 11 12  2  0
 12 13  1  0
 13 14  2  0
 14  2  1  0
 14  9  1  0
M  END
> <Name>
CYP1A2_0118

> <Smiles>
Cc1c2CCOc2nc3ccccc13

> <Property>
1

> <Canonical_Smiles>
Cc1c2CCOc2nc3ccccc13

$$$$
CYP1A2_0119
  SciTegic10311710292D

 23 24  0  0  0  0            999 V2000
    0.0000    0.0000    0.0000 C   0  0
    0.0000    0.0000    0.0000 O   0  0
    0.0000    0.0000    0.0000 C   0  0
    0.0000    0.0000    0.0000 C   0  0
    0.0000    0.0000    0.0000 C   0  0
    0.0000    0.0000    0.0000 C   0  0
    0.0000    0.0000    0.0000 N   0  0
    0.0000    0.0000    0.0000 C   0  0
    0.0000    0.0000    0.0000 O   0  0
    0.0000    0.0000    0.0000 C   0  0
    0.0000    0.0000    0.0000 C   0  0
    0.0000    0.0000    0.0000 C   0  0
    0.0000    0.0000    0.0000 C   0  0
    0.0000    0.0000    0.0000 C   0  0
    0.0000    0.0000    0.0000 C   0  0
    0.0000    0.0000    0.0000 C   0  0
    0.0000    0.0000    0.0000 C   0  0
    0.0000    0.0000    0.0000 C   0  0
    0.0000    0.0000    0.0000 C   0  0
    0.0000    0.0000    0.0000 C   0  0
    0.0000    0.0000    0.0000 C   0  0
    0.0000    0.0000    0.0000 C   0  0
    0.0000    0.0000    0.0000 C   0  0
  1  2  1  0
  2  3  1  0
  3  4  2  0
  4  5  1  0
  5  6  2  0
  6  7  1  0
  7  8  1  0
  8  9  2  0
  8 10  1  0
 10 11  1  0
 11 12  1  0
 12 13  1  0
 13 14  1  0
 14 15  3  0
 15 16  1  0
 16 17  2  0
 17 18  1  0
 18 19  2  0
 19 20  1  0
 20 21  2  0
 21 16  1  0
  6 22  1  0
 22 23  2  0
 23  3  1  0
M  END
> <Name>
CYP1A2_0119

> <Smiles>
COc1ccc(NC(=O)CCCCC#Cc2ccccc2)cc1

> <Property>
1

> <Canonical_Smiles>
COc1ccc(NC(=O)CCCCC#Cc2ccccc2)cc1

$$$$
CYP1A2_0120
  SciTegic10311710292D

 19 21  0  0  0  0            999 V2000
    0.0000    0.0000    0.0000 C   0  0
    0.0000    0.0000    0.0000 C   0  0
    0.0000    0.0000    0.0000 C   0  0
    0.0000    0.0000    0.0000 C   0  0
    0.0000    0.0000    0.0000 C   0  0
    0.0000    0.0000    0.0000 C   0  0
    0.0000    0.0000    0.0000 C   0  0
    0.0000    0.0000    0.0000 C   0  0
    0.0000    0.0000    0.0000 C   0  0
    0.0000    0.0000    0.0000 C   0  0
    0.0000    0.0000    0.0000 C   0  0
    0.0000    0.0000    0.0000 O   0  0
    0.0000    0.0000    0.0000 C   0  0
    0.0000    0.0000    0.0000 C   0  0
    0.0000    0.0000    0.0000 C   0  0
    0.0000    0.0000    0.0000 C   0  0
    0.0000    0.0000    0.0000 N   0  0
    0.0000    0.0000    0.0000 C   0  0
    0.0000    0.0000    0.0000 O   0  0
  1  2  1  0
  2  3  1  0
  3  4  1  0
  4  5  1  0
  5  6  2  0
  6  7  1  0
  7  8  1  0
  6  9  1  0
  9 10  2  0
 10 11  1  0
 11 12  1  0
 12 13  1  0
 11 14  2  0
 14 15  1  0
 15 16  2  0
 16  9  1  0
 16 17  1  0
 17 18  2  0
 18  5  1  0
 18 19  1  0
 19  3  1  0
M  END
> <Name>
CYP1A2_0120

> <Smiles>
CCC1Cc2c(CC)c3cc(OC)ccc3nc2O1

> <Property>
1

> <Canonical_Smiles>
CCC1Cc2c(CC)c3cc(OC)ccc3nc2O1

$$$$
CYP1A2_0121
  SciTegic10311710292D

 19 21  0  0  0  0            999 V2000
    0.0000    0.0000    0.0000 C   0  0
    0.0000    0.0000    0.0000 C   0  0
    0.0000    0.0000    0.0000 C   0  0
    0.0000    0.0000    0.0000 C   0  0
    0.0000    0.0000    0.0000 C   0  0
    0.0000    0.0000    0.0000 C   0  0
    0.0000    0.0000    0.0000 C   0  0
    0.0000    0.0000    0.0000 C   0  0
    0.0000    0.0000    0.0000 C   0  0
    0.0000    0.0000    0.0000 C   0  0
    0.0000    0.0000    0.0000 O   0  0
    0.0000    0.0000    0.0000 C   0  0
    0.0000    0.0000    0.0000 C   0  0
    0.0000    0.0000    0.0000 C   0  0
    0.0000    0.0000    0.0000 C   0  0
    0.0000    0.0000    0.0000 C   0  0
    0.0000    0.0000    0.0000 N   0  0
    0.0000    0.0000    0.0000 C   0  0
    0.0000    0.0000    0.0000 O   0  0
  1  2  1  0
  2  3  1  0
  3  4  1  0
  4  5  1  0
  5  6  2  0
  6  7  1  0
  7  8  1  0
  6  9  1  0
  9 10  2  0
 10 11  1  0
 11 12  1  0
 10 13  1  0
 13 14  2  0
 14 15  1  0
 15 16  2  0
 16  9  1  0
 16 17  1  0
 17 18  2  0
 18  5  1  0
 18 19  1  0
 19  3  1  0
M  END
> <Name>
CYP1A2_0121

> <Smiles>
CCC1Cc2c(CC)c3c(OC)cccc3nc2O1

> <Property>
1

> <Canonical_Smiles>
CCC1Cc2c(CC)c3c(OC)cccc3nc2O1

$$$$
CYP1A2_0122
  SciTegic10311710292D

 21 24  0  0  0  0            999 V2000
    0.0000    0.0000    0.0000 C   0  0
    0.0000    0.0000    0.0000 C   0  0
    0.0000    0.0000    0.0000 C   0  0
    0.0000    0.0000    0.0000 C   0  0
    0.0000    0.0000    0.0000 C   0  0
    0.0000    0.0000    0.0000 C   0  0
    0.0000    0.0000    0.0000 C   0  0
    0.0000    0.0000    0.0000 C   0  0
    0.0000    0.0000    0.0000 C   0  0
    0.0000    0.0000    0.0000 C   0  0
    0.0000    0.0000    0.0000 C   0  0
    0.0000    0.0000    0.0000 N   0  0
    0.0000    0.0000    0.0000 C   0  0
    0.0000    0.0000    0.0000 N   0  0
    0.0000    0.0000    0.0000 C   0  0
    0.0000    0.0000    0.0000 C   0  0
    0.0000    0.0000    0.0000 C   0  0
    0.0000    0.0000    0.0000 C   0  0
    0.0000    0.0000    0.0000 C   0  0
    0.0000    0.0000    0.0000 C   0  0
    0.0000    0.0000    0.0000 C   0  0
  1  2  1  0
  2  3  1  0
  3  4  1  0
  4  5  1  0
  5  6  2  0
  6  7  1  0
  7  8  2  0
  8  9  1  0
  9 10  2  0
 10 11  1  0
 11  6  1  0
 11 12  2  0
 12 13  1  0
 13 14  1  0
 14 15  1  0
 15 16  2  0
 16 17  1  0
 17 18  2  0
 18 19  1  0
 19 20  2  0
 20 15  1  0
 20 21  1  0
 21  5  1  0
 21 13  2  0
M  END
> <Name>
CYP1A2_0122

> <Smiles>
CCCCc1c2ccccc2nc3[nH]c4ccccc4c13

> <Property>
1

> <Canonical_Smiles>
CCCCc1c2ccccc2nc3[nH]c4ccccc4c13

$$$$
CYP1A2_0123
  SciTegic10311710292D

 23 27  0  0  0  0            999 V2000
    0.0000    0.0000    0.0000 C   0  0
    0.0000    0.0000    0.0000 C   0  0
    0.0000    0.0000    0.0000 C   0  0
    0.0000    0.0000    0.0000 C   0  0
    0.0000    0.0000    0.0000 C   0  0
    0.0000    0.0000    0.0000 C   0  0
    0.0000    0.0000    0.0000 C   0  0
    0.0000    0.0000    0.0000 C   0  0
    0.0000    0.0000    0.0000 C   0  0
    0.0000    0.0000    0.0000 C   0  0
    0.0000    0.0000    0.0000 C   0  0
    0.0000    0.0000    0.0000 C   0  0
    0.0000    0.0000    0.0000 C   0  0
    0.0000    0.0000    0.0000 N   0  0
    0.0000    0.0000    0.0000 C   0  0
    0.0000    0.0000    0.0000 N   0  0
    0.0000    0.0000    0.0000 C   0  0
    0.0000    0.0000    0.0000 C   0  0
    0.0000    0.0000    0.0000 C   0  0
    0.0000    0.0000    0.0000 C   0  0
    0.0000    0.0000    0.0000 C   0  0
    0.0000    0.0000    0.0000 C   0  0
    0.0000    0.0000    0.0000 C   0  0
  1  2  2  0
  2  3  1  0
  3  4  2  0
  4  5  1  0
  5  6  2  0
  6  1  1  0
  4  7  1  0
  7  8  2  0
  8  9  1  0
  9 10  2  0
 10 11  1  0
 11 12  2  0
 12 13  1  0
 13  8  1  0
 13 14  2  0
 14 15  1  0
 15 16  1  0
 16 17  1  0
 17 18  2  0
 18 19  1  0
 19 20  2  0
 20 21  1  0
 21 22  2  0
 22 17  1  0
 22 23  1  0
 23  7  1  0
 23 15  2  0
M  END
> <Name>
CYP1A2_0123

> <Smiles>
c1ccc(cc1)c2c3ccccc3nc4[nH]c5ccccc5c24

> <Property>
1

> <Canonical_Smiles>
c1ccc(cc1)c2c3ccccc3nc4[nH]c5ccccc5c24

$$$$
CYP1A2_0124
  SciTegic10311710292D

 24 26  0  0  0  0            999 V2000
    0.0000    0.0000    0.0000 S   0  0
    0.0000    0.0000    0.0000 C   0  0
    0.0000    0.0000    0.0000 N   0  0
    0.0000    0.0000    0.0000 C   0  0
    0.0000    0.0000    0.0000 C   0  0
    0.0000    0.0000    0.0000 C   0  0
    0.0000    0.0000    0.0000 C   0  0
    0.0000    0.0000    0.0000 C   0  0
    0.0000    0.0000    0.0000 C   0  0
    0.0000    0.0000    0.0000 N   0  0
    0.0000    0.0000    0.0000 C   0  0
    0.0000    0.0000    0.0000 C   0  0
    0.0000    0.0000    0.0000 C   0  0
    0.0000    0.0000    0.0000 C   0  0
    0.0000    0.0000    0.0000 C   0  0
    0.0000    0.0000    0.0000 C   0  0
    0.0000    0.0000    0.0000 C   0  0
    0.0000    0.0000    0.0000 C   0  0
    0.0000    0.0000    0.0000 C   0  0
    0.0000    0.0000    0.0000 C   0  0
    0.0000    0.0000    0.0000 C   0  0
    0.0000    0.0000    0.0000 C   0  0
    0.0000    0.0000    0.0000 C   0  0
    0.0000    0.0000    0.0000 C   0  0
  1  2  2  0
  2  3  1  0
  3  4  1  0
  4  5  2  0
  5  6  1  0
  6  7  2  0
  7  8  1  0
  8  9  2  0
  9  4  1  0
  2 10  1  0
 10 11  1  0
 11 12  2  0
 12 13  1  0
 13 14  2  0
 14 15  1  0
 15 16  2  0
 16 11  1  0
 16 17  1  0
 17 18  3  0
 18 19  1  0
 19 20  2  0
 20 21  1  0
 21 22  2  0
 22 23  1  0
 23 24  2  0
 24 19  1  0
M  END
> <Name>
CYP1A2_0124

> <Smiles>
S=C(Nc1ccccc1)Nc2ccccc2C#Cc3ccccc3

> <Property>
1

> <Canonical_Smiles>
S=C(Nc1ccccc1)Nc2ccccc2C#Cc3ccccc3

$$$$
CYP1A2_0125
  SciTegic10311710292D

 22 23  0  0  0  0            999 V2000
    0.0000    0.0000    0.0000 C   0  0
    0.0000    0.0000    0.0000 C   0  0
    0.0000    0.0000    0.0000 C   0  0
    0.0000    0.0000    0.0000 C   0  0
    0.0000    0.0000    0.0000 C   0  0
    0.0000    0.0000    0.0000 C   0  0
    0.0000    0.0000    0.0000 C   0  0
    0.0000    0.0000    0.0000 C   0  0
    0.0000    0.0000    0.0000 C   0  0
    0.0000    0.0000    0.0000 C   0  0
    0.0000    0.0000    0.0000 C   0  0
    0.0000    0.0000    0.0000 C   0  0
    0.0000    0.0000    0.0000 C   0  0
    0.0000    0.0000    0.0000 C   0  0
    0.0000    0.0000    0.0000 O   0  0
    0.0000    0.0000    0.0000 N   0  0
    0.0000    0.0000    0.0000 C   0  0
    0.0000    0.0000    0.0000 C   0  0
    0.0000    0.0000    0.0000 C   0  0
    0.0000    0.0000    0.0000 C   0  0
    0.0000    0.0000    0.0000 C   0  0
    0.0000    0.0000    0.0000 C   0  0
  1  2  1  0
  2  3  1  0
  3  4  1  0
  4  5  1  0
  5  6  3  0
  6  7  1  0
  7  8  2  0
  8  9  1  0
  9 10  2  0
 10 11  1  0
 11 12  2  0
 12  7  1  0
 12 13  1  0
 13 14  1  0
 14 15  2  0
 14 16  1  0
 16 17  1  0
 17 18  2  0
 18 19  1  0
 19 20  2  0
 20 21  1  0
 21 22  2  0
 22 17  1  0
M  END
> <Name>
CYP1A2_0125

> <Smiles>
CCCCC#Cc1ccccc1CC(=O)Nc2ccccc2

> <Property>
1

> <Canonical_Smiles>
CCCCC#Cc1ccccc1CC(=O)Nc2ccccc2

$$$$
CYP1A2_0126
  SciTegic10311710292D

 21 24  0  0  0  0            999 V2000
    0.0000    0.0000    0.0000 C   0  0
    0.0000    0.0000    0.0000 O   0  0
    0.0000    0.0000    0.0000 C   0  0
    0.0000    0.0000    0.0000 C   0  0
    0.0000    0.0000    0.0000 C   0  0
    0.0000    0.0000    0.0000 C   0  0
    0.0000    0.0000    0.0000 N   0  0
    0.0000    0.0000    0.0000 C   0  0
    0.0000    0.0000    0.0000 C   0  0
    0.0000    0.0000    0.0000 C   0  0
    0.0000    0.0000    0.0000 C   0  0
    0.0000    0.0000    0.0000 C   0  0
    0.0000    0.0000    0.0000 C   0  0
    0.0000    0.0000    0.0000 C   0  0
    0.0000    0.0000    0.0000 C   0  0
    0.0000    0.0000    0.0000 C   0  0
    0.0000    0.0000    0.0000 C   0  0
    0.0000    0.0000    0.0000 C   0  0
    0.0000    0.0000    0.0000 C   0  0
    0.0000    0.0000    0.0000 C   0  0
    0.0000    0.0000    0.0000 C   0  0
  1  2  1  0
  2  3  1  0
  3  4  2  0
  4  5  1  0
  5  6  2  0
  6  7  1  0
  7  8  2  0
  8  9  1  0
  9 10  1  0
 10 11  1  0
 11 12  1  0
 12  8  1  0
 12 13  2  0
 13 14  1  0
 14 15  2  0
 15 16  1  0
 16 17  2  0
 17 18  1  0
 18 19  2  0
 19 14  1  0
 13 20  1  0
 20  6  1  0
 20 21  2  0
 21  3  1  0
M  END
> <Name>
CYP1A2_0126

> <Smiles>
COc1ccc2nc3CCCc3c(c4ccccc4)c2c1

> <Property>
1

> <Canonical_Smiles>
COc1ccc2nc3CCCc3c(c4ccccc4)c2c1

$$$$
CYP1A2_0127
  SciTegic10311710292D

 18 20  0  0  0  0            999 V2000
    0.0000    0.0000    0.0000 C   0  0
    0.0000    0.0000    0.0000 C   0  0
    0.0000    0.0000    0.0000 C   0  0
    0.0000    0.0000    0.0000 C   0  0
    0.0000    0.0000    0.0000 C   0  0
    0.0000    0.0000    0.0000 C   0  0
    0.0000    0.0000    0.0000 C   0  0
    0.0000    0.0000    0.0000 O   0  0
    0.0000    0.0000    0.0000 C   0  0
    0.0000    0.0000    0.0000 N   0  0
    0.0000    0.0000    0.0000 C   0  0
    0.0000    0.0000    0.0000 C   0  0
    0.0000    0.0000    0.0000 C   0  0
    0.0000    0.0000    0.0000 C   0  0
    0.0000    0.0000    0.0000 O   0  0
    0.0000    0.0000    0.0000 C   0  0
    0.0000    0.0000    0.0000 C   0  0
    0.0000    0.0000    0.0000 C   0  0
  1  2  1  0
  2  3  1  0
  3  4  2  0
  4  5  1  0
  5  6  1  0
  6  7  1  0
  6  8  1  0
  8  9  1  0
  9  4  1  0
  9 10  2  0
 10 11  1  0
 11 12  2  0
 12 13  1  0
 13 14  2  0
 14 15  1  0
 15 16  1  0
 14 17  1  0
 17 18  2  0
 18  3  1  0
 18 11  1  0
M  END
> <Name>
CYP1A2_0127

> <Smiles>
CCc1c2CC(C)Oc2nc3ccc(OC)cc13

> <Property>
1

> <Canonical_Smiles>
CCc1c2CC(C)Oc2nc3ccc(OC)cc13

$$$$
CYP1A2_0128
  SciTegic10311710292D

 21 24  0  0  0  0            999 V2000
    0.0000    0.0000    0.0000 C   0  0
    0.0000    0.0000    0.0000 C   0  0
    0.0000    0.0000    0.0000 C   0  0
    0.0000    0.0000    0.0000 C   0  0
    0.0000    0.0000    0.0000 C   0  0
    0.0000    0.0000    0.0000 C   0  0
    0.0000    0.0000    0.0000 C   0  0
    0.0000    0.0000    0.0000 C   0  0
    0.0000    0.0000    0.0000 C   0  0
    0.0000    0.0000    0.0000 C   0  0
    0.0000    0.0000    0.0000 C   0  0
    0.0000    0.0000    0.0000 O   0  0
    0.0000    0.0000    0.0000 C   0  0
    0.0000    0.0000    0.0000 N   0  0
    0.0000    0.0000    0.0000 C   0  0
    0.0000    0.0000    0.0000 C   0  0
    0.0000    0.0000    0.0000 C   0  0
    0.0000    0.0000    0.0000 C   0  0
    0.0000    0.0000    0.0000 C   0  0
    0.0000    0.0000    0.0000 C   0  0
    0.0000    0.0000    0.0000 C   0  0
  1  2  1  0
  2  3  1  0
  3  4  2  0
  4  5  1  0
  5  6  2  0
  6  7  1  0
  7  8  2  0
  8  9  1  0
  9 10  1  0
 10 11  1  0
 11 12  1  0
 12 13  1  0
 13  9  2  0
 13 14  1  0
 14 15  2  0
 15  3  1  0
 15  7  1  0
  8 16  1  0
 16 17  2  0
 17 18  1  0
 18 19  2  0
 19 20  1  0
 20 21  2  0
 21 16  1  0
M  END
> <Name>
CYP1A2_0128

> <Smiles>
CCc1cccc2c(c3CCOc3nc12)c4ccccc4

> <Property>
1

> <Canonical_Smiles>
CCc1cccc2c(c3CCOc3nc12)c4ccccc4

$$$$
CYP1A2_0129
  SciTegic10311710292D

 23 26  0  0  0  0            999 V2000
    0.0000    0.0000    0.0000 C   0  0
    0.0000    0.0000    0.0000 C   0  0
    0.0000    0.0000    0.0000 C   0  0
    0.0000    0.0000    0.0000 C   0  0
    0.0000    0.0000    0.0000 C   0  0
    0.0000    0.0000    0.0000 N   0  0
    0.0000    0.0000    0.0000 C   0  0
    0.0000    0.0000    0.0000 O   0  0
    0.0000    0.0000    0.0000 C   0  0
    0.0000    0.0000    0.0000 C   0  0
    0.0000    0.0000    0.0000 C   0  0
    0.0000    0.0000    0.0000 C   0  0
    0.0000    0.0000    0.0000 C   0  0
    0.0000    0.0000    0.0000 N   0  0
    0.0000    0.0000    0.0000 C   0  0
    0.0000    0.0000    0.0000 C   0  0
    0.0000    0.0000    0.0000 C   0  0
    0.0000    0.0000    0.0000 C   0  0
    0.0000    0.0000    0.0000 C   0  0
    0.0000    0.0000    0.0000 C   0  0
    0.0000    0.0000    0.0000 C   0  0
    0.0000    0.0000    0.0000 C   0  0
    0.0000    0.0000    0.0000 C   0  0
  1  2  1  0
  2  3  1  0
  3  4  2  0
  4  5  1  0
  5  6  1  0
  6  7  1  0
  7  8  2  0
  7  9  1  0
  9 10  2  3
 10 11  1  0
 11 12  2  3
 12  6  1  0
 12 13  1  0
 13  4  1  0
 13 14  2  0
 14 15  1  0
 15 16  2  0
 16 17  1  0
 17 18  2  0
 18 19  1  0
 19 20  1  0
 20 21  1  0
 20 22  1  0
 19 23  2  0
 23  3  1  0
 23 15  1  0
M  END
> <Name>
CYP1A2_0129

> <Smiles>
CCc1c2CN3C(=O)C=CC=C3c2nc4cccc(C(C)C)c14

> <Property>
1

> <Canonical_Smiles>
CCc1c2CN3C(=O)C=CC=C3c2nc4cccc(C(C)C)c14

$$$$
CYP1A2_0130
  SciTegic10311710292D

 23 26  0  0  0  0            999 V2000
    0.0000    0.0000    0.0000 C   0  0
    0.0000    0.0000    0.0000 C   0  0
    0.0000    0.0000    0.0000 C   0  0
    0.0000    0.0000    0.0000 C   0  0
    0.0000    0.0000    0.0000 C   0  0
    0.0000    0.0000    0.0000 N   0  0
    0.0000    0.0000    0.0000 C   0  0
    0.0000    0.0000    0.0000 O   0  0
    0.0000    0.0000    0.0000 C   0  0
    0.0000    0.0000    0.0000 C   0  0
    0.0000    0.0000    0.0000 C   0  0
    0.0000    0.0000    0.0000 C   0  0
    0.0000    0.0000    0.0000 C   0  0
    0.0000    0.0000    0.0000 N   0  0
    0.0000    0.0000    0.0000 C   0  0
    0.0000    0.0000    0.0000 C   0  0
    0.0000    0.0000    0.0000 C   0  0
    0.0000    0.0000    0.0000 C   0  0
    0.0000    0.0000    0.0000 C   0  0
    0.0000    0.0000    0.0000 C   0  0
    0.0000    0.0000    0.0000 C   0  0
    0.0000    0.0000    0.0000 C   0  0
    0.0000    0.0000    0.0000 C   0  0
  1  2  1  0
  2  3  1  0
  3  4  2  0
  4  5  1  0
  5  6  1  0
  6  7  1  0
  7  8  2  0
  7  9  1  0
  9 10  2  3
 10 11  1  0
 11 12  2  3
 12  6  1  0
 12 13  1  0
 13  4  1  0
 13 14  2  0
 14 15  1  0
 15 16  2  0
 16 17  1  0
 17 18  2  0
 18 19  1  0
 19 20  2  0
 20  3  1  0
 20 15  1  0
 16 21  1  0
 21 22  1  0
 21 23  1  0
M  END
> <Name>
CYP1A2_0130

> <Smiles>
CCc1c2CN3C(=O)C=CC=C3c2nc4c(cccc14)C(C)C

> <Property>
1

> <Canonical_Smiles>
CCc1c2CN3C(=O)C=CC=C3c2nc4c(cccc14)C(C)C

$$$$
CYP1A2_0131
  SciTegic10311710292D

 25 28  0  0  0  0            999 V2000
    0.0000    0.0000    0.0000 O   0  0
    0.0000    0.0000    0.0000 C   0  0
    0.0000    0.0000    0.0000 O   0  0
    0.0000    0.0000    0.0000 C   0  0
    0.0000    0.0000    0.0000 C   0  0
    0.0000    0.0000    0.0000 C   0  0
    0.0000    0.0000    0.0000 C   0  0
    0.0000    0.0000    0.0000 C   0  0
    0.0000    0.0000    0.0000 N   0  0
    0.0000    0.0000    0.0000 N   0  0
    0.0000    0.0000    0.0000 C   0  0
    0.0000    0.0000    0.0000 C   0  0
    0.0000    0.0000    0.0000 C   0  0
    0.0000    0.0000    0.0000 C   0  0
    0.0000    0.0000    0.0000 C   0  0
    0.0000    0.0000    0.0000 C   0  0
    0.0000    0.0000    0.0000 C   0  0
    0.0000    0.0000    0.0000 C   0  0
    0.0000    0.0000    0.0000 C   0  0
    0.0000    0.0000    0.0000 C   0  0
    0.0000    0.0000    0.0000 C   0  0
    0.0000    0.0000    0.0000 C   0  0
    0.0000    0.0000    0.0000 C   0  0
    0.0000    0.0000    0.0000 C   0  0
    0.0000    0.0000    0.0000 C   0  0
  1  2  1  0
  2  3  2  0
  2  4  1  0
  4  5  2  0
  5  6  1  0
  6  7  2  0
  7  8  1  0
  8  9  2  0
  9 10  1  0
 10 11  2  3
 11 12  1  0
 12 13  2  0
 13 14  1  0
 14 15  2  0
 15 16  1  0
 16 17  2  0
 17 12  1  0
 17 18  1  0
 18 19  2  0
 19 20  1  0
 20 21  2  0
 21 22  1  0
 22 23  2  0
 23 11  1  0
 23 18  1  0
  7 24  1  0
 24 25  2  0
 25  4  1  0
M  END
> <Name>
CYP1A2_0131

> <Smiles>
OC(=O)c1ccc(\C=N/N=C2c3ccccc3c4ccccc24)cc1

> <Property>
1

> <Canonical_Smiles>
OC(=O)c1ccc(\C=N/N=C2c3ccccc3c4ccccc24)cc1

$$$$
CYP1A2_0132
  SciTegic10311710292D

 25 28  0  0  0  0            999 V2000
    0.0000    0.0000    0.0000 O   0  0
    0.0000    0.0000    0.0000 C   0  0
    0.0000    0.0000    0.0000 O   0  0
    0.0000    0.0000    0.0000 C   0  0
    0.0000    0.0000    0.0000 C   0  0
    0.0000    0.0000    0.0000 C   0  0
    0.0000    0.0000    0.0000 C   0  0
    0.0000    0.0000    0.0000 C   0  0
    0.0000    0.0000    0.0000 C   0  0
    0.0000    0.0000    0.0000 C   0  0
    0.0000    0.0000    0.0000 N   0  0
    0.0000    0.0000    0.0000 N   0  0
    0.0000    0.0000    0.0000 C   0  0
    0.0000    0.0000    0.0000 C   0  0
    0.0000    0.0000    0.0000 C   0  0
    0.0000    0.0000    0.0000 C   0  0
    0.0000    0.0000    0.0000 C   0  0
    0.0000    0.0000    0.0000 C   0  0
    0.0000    0.0000    0.0000 C   0  0
    0.0000    0.0000    0.0000 C   0  0
    0.0000    0.0000    0.0000 C   0  0
    0.0000    0.0000    0.0000 C   0  0
    0.0000    0.0000    0.0000 C   0  0
    0.0000    0.0000    0.0000 C   0  0
    0.0000    0.0000    0.0000 C   0  0
  1  2  1  0
  2  3  2  0
  2  4  1  0
  4  5  2  0
  5  6  1  0
  6  7  2  0
  7  8  1  0
  8  9  2  0
  9  4  1  0
  9 10  1  0
 10 11  2  0
 11 12  1  0
 12 13  2  3
 13 14  1  0
 14 15  2  0
 15 16  1  0
 16 17  2  0
 17 18  1  0
 18 19  2  0
 19 14  1  0
 19 20  1  0
 20 21  2  0
 21 22  1  0
 22 23  2  0
 23 24  1  0
 24 25  2  0
 25 13  1  0
 25 20  1  0
M  END
> <Name>
CYP1A2_0132

> <Smiles>
OC(=O)c1ccccc1\C=N/N=C2c3ccccc3c4ccccc24

> <Property>
1

> <Canonical_Smiles>
OC(=O)c1ccccc1\C=N/N=C2c3ccccc3c4ccccc24

$$$$
CYP1A2_0133
  SciTegic10311710292D

 19 21  0  0  0  0            999 V2000
    0.0000    0.0000    0.0000 C   0  0
    0.0000    0.0000    0.0000 C   0  0
    0.0000    0.0000    0.0000 C   0  0
    0.0000    0.0000    0.0000 O   0  0
    0.0000    0.0000    0.0000 C   0  0
    0.0000    0.0000    0.0000 C   0  0
    0.0000    0.0000    0.0000 C   0  0
    0.0000    0.0000    0.0000 O   0  0
    0.0000    0.0000    0.0000 C   0  0
    0.0000    0.0000    0.0000 C   0  0
    0.0000    0.0000    0.0000 C   0  0
    0.0000    0.0000    0.0000 C   0  0
    0.0000    0.0000    0.0000 O   0  0
    0.0000    0.0000    0.0000 C   0  0
    0.0000    0.0000    0.0000 C   0  0
    0.0000    0.0000    0.0000 C   0  0
    0.0000    0.0000    0.0000 C   0  0
    0.0000    0.0000    0.0000 C   0  0
    0.0000    0.0000    0.0000 C   0  0
  1  2  1  0
  2  3  2  3
  3  4  1  0
  4  5  1  0
  5  6  2  0
  6  7  1  0
  7  8  1  0
  7  9  2  0
  9 10  1  0
 10 11  2  0
 11  5  1  0
 11 12  1  0
 12  2  1  0
 12 13  2  0
  3 14  1  0
 14 15  2  0
 15 16  1  0
 16 17  2  0
 17 18  1  0
 18 19  2  0
 19 14  1  0
M  END
> <Name>
CYP1A2_0133

> <Smiles>
CC1=C(Oc2cc(O)ccc2C1=O)c3ccccc3

> <Property>
1

> <Canonical_Smiles>
CC1=C(Oc2cc(O)ccc2C1=O)c3ccccc3

$$$$
CYP1A2_0134
  SciTegic10311710292D

 19 21  0  0  0  0            999 V2000
    0.0000    0.0000    0.0000 O   0  0
    0.0000    0.0000    0.0000 C   0  0
    0.0000    0.0000    0.0000 C   0  0
    0.0000    0.0000    0.0000 C   0  0
    0.0000    0.0000    0.0000 C   0  0
    0.0000    0.0000    0.0000 C   0  0
    0.0000    0.0000    0.0000 C   0  0
    0.0000    0.0000    0.0000 C   0  0
    0.0000    0.0000    0.0000 C   0  0
    0.0000    0.0000    0.0000 C   0  0
    0.0000    0.0000    0.0000 O   0  0
    0.0000    0.0000    0.0000 C   0  0
    0.0000    0.0000    0.0000 C   0  0
    0.0000    0.0000    0.0000 C   0  0
    0.0000    0.0000    0.0000 C   0  0
    0.0000    0.0000    0.0000 O   0  0
    0.0000    0.0000    0.0000 C   0  0
    0.0000    0.0000    0.0000 C   0  0
    0.0000    0.0000    0.0000 O   0  0
  1  2  1  0
  2  3  2  0
  3  4  1  0
  4  5  2  0
  5  6  1  0
  6  7  2  0
  7  2  1  0
  6  8  1  0
  8  9  2  3
  9 10  1  0
 10 11  2  0
 10 12  1  0
 12 13  2  0
 13 14  1  0
 14 15  2  0
 15 16  1  0
 15 17  1  0
 17 18  2  0
 18 12  1  0
 18 19  1  0
 19  8  1  0
M  END
> <Name>
CYP1A2_0134

> <Smiles>
Oc1cccc(c1)C2=CC(=O)c3ccc(O)cc3O2

> <Property>
1

> <Canonical_Smiles>
Oc1cccc(c1)C2=CC(=O)c3ccc(O)cc3O2

$$$$
CYP1A2_0135
  SciTegic10311710292D

 21 23  0  0  0  0            999 V2000
    0.0000    0.0000    0.0000 F   0  0
    0.0000    0.0000    0.0000 C   0  0
    0.0000    0.0000    0.0000 F   0  0
    0.0000    0.0000    0.0000 F   0  0
    0.0000    0.0000    0.0000 C   0  0
    0.0000    0.0000    0.0000 C   0  0
    0.0000    0.0000    0.0000 C   0  0
    0.0000    0.0000    0.0000 C   0  0
    0.0000    0.0000    0.0000 C   0  0
    0.0000    0.0000    0.0000 C   0  0
    0.0000    0.0000    0.0000 C   0  0
    0.0000    0.0000    0.0000 N   0  0
    0.0000    0.0000    0.0000 C   0  0
    0.0000    0.0000    0.0000 N   0  0
    0.0000    0.0000    0.0000 C   0  0
    0.0000    0.0000    0.0000 Cl  0  0
    0.0000    0.0000    0.0000 C   0  0
    0.0000    0.0000    0.0000 Cl  0  0
    0.0000    0.0000    0.0000 N   0  0
    0.0000    0.0000    0.0000 C   0  0
    0.0000    0.0000    0.0000 N   0  0
  1  2  1  0
  2  3  1  0
  2  4  1  0
  2  5  1  0
  5  6  2  0
  6  7  1  0
  7  8  2  0
  8  9  1  0
  9 10  2  0
 10  5  1  0
  9 11  1  0
 11 12  2  0
 12 13  1  0
 13 14  2  0
 14 15  1  0
 15 16  1  0
 15 17  2  0
 17 18  1  0
 17 19  1  0
 19 20  2  0
 20 13  1  0
 20 21  1  0
 21 11  1  0
M  END
> <Name>
CYP1A2_0135

> <Smiles>
FC(F)(F)c1cccc(c1)c2nc3nc(Cl)c(Cl)nc3[nH]2

> <Property>
1

> <Canonical_Smiles>
FC(F)(F)c1cccc(c1)c2nc3nc(Cl)c(Cl)nc3[nH]2

$$$$
CYP1A2_0136
  SciTegic10311710292D

 23 25  0  0  0  0            999 V2000
    0.0000    0.0000    0.0000 O   0  5
    0.0000    0.0000    0.0000 N   0  3
    0.0000    0.0000    0.0000 O   0  0
    0.0000    0.0000    0.0000 C   0  0
    0.0000    0.0000    0.0000 C   0  0
    0.0000    0.0000    0.0000 C   0  0
    0.0000    0.0000    0.0000 C   0  0
    0.0000    0.0000    0.0000 C   0  0
    0.0000    0.0000    0.0000 C   0  0
    0.0000    0.0000    0.0000 N   0  0
    0.0000    0.0000    0.0000 N   0  0
    0.0000    0.0000    0.0000 C   0  0
    0.0000    0.0000    0.0000 C   0  0
    0.0000    0.0000    0.0000 C   0  0
    0.0000    0.0000    0.0000 C   0  0
    0.0000    0.0000    0.0000 C   0  0
    0.0000    0.0000    0.0000 C   0  0
    0.0000    0.0000    0.0000 C   0  0
    0.0000    0.0000    0.0000 C   0  0
    0.0000    0.0000    0.0000 C   0  0
    0.0000    0.0000    0.0000 N   0  0
    0.0000    0.0000    0.0000 C   0  0
    0.0000    0.0000    0.0000 O   0  0
  1  2  1  0
  2  3  2  0
  2  4  1  0
  4  5  2  3
  5  6  1  0
  6  7  2  3
  7  8  1  0
  8  9  2  0
  9 10  1  0
 10 11  1  0
 11 12  1  0
 12 13  2  0
 13 14  1  0
 14 15  2  0
 15 16  1  0
 16 17  2  0
 17 18  1  0
 18 19  2  0
 19 20  1  0
 20 15  1  0
 20 21  2  0
 21 12  1  0
  8 22  1  0
 22  4  1  0
 22 23  2  0
M  CHG  2   1  -1   2   1
M  END
> <Name>
CYP1A2_0136

> <Smiles>
[O-][N+](=O)C1=CC=C\C(=C/NNc2ccc3ccccc3n2)\C1=O

> <Property>
1

> <Canonical_Smiles>
[O-][N+](=O)C1=CC=C\C(=C/NNc2ccc3ccccc3n2)\C1=O

$$$$
CYP1A2_0137
  SciTegic10311710292D

 17 19  0  0  0  0            999 V2000
    0.0000    0.0000    0.0000 O   0  5
    0.0000    0.0000    0.0000 N   0  3
    0.0000    0.0000    0.0000 O   0  0
    0.0000    0.0000    0.0000 C   0  0
    0.0000    0.0000    0.0000 C   0  0
    0.0000    0.0000    0.0000 C   0  0
    0.0000    0.0000    0.0000 C   0  0
    0.0000    0.0000    0.0000 C   0  0
    0.0000    0.0000    0.0000 C   0  0
    0.0000    0.0000    0.0000 C   0  0
    0.0000    0.0000    0.0000 C   0  0
    0.0000    0.0000    0.0000 C   0  0
    0.0000    0.0000    0.0000 C   0  0
    0.0000    0.0000    0.0000 S   0  0
    0.0000    0.0000    0.0000 O   0  0
    0.0000    0.0000    0.0000 C   0  0
    0.0000    0.0000    0.0000 C   0  0
  1  2  1  0
  2  3  2  0
  2  4  1  0
  4  5  2  0
  5  6  1  0
  6  7  2  0
  7  8  1  0
  8  9  2  0
  9 10  1  0
 10 11  2  0
 11 12  1  0
 12 13  2  0
 13  8  1  0
 13 14  1  0
 14 15  2  0
 14 16  1  0
 16  7  1  0
 16 17  2  0
 17  4  1  0
M  CHG  2   1  -1   2   1
M  END
> <Name>
CYP1A2_0137

> <Smiles>
[O-][N+](=O)c1ccc2c3ccccc3S(=O)c2c1

> <Property>
1

> <Canonical_Smiles>
[O-][N+](=O)c1ccc2c3ccccc3S(=O)c2c1

$$$$
CYP1A2_0138
  SciTegic10311710292D

 22 22  0  0  0  0            999 V2000
    0.0000    0.0000    0.0000 C   0  0
    0.0000    0.0000    0.0000 O   0  0
    0.0000    0.0000    0.0000 C   0  0
    0.0000    0.0000    0.0000 C   0  0
    0.0000    0.0000    0.0000 C   0  0
    0.0000    0.0000    0.0000 C   0  0
    0.0000    0.0000    0.0000 C   0  0
    0.0000    0.0000    0.0000 N   0  0
    0.0000    0.0000    0.0000 O   0  0
    0.0000    0.0000    0.0000 C   0  0
    0.0000    0.0000    0.0000 C   0  0
    0.0000    0.0000    0.0000 N   0  0
    0.0000    0.0000    0.0000 C   0  0
    0.0000    0.0000    0.0000 C   0  0
    0.0000    0.0000    0.0000 C   0  0
    0.0000    0.0000    0.0000 C   0  0
    0.0000    0.0000    0.0000 C   0  0
    0.0000    0.0000    0.0000 C   0  0
    0.0000    0.0000    0.0000 C   0  0
    0.0000    0.0000    0.0000 F   0  0
    0.0000    0.0000    0.0000 F   0  0
    0.0000    0.0000    0.0000 F   0  0
  1  2  1  0
  2  3  1  0
  3  4  1  0
  4  5  1  0
  5  6  1  0
  6  7  1  0
  7  8  2  0
  8  9  1  0
  9 10  1  0
 10 11  1  0
 11 12  1  0
  7 13  1  0
 13 14  2  0
 14 15  1  0
 15 16  2  0
 16 17  1  0
 17 18  2  0
 18 13  1  0
 16 19  1  0
 19 20  1  0
 19 21  1  0
 19 22  1  0
M  END
> <Name>
CYP1A2_0138

> <Smiles>
COCCCC\C(=N\OCCN)\c1ccc(cc1)C(F)(F)F

> <Property>
1

> <Canonical_Smiles>
COCCCC\C(=N\OCCN)\c1ccc(cc1)C(F)(F)F

$$$$
CYP1A2_0139
  SciTegic10311710292D

 20 22  0  0  0  0            999 V2000
    0.0000    0.0000    0.0000 C   0  0
    0.0000    0.0000    0.0000 N   0  0
    0.0000    0.0000    0.0000 C   0  0
    0.0000    0.0000    0.0000 C   0  0
    0.0000    0.0000    0.0000 C   0  0
    0.0000    0.0000    0.0000 C   0  0
    0.0000    0.0000    0.0000 C   0  0
    0.0000    0.0000    0.0000 C   0  0
    0.0000    0.0000    0.0000 C   0  0
    0.0000    0.0000    0.0000 C   0  0
    0.0000    0.0000    0.0000 O   0  0
    0.0000    0.0000    0.0000 N   0  0
    0.0000    0.0000    0.0000 C   0  0
    0.0000    0.0000    0.0000 C   0  0
    0.0000    0.0000    0.0000 C   0  0
    0.0000    0.0000    0.0000 C   0  0
    0.0000    0.0000    0.0000 C   0  0
    0.0000    0.0000    0.0000 C   0  0
    0.0000    0.0000    0.0000 C   0  0
    0.0000    0.0000    0.0000 C   0  0
  1  2  1  0
  2  3  1  0
  2  4  1  0
  4  5  2  0
  5  6  1  0
  6  7  2  0
  7  8  1  0
  8  9  2  0
  9 10  1  0
 10 11  2  0
 10 12  1  0
 12 13  1  0
 13 14  2  0
 14 15  1  0
 15 16  2  0
 16 17  1  0
 17 18  2  0
 18  9  1  0
 18 13  1  0
  7 19  1  0
 19 20  2  0
 20  4  1  0
M  END
> <Name>
CYP1A2_0139

> <Smiles>
CN(C)c1ccc(\C=C/2\C(=O)Nc3ccccc23)cc1

> <Property>
1

> <Canonical_Smiles>
CN(C)c1ccc(\C=C/2\C(=O)Nc3ccccc23)cc1

$$$$
CYP1A2_0140
  SciTegic10311710292D

 21 24  0  0  0  0            999 V2000
    0.0000    0.0000    0.0000 C   0  0
    0.0000    0.0000    0.0000 C   0  0
    0.0000    0.0000    0.0000 C   0  0
    0.0000    0.0000    0.0000 C   0  0
    0.0000    0.0000    0.0000 N   0  0
    0.0000    0.0000    0.0000 C   0  0
    0.0000    0.0000    0.0000 N   0  0
    0.0000    0.0000    0.0000 C   0  0
    0.0000    0.0000    0.0000 C   0  0
    0.0000    0.0000    0.0000 Cl  0  0
    0.0000    0.0000    0.0000 C   0  0
    0.0000    0.0000    0.0000 C   0  0
    0.0000    0.0000    0.0000 Cl  0  0
    0.0000    0.0000    0.0000 C   0  0
    0.0000    0.0000    0.0000 C   0  0
    0.0000    0.0000    0.0000 C   0  0
    0.0000    0.0000    0.0000 N   0  0
    0.0000    0.0000    0.0000 C   0  0
    0.0000    0.0000    0.0000 C   0  0
    0.0000    0.0000    0.0000 C   0  0
    0.0000    0.0000    0.0000 C   0  0
  1  2  1  0
  2  3  2  0
  3  4  1  0
  4  5  2  0
  5  6  1  0
  6  7  1  0
  7  8  1  0
  8  9  2  0
  9 10  1  0
  9 11  1  0
 11 12  2  0
 12 13  1  0
 12 14  1  0
 14 15  2  0
 15  8  1  0
 15 16  1  0
 16  6  2  0
 16 17  1  0
 17 18  2  0
 18  4  1  0
 18 19  1  0
 19 20  2  0
 20  2  1  0
 20 21  1  0
M  END
> <Name>
CYP1A2_0140

> <Smiles>
Cc1cc2nc3[nH]c4c(Cl)cc(Cl)cc4c3nc2cc1C

> <Property>
1

> <Canonical_Smiles>
Cc1cc2nc3[nH]c4c(Cl)cc(Cl)cc4c3nc2cc1C

$$$$
CYP1A2_0141
  SciTegic10311710292D

 16 17  0  0  0  0            999 V2000
    0.0000    0.0000    0.0000 N   0  0
    0.0000    0.0000    0.0000 C   0  0
    0.0000    0.0000    0.0000 N   0  0
    0.0000    0.0000    0.0000 N   0  0
    0.0000    0.0000    0.0000 C   0  0
    0.0000    0.0000    0.0000 C   0  0
    0.0000    0.0000    0.0000 C   0  0
    0.0000    0.0000    0.0000 C   0  0
    0.0000    0.0000    0.0000 C   0  0
    0.0000    0.0000    0.0000 C   0  0
    0.0000    0.0000    0.0000 C   0  0
    0.0000    0.0000    0.0000 C   0  0
    0.0000    0.0000    0.0000 Cl  0  0
    0.0000    0.0000    0.0000 C   0  0
    0.0000    0.0000    0.0000 C   0  0
    0.0000    0.0000    0.0000 N   0  0
  1  2  1  0
  2  3  2  3
  3  4  1  0
  4  5  2  0
  5  6  1  0
  6  7  1  0
  7  8  1  0
  8  6  1  0
  5  9  1  0
  9 10  2  0
 10 11  1  0
 11 12  2  0
 12 13  1  0
 12 14  1  0
 14 15  2  0
 15  9  1  0
  2 16  1  0
M  END
> <Name>
CYP1A2_0141

> <Smiles>
NC(=N\N=C(\C1CC1)/c2ccc(Cl)cc2)N

> <Property>
1

> <Canonical_Smiles>
NC(=N\N=C(\C1CC1)/c2ccc(Cl)cc2)N

$$$$
CYP1A2_0142
  SciTegic10311710292D

 15 16  0  0  0  0            999 V2000
    0.0000    0.0000    0.0000 N   0  0
    0.0000    0.0000    0.0000 C   0  0
    0.0000    0.0000    0.0000 S   0  0
    0.0000    0.0000    0.0000 N   0  0
    0.0000    0.0000    0.0000 N   0  0
    0.0000    0.0000    0.0000 C   0  0
    0.0000    0.0000    0.0000 C   0  0
    0.0000    0.0000    0.0000 C   0  0
    0.0000    0.0000    0.0000 N   0  0
    0.0000    0.0000    0.0000 C   0  0
    0.0000    0.0000    0.0000 C   0  0
    0.0000    0.0000    0.0000 C   0  0
    0.0000    0.0000    0.0000 C   0  0
    0.0000    0.0000    0.0000 C   0  0
    0.0000    0.0000    0.0000 C   0  0
  1  2  1  0
  2  3  2  0
  2  4  1  0
  4  5  1  0
  5  6  1  0
  6  7  2  0
  7  8  1  0
  8  9  2  3
  9 10  1  0
 10 11  2  0
 11 12  1  0
 12 13  2  0
 13 14  1  0
 14 15  2  0
 15  7  1  0
 15 10  1  0
M  END
> <Name>
CYP1A2_0142

> <Smiles>
NC(=S)NN\C=C\1/C=Nc2ccccc12

> <Property>
1

> <Canonical_Smiles>
NC(=S)NN\C=C\1/C=Nc2ccccc12

$$$$
CYP1A2_0143
  SciTegic10311710292D

 23 25  0  0  0  0            999 V2000
    0.0000    0.0000    0.0000 O   0  0
    0.0000    0.0000    0.0000 C   0  0
    0.0000    0.0000    0.0000 C   0  0
    0.0000    0.0000    0.0000 C   0  0
    0.0000    0.0000    0.0000 C   0  0
    0.0000    0.0000    0.0000 C   0  0
    0.0000    0.0000    0.0000 C   0  0
    0.0000    0.0000    0.0000 O   0  0
    0.0000    0.0000    0.0000 C   0  0
    0.0000    0.0000    0.0000 O   0  0
    0.0000    0.0000    0.0000 C   0  0
    0.0000    0.0000    0.0000 C   0  0
    0.0000    0.0000    0.0000 C   0  0
    0.0000    0.0000    0.0000 C   0  0
    0.0000    0.0000    0.0000 N   0  0
    0.0000    0.0000    0.0000 C   0  0
    0.0000    0.0000    0.0000 C   0  0
    0.0000    0.0000    0.0000 C   0  0
    0.0000    0.0000    0.0000 C   0  0
    0.0000    0.0000    0.0000 C   0  0
    0.0000    0.0000    0.0000 C   0  0
    0.0000    0.0000    0.0000 C   0  0
    0.0000    0.0000    0.0000 N   0  0
  1  2  1  0
  2  3  2  0
  3  4  1  0
  4  5  2  0
  5  6  1  0
  6  7  2  0
  7  2  1  0
  7  8  1  0
  5  9  1  0
  9 10  2  0
  9 11  1  0
 11 12  2  0
 12 13  1  0
 13 14  2  0
 14 15  1  0
 15 16  1  0
 16 17  2  0
 17 18  1  0
 18 19  2  0
 19 20  1  0
 20 21  2  0
 21 13  1  0
 21 16  1  0
 11 22  1  0
 22 23  3  0
M  END
> <Name>
CYP1A2_0143

> <Smiles>
Oc1ccc(cc1O)C(=O)\C(=C\c2c[nH]c3ccccc23)\C#N

> <Property>
1

> <Canonical_Smiles>
Oc1ccc(cc1O)C(=O)\C(=C\c2c[nH]c3ccccc23)\C#N

$$$$
CYP1A2_0144
  SciTegic10311710292D

 18 18  0  0  0  0            999 V2000
    0.0000    0.0000    0.0000 N   0  0
    0.0000    0.0000    0.0000 C   0  0
    0.0000    0.0000    0.0000 C   0  0
    0.0000    0.0000    0.0000 C   0  0
    0.0000    0.0000    0.0000 N   0  0
    0.0000    0.0000    0.0000 C   0  0
    0.0000    0.0000    0.0000 N   0  0
    0.0000    0.0000    0.0000 C   0  0
    0.0000    0.0000    0.0000 C   0  0
    0.0000    0.0000    0.0000 C   0  0
    0.0000    0.0000    0.0000 C   0  0
    0.0000    0.0000    0.0000 C   0  0
    0.0000    0.0000    0.0000 C   0  0
    0.0000    0.0000    0.0000 O   0  0
    0.0000    0.0000    0.0000 C   0  0
    0.0000    0.0000    0.0000 C   0  0
    0.0000    0.0000    0.0000 C   0  0
    0.0000    0.0000    0.0000 N   0  0
  1  2  1  0
  2  3  2  3
  3  4  1  0
  4  5  3  0
  3  6  1  0
  6  7  3  0
  2  8  1  0
  8  9  2  0
  9 10  1  0
 10 11  2  0
 11 12  1  0
 12 13  2  0
 13 14  1  0
 13 15  1  0
 15 16  2  0
 16 10  1  0
  8 17  1  0
 17 18  3  0
M  END
> <Name>
CYP1A2_0144

> <Smiles>
NC(=C(C#N)C#N)\C(=C\c1ccc(O)cc1)\C#N

> <Property>
1

> <Canonical_Smiles>
NC(=C(C#N)C#N)\C(=C\c1ccc(O)cc1)\C#N

$$$$
CYP1A2_0145
  SciTegic10311710292D

 21 22  0  0  0  0            999 V2000
    0.0000    0.0000    0.0000 O   0  0
    0.0000    0.0000    0.0000 C   0  0
    0.0000    0.0000    0.0000 C   0  0
    0.0000    0.0000    0.0000 C   0  0
    0.0000    0.0000    0.0000 C   0  0
    0.0000    0.0000    0.0000 C   0  0
    0.0000    0.0000    0.0000 C   0  0
    0.0000    0.0000    0.0000 C   0  0
    0.0000    0.0000    0.0000 N   0  0
    0.0000    0.0000    0.0000 C   0  0
    0.0000    0.0000    0.0000 O   0  0
    0.0000    0.0000    0.0000 N   0  0
    0.0000    0.0000    0.0000 C   0  0
    0.0000    0.0000    0.0000 C   0  0
    0.0000    0.0000    0.0000 C   0  0
    0.0000    0.0000    0.0000 C   0  0
    0.0000    0.0000    0.0000 C   0  0
    0.0000    0.0000    0.0000 C   0  0
    0.0000    0.0000    0.0000 C   0  0
    0.0000    0.0000    0.0000 C   0  0
    0.0000    0.0000    0.0000 O   0  0
  1  2  1  0
  2  3  2  0
  3  4  1  0
  4  5  2  0
  5  6  1  0
  6  7  2  0
  7  8  1  0
  8  9  3  0
  7 10  1  0
 10 11  2  0
 10 12  1  0
 12 13  1  0
 13 14  2  0
 14 15  1  0
 15 16  2  0
 16 17  1  0
 17 18  2  0
 18 13  1  0
  5 19  1  0
 19 20  2  0
 20  2  1  0
 20 21  1  0
M  END
> <Name>
CYP1A2_0145

> <Smiles>
Oc1ccc(\C=C(/C#N)\C(=O)Nc2ccccc2)cc1O

> <Property>
1

> <Canonical_Smiles>
Oc1ccc(\C=C(/C#N)\C(=O)Nc2ccccc2)cc1O

$$$$
CYP1A2_0146
  SciTegic10311710292D

 21 24  0  0  0  0            999 V2000
    0.0000    0.0000    0.0000 O   0  0
    0.0000    0.0000    0.0000 N   0  0
    0.0000    0.0000    0.0000 C   0  0
    0.0000    0.0000    0.0000 C   0  0
    0.0000    0.0000    0.0000 N   0  0
    0.0000    0.0000    0.0000 C   0  0
    0.0000    0.0000    0.0000 C   0  0
    0.0000    0.0000    0.0000 C   0  0
    0.0000    0.0000    0.0000 C   0  0
    0.0000    0.0000    0.0000 C   0  0
    0.0000    0.0000    0.0000 C   0  0
    0.0000    0.0000    0.0000 C   0  0
    0.0000    0.0000    0.0000 C   0  0
    0.0000    0.0000    0.0000 C   0  0
    0.0000    0.0000    0.0000 C   0  0
    0.0000    0.0000    0.0000 C   0  0
    0.0000    0.0000    0.0000 C   0  0
    0.0000    0.0000    0.0000 C   0  0
    0.0000    0.0000    0.0000 N   0  0
    0.0000    0.0000    0.0000 C   0  0
    0.0000    0.0000    0.0000 O   0  0
  1  2  1  0
  2  3  1  0
  3  4  2  0
  4  5  1  0
  5  6  1  0
  6  7  2  0
  7  8  1  0
  8  9  2  0
  9 10  1  0
 10 11  2  0
 11  3  1  0
 11  6  1  0
  4 12  1  0
 12 13  2  3
 13 14  1  0
 14 15  2  3
 15 16  1  0
 16 17  2  3
 17 18  1  0
 18 13  1  0
 18 19  2  3
 19 20  1  0
 20 12  1  0
 20 21  2  0
M  END
> <Name>
CYP1A2_0146

> <Smiles>
ONc1c([nH]c2ccccc12)C3=C4C=CC=CC4=NC3=O

> <Property>
1

> <Canonical_Smiles>
ONc1c([nH]c2ccccc12)C3=C4C=CC=CC4=NC3=O

$$$$
CYP1A2_0147
  SciTegic10311710292D

 20 22  0  0  0  0            999 V2000
    0.0000    0.0000    0.0000 O   0  0
    0.0000    0.0000    0.0000 C   0  0
    0.0000    0.0000    0.0000 C   0  0
    0.0000    0.0000    0.0000 C   0  0
    0.0000    0.0000    0.0000 O   0  0
    0.0000    0.0000    0.0000 C   0  0
    0.0000    0.0000    0.0000 C   0  0
    0.0000    0.0000    0.0000 O   0  0
    0.0000    0.0000    0.0000 C   0  0
    0.0000    0.0000    0.0000 C   0  0
    0.0000    0.0000    0.0000 O   0  0
    0.0000    0.0000    0.0000 C   0  0
    0.0000    0.0000    0.0000 C   0  0
    0.0000    0.0000    0.0000 C   0  0
    0.0000    0.0000    0.0000 C   0  0
    0.0000    0.0000    0.0000 C   0  0
    0.0000    0.0000    0.0000 C   0  0
    0.0000    0.0000    0.0000 C   0  0
    0.0000    0.0000    0.0000 C   0  0
    0.0000    0.0000    0.0000 O   0  0
  1  2  1  0
  2  3  2  0
  3  4  1  0
  4  5  1  0
  4  6  2  0
  6  7  1  0
  7  8  2  0
  7  9  1  0
  9 10  2  3
 10 11  1  0
 11 12  1  0
 12  6  1  0
 12 13  2  0
 13  2  1  0
 10 14  1  0
 14 15  2  0
 15 16  1  0
 16 17  2  0
 17 18  1  0
 18 19  2  0
 19 14  1  0
 19 20  1  0
M  END
> <Name>
CYP1A2_0147

> <Smiles>
Oc1cc(O)c2C(=O)C=C(Oc2c1)c3ccccc3O

> <Property>
1

> <Canonical_Smiles>
Oc1cc(O)c2C(=O)C=C(Oc2c1)c3ccccc3O

$$$$
CYP1A2_0148
  SciTegic10311710292D

 20 22  0  0  0  0            999 V2000
    0.0000    0.0000    0.0000 C   0  0
    0.0000    0.0000    0.0000 O   0  0
    0.0000    0.0000    0.0000 C   0  0
    0.0000    0.0000    0.0000 C   0  0
    0.0000    0.0000    0.0000 C   0  0
    0.0000    0.0000    0.0000 C   0  0
    0.0000    0.0000    0.0000 C   0  0
    0.0000    0.0000    0.0000 C   0  0
    0.0000    0.0000    0.0000 C   0  0
    0.0000    0.0000    0.0000 C   0  0
    0.0000    0.0000    0.0000 C   0  0
    0.0000    0.0000    0.0000 O   0  0
    0.0000    0.0000    0.0000 C   0  0
    0.0000    0.0000    0.0000 C   0  0
    0.0000    0.0000    0.0000 C   0  0
    0.0000    0.0000    0.0000 C   0  0
    0.0000    0.0000    0.0000 O   0  0
    0.0000    0.0000    0.0000 C   0  0
    0.0000    0.0000    0.0000 C   0  0
    0.0000    0.0000    0.0000 O   0  0
  1  2  1  0
  2  3  1  0
  3  4  2  0
  4  5  1  0
  5  6  2  0
  6  7  1  0
  7  8  2  0
  8  3  1  0
  6  9  1  0
  9 10  2  3
 10 11  1  0
 11 12  2  0
 11 13  1  0
 13 14  2  0
 14 15  1  0
 15 16  2  0
 16 17  1  0
 16 18  1  0
 18 19  2  0
 19 13  1  0
 19 20  1  0
 20  9  1  0
M  END
> <Name>
CYP1A2_0148

> <Smiles>
COc1ccc(cc1)C2=CC(=O)c3ccc(O)cc3O2

> <Property>
1

> <Canonical_Smiles>
COc1ccc(cc1)C2=CC(=O)c3ccc(O)cc3O2

$$$$
CYP1A2_0149
  SciTegic10311710292D

 26 29  0  0  0  0            999 V2000
    0.0000    0.0000    0.0000 C   0  0
    0.0000    0.0000    0.0000 N   0  0
    0.0000    0.0000    0.0000 C   0  0
    0.0000    0.0000    0.0000 S   0  0
    0.0000    0.0000    0.0000 O   0  0
    0.0000    0.0000    0.0000 O   0  0
    0.0000    0.0000    0.0000 C   0  0
    0.0000    0.0000    0.0000 C   0  0
    0.0000    0.0000    0.0000 C   0  0
    0.0000    0.0000    0.0000 C   0  0
    0.0000    0.0000    0.0000 N   0  0
    0.0000    0.0000    0.0000 C   0  0
    0.0000    0.0000    0.0000 O   0  0
    0.0000    0.0000    0.0000 C   0  0
    0.0000    0.0000    0.0000 C   0  0
    0.0000    0.0000    0.0000 C   0  0
    0.0000    0.0000    0.0000 C   0  0
    0.0000    0.0000    0.0000 C   0  0
    0.0000    0.0000    0.0000 C   0  0
    0.0000    0.0000    0.0000 C   0  0
    0.0000    0.0000    0.0000 C   0  0
    0.0000    0.0000    0.0000 C   0  0
    0.0000    0.0000    0.0000 C   0  0
    0.0000    0.0000    0.0000 N   0  0
    0.0000    0.0000    0.0000 C   0  0
    0.0000    0.0000    0.0000 C   0  0
  1  2  1  0
  2  3  1  0
  2  4  1  0
  4  5  2  0
  4  6  2  0
  4  7  1  0
  7  8  2  0
  8  9  1  0
  9 10  2  0
 10 11  1  0
 11 12  1  0
 12 13  2  0
 12 14  1  0
 14 15  2  0
 15 16  1  0
 16 17  2  0
 17 18  1  0
 18 19  1  0
 19 20  1  0
 20 21  1  0
 21 22  1  0
 22 23  1  0
 23 18  2  0
 23 24  1  0
 24 16  1  0
 14 25  1  0
 25 10  1  0
 25 26  2  0
 26  7  1  0
M  END
> <Name>
CYP1A2_0149

> <Smiles>
CN(C)S(=O)(=O)c1ccc2NC(=O)\C(=C/c3cc4CCCCc4[nH]3)\c2c1

> <Property>
1

> <Canonical_Smiles>
CN(C)S(=O)(=O)c1ccc2NC(=O)\C(=C/c3cc4CCCCc4[nH]3)\c2c1

$$$$
CYP1A2_0150
  SciTegic10311710292D

 28 31  0  0  0  0            999 V2000
    0.0000    0.0000    0.0000 C   0  0
    0.0000    0.0000    0.0000 C   0  0
    0.0000    0.0000    0.0000 C   0  0
    0.0000    0.0000    0.0000 C   0  0
    0.0000    0.0000    0.0000 O   0  0
    0.0000    0.0000    0.0000 N   0  0
    0.0000    0.0000    0.0000 C   0  0
    0.0000    0.0000    0.0000 C   0  0
    0.0000    0.0000    0.0000 C   0  0
    0.0000    0.0000    0.0000 C   0  0
    0.0000    0.0000    0.0000 C   0  0
    0.0000    0.0000    0.0000 C   0  0
    0.0000    0.0000    0.0000 C   0  0
    0.0000    0.0000    0.0000 C   0  0
    0.0000    0.0000    0.0000 C   0  0
    0.0000    0.0000    0.0000 C   0  0
    0.0000    0.0000    0.0000 C   0  0
    0.0000    0.0000    0.0000 C   0  0
    0.0000    0.0000    0.0000 C   0  0
    0.0000    0.0000    0.0000 N   0  0
    0.0000    0.0000    0.0000 C   0  0
    0.0000    0.0000    0.0000 C   0  0
    0.0000    0.0000    0.0000 C   0  0
    0.0000    0.0000    0.0000 C   0  0
    0.0000    0.0000    0.0000 O   0  0
    0.0000    0.0000    0.0000 C   0  0
    0.0000    0.0000    0.0000 C   0  0
    0.0000    0.0000    0.0000 C   0  0
  1  2  1  0
  2  3  1  0
  3  4  1  0
  4  5  2  0
  4  6  1  0
  6  7  1  0
  7  8  1  0
  8  9  1  0
  9 10  2  0
 10 11  1  0
 11 12  2  0
 12 13  1  0
 13 14  2  0
 14 15  1  0
 15 16  2  0
 16 11  1  0
 16 17  1  0
 17 18  1  0
 18 19  1  0
 19 20  1  0
 20 10  1  0
 20 21  1  0
 21 22  2  0
 22 23  1  0
 23 24  2  0
 24 25  1  0
 25 26  1  0
 24 27  1  0
 27 28  2  0
 28  9  1  0
 28 21  1  0
M  END
> <Name>
CYP1A2_0150

> <Smiles>
CCCC(=O)NCCc1c2c3ccccc3CCCn2c4ccc(OC)cc14

> <Property>
1

> <Canonical_Smiles>
CCCC(=O)NCCc1c2c3ccccc3CCCn2c4ccc(OC)cc14

$$$$
CYP1A2_0151
  SciTegic10311710292D

 22 25  0  0  1  0            999 V2000
    0.0000    0.0000    0.0000 C   0  0
    0.0000    0.0000    0.0000 C   0  0
    0.0000    0.0000    0.0000 C   0  0
    0.0000    0.0000    0.0000 N   0  0
    0.0000    0.0000    0.0000 C   0  0
    0.0000    0.0000    0.0000 C   0  0
    0.0000    0.0000    0.0000 C   0  0
    0.0000    0.0000    0.0000 C   0  0
    0.0000    0.0000    0.0000 C   0  0
    0.0000    0.0000    0.0000 C   0  0
    0.0000    0.0000    0.0000 C   0  0
    0.0000    0.0000    0.0000 C   0  0
    0.0000    0.0000    0.0000 C   0  0  2  0  0  0
    0.0000    0.0000    0.0000 C   0  0
    0.0000    0.0000    0.0000 C   0  0
    0.0000    0.0000    0.0000 C   0  0
    0.0000    0.0000    0.0000 C   0  0
    0.0000    0.0000    0.0000 C   0  0
    0.0000    0.0000    0.0000 O   0  0
    0.0000    0.0000    0.0000 C   0  0
    0.0000    0.0000    0.0000 O   0  0
    0.0000    0.0000    0.0000 C   0  0
  1  2  1  0
  2  3  1  0
  3  4  1  0
  4  5  1  0
  5  6  1  0
  6  7  1  0
  7  8  2  0
  8  9  1  0
  9 10  2  0
 10 11  1  0
 11 12  2  0
 12  7  1  0
 12 13  1  0
 13  4  1  0
 13 14  1  1
 14 15  1  0
 15 16  2  0
 16 17  1  0
 17 18  2  0
 18 19  1  0
 18 20  1  0
 20 21  1  0
 20 22  2  0
 22 11  1  0
 22 15  1  0
M  END
> <Name>
CYP1A2_0151

> <Smiles>
CCCN1CCc2cccc3c2[C@@H]1Cc4ccc(O)c(O)c34

> <Property>
1

> <Canonical_Smiles>
CCCN1CCc2cccc3c2[C@@H]1Cc4ccc(O)c(O)c34

$$$$
CYP1A2_0152
  SciTegic10311710292D

 15 16  0  0  1  0            999 V2000
    0.0000    0.0000    0.0000 C   0  0
    0.0000    0.0000    0.0000 C   0  0  2  0  0  0
    0.0000    0.0000    0.0000 C   0  0
    0.0000    0.0000    0.0000 C   0  0
    0.0000    0.0000    0.0000 N   0  0
    0.0000    0.0000    0.0000 C   0  0
    0.0000    0.0000    0.0000 N   0  0
    0.0000    0.0000    0.0000 C   0  0
    0.0000    0.0000    0.0000 C   0  0
    0.0000    0.0000    0.0000 C   0  0
    0.0000    0.0000    0.0000 C   0  0
    0.0000    0.0000    0.0000 C   0  0
    0.0000    0.0000    0.0000 C   0  0
    0.0000    0.0000    0.0000 C   0  0
    0.0000    0.0000    0.0000 C   0  0
  2  1  1  1
  2  3  1  0
  3  4  2  0
  4  5  1  0
  5  6  2  0
  6  7  1  0
  7  3  1  0
  2  8  1  0
  8  9  2  0
  9 10  1  0
 10 11  2  0
 11 12  1  0
 12 13  1  0
 12 14  2  0
 14  8  1  0
 14 15  1  0
M  END
> <Name>
CYP1A2_0152

> <Smiles>
C[C@H](c1cnc[nH]1)c2cccc(C)c2C

> <Property>
1

> <Canonical_Smiles>
C[C@H](c1cnc[nH]1)c2cccc(C)c2C

$$$$
CYP1A2_0153
  SciTegic10311710292D

 23 25  0  0  0  0            999 V2000
    0.0000    0.0000    0.0000 C   0  0
    0.0000    0.0000    0.0000 O   0  0
    0.0000    0.0000    0.0000 C   0  0
    0.0000    0.0000    0.0000 C   0  0
    0.0000    0.0000    0.0000 C   0  0
    0.0000    0.0000    0.0000 O   0  0
    0.0000    0.0000    0.0000 C   0  0
    0.0000    0.0000    0.0000 C   0  0
    0.0000    0.0000    0.0000 C   0  0
    0.0000    0.0000    0.0000 C   0  0
    0.0000    0.0000    0.0000 C   0  0
    0.0000    0.0000    0.0000 O   0  0
    0.0000    0.0000    0.0000 N   0  0
    0.0000    0.0000    0.0000 C   0  0
    0.0000    0.0000    0.0000 C   0  0
    0.0000    0.0000    0.0000 C   0  0
    0.0000    0.0000    0.0000 C   0  0
    0.0000    0.0000    0.0000 C   0  0
    0.0000    0.0000    0.0000 C   0  0
    0.0000    0.0000    0.0000 C   0  0
    0.0000    0.0000    0.0000 O   0  0
    0.0000    0.0000    0.0000 C   0  0
    0.0000    0.0000    0.0000 C   0  0
  1  2  1  0
  2  3  1  0
  3  4  2  0
  4  5  1  0
  5  6  1  0
  6  7  1  0
  5  8  2  0
  8  9  1  0
  9 10  2  0
 10 11  1  0
 11 12  2  0
 11 13  1  0
 13 14  1  0
 14 15  2  0
 15 16  1  0
 16 17  2  0
 17 18  1  0
 18 19  2  0
 19 10  1  0
 19 14  1  0
  8 20  1  0
 20 21  1  0
 21 22  1  0
 20 23  2  0
 23  3  1  0
M  END
> <Name>
CYP1A2_0153

> <Smiles>
COc1cc(OC)c(\C=C/2\C(=O)Nc3ccccc23)c(OC)c1

> <Property>
1

> <Canonical_Smiles>
COc1cc(OC)c(\C=C/2\C(=O)Nc3ccccc23)c(OC)c1

$$$$
CYP1A2_0154
  SciTegic10311710292D

 22 24  0  0  0  0            999 V2000
    0.0000    0.0000    0.0000 O   0  0
    0.0000    0.0000    0.0000 C   0  0
    0.0000    0.0000    0.0000 C   0  0
    0.0000    0.0000    0.0000 O   0  0
    0.0000    0.0000    0.0000 C   0  0
    0.0000    0.0000    0.0000 C   0  0
    0.0000    0.0000    0.0000 C   0  0
    0.0000    0.0000    0.0000 O   0  0
    0.0000    0.0000    0.0000 C   0  0
    0.0000    0.0000    0.0000 C   0  0
    0.0000    0.0000    0.0000 O   0  0
    0.0000    0.0000    0.0000 C   0  0
    0.0000    0.0000    0.0000 C   0  0
    0.0000    0.0000    0.0000 O   0  0
    0.0000    0.0000    0.0000 C   0  0
    0.0000    0.0000    0.0000 C   0  0
    0.0000    0.0000    0.0000 C   0  0
    0.0000    0.0000    0.0000 C   0  0
    0.0000    0.0000    0.0000 O   0  0
    0.0000    0.0000    0.0000 C   0  0
    0.0000    0.0000    0.0000 O   0  0
    0.0000    0.0000    0.0000 C   0  0
  1  2  1  0
  2  3  2  3
  3  4  1  0
  4  5  1  0
  5  6  2  0
  6  7  1  0
  7  8  1  0
  7  9  2  0
  9 10  1  0
 10 11  1  0
 10 12  2  0
 12  5  1  0
 12 13  1  0
 13  2  1  0
 13 14  2  0
  3 15  1  0
 15 16  2  0
 16 17  1  0
 17 18  2  0
 18 19  1  0
 18 20  1  0
 20 21  1  0
 20 22  2  0
 22 15  1  0
M  END
> <Name>
CYP1A2_0154

> <Smiles>
OC1=C(Oc2cc(O)cc(O)c2C1=O)c3ccc(O)c(O)c3

> <Property>
1

> <Canonical_Smiles>
OC1=C(Oc2cc(O)cc(O)c2C1=O)c3ccc(O)c(O)c3

$$$$
CYP1A2_0155
  SciTegic10311710292D

 20 19  0  0  0  0            999 V2000
    0.0000    0.0000    0.0000 C   0  0
    0.0000    0.0000    0.0000 C   0  0
    0.0000    0.0000    0.0000 C   0  0
    0.0000    0.0000    0.0000 C   0  0
    0.0000    0.0000    0.0000 C   0  0
    0.0000    0.0000    0.0000 C   0  0
    0.0000    0.0000    0.0000 C   0  0
    0.0000    0.0000    0.0000 C   0  0
    0.0000    0.0000    0.0000 C   0  0
    0.0000    0.0000    0.0000 C   0  0
    0.0000    0.0000    0.0000 C   0  0
    0.0000    0.0000    0.0000 C   0  0
    0.0000    0.0000    0.0000 C   0  0
    0.0000    0.0000    0.0000 C   0  0
    0.0000    0.0000    0.0000 C   0  0
    0.0000    0.0000    0.0000 C   0  0
    0.0000    0.0000    0.0000 C   0  0
    0.0000    0.0000    0.0000 C   0  0
    0.0000    0.0000    0.0000 O   0  0
    0.0000    0.0000    0.0000 N   0  0
  1  2  1  0
  2  3  1  0
  3  4  1  0
  4  5  1  0
  5  6  1  0
  6  7  1  0
  7  8  1  0
  8  9  1  0
  9 10  2  0
 10 11  1  0
 11 12  1  0
 12 13  1  0
 13 14  1  0
 14 15  1  0
 15 16  1  0
 16 17  1  0
 17 18  1  0
 18 19  2  0
 18 20  1  0
M  END
> <Name>
CYP1A2_0155

> <Smiles>
CCCCCCCC\C=C/CCCCCCCC(=O)N

> <Property>
1

> <Canonical_Smiles>
CCCCCCCC\C=C/CCCCCCCC(=O)N

$$$$
CYP1A2_0156
  SciTegic10311710292D

 20 22  0  0  0  0            999 V2000
    0.0000    0.0000    0.0000 C   0  0
    0.0000    0.0000    0.0000 O   0  0
    0.0000    0.0000    0.0000 C   0  0
    0.0000    0.0000    0.0000 C   0  0
    0.0000    0.0000    0.0000 C   0  0
    0.0000    0.0000    0.0000 O   0  0
    0.0000    0.0000    0.0000 C   0  0
    0.0000    0.0000    0.0000 C   0  0
    0.0000    0.0000    0.0000 O   0  0
    0.0000    0.0000    0.0000 C   0  0
    0.0000    0.0000    0.0000 C   0  0
    0.0000    0.0000    0.0000 O   0  0
    0.0000    0.0000    0.0000 C   0  0
    0.0000    0.0000    0.0000 C   0  0
    0.0000    0.0000    0.0000 C   0  0
    0.0000    0.0000    0.0000 C   0  0
    0.0000    0.0000    0.0000 C   0  0
    0.0000    0.0000    0.0000 C   0  0
    0.0000    0.0000    0.0000 C   0  0
    0.0000    0.0000    0.0000 C   0  0
  1  2  1  0
  2  3  1  0
  3  4  2  0
  4  5  1  0
  5  6  1  0
  5  7  2  0
  7  8  1  0
  8  9  2  0
  8 10  1  0
 10 11  2  3
 11 12  1  0
 12 13  1  0
 13  7  1  0
 13 14  2  0
 14  3  1  0
 11 15  1  0
 15 16  2  0
 16 17  1  0
 17 18  2  0
 18 19  1  0
 19 20  2  0
 20 15  1  0
M  END
> <Name>
CYP1A2_0156

> <Smiles>
COc1cc(O)c2C(=O)C=C(Oc2c1)c3ccccc3

> <Property>
1

> <Canonical_Smiles>
COc1cc(O)c2C(=O)C=C(Oc2c1)c3ccccc3

$$$$
CYP1A2_0157
  SciTegic10311710292D

 23 25  0  0  0  0            999 V2000
    0.0000    0.0000    0.0000 O   0  0
    0.0000    0.0000    0.0000 C   0  0
    0.0000    0.0000    0.0000 C   0  0
    0.0000    0.0000    0.0000 O   0  0
    0.0000    0.0000    0.0000 C   0  0
    0.0000    0.0000    0.0000 C   0  0
    0.0000    0.0000    0.0000 C   0  0
    0.0000    0.0000    0.0000 O   0  0
    0.0000    0.0000    0.0000 C   0  0
    0.0000    0.0000    0.0000 C   0  0
    0.0000    0.0000    0.0000 O   0  0
    0.0000    0.0000    0.0000 C   0  0
    0.0000    0.0000    0.0000 C   0  0
    0.0000    0.0000    0.0000 O   0  0
    0.0000    0.0000    0.0000 C   0  0
    0.0000    0.0000    0.0000 C   0  0
    0.0000    0.0000    0.0000 C   0  0
    0.0000    0.0000    0.0000 O   0  0
    0.0000    0.0000    0.0000 C   0  0
    0.0000    0.0000    0.0000 O   0  0
    0.0000    0.0000    0.0000 C   0  0
    0.0000    0.0000    0.0000 O   0  0
    0.0000    0.0000    0.0000 C   0  0
  1  2  1  0
  2  3  2  3
  3  4  1  0
  4  5  1  0
  5  6  2  0
  6  7  1  0
  7  8  1  0
  7  9  2  0
  9 10  1  0
 10 11  1  0
 10 12  2  0
 12  5  1  0
 12 13  1  0
 13  2  1  0
 13 14  2  0
  3 15  1  0
 15 16  2  0
 16 17  1  0
 17 18  1  0
 17 19  2  0
 19 20  1  0
 19 21  1  0
 21 22  1  0
 21 23  2  0
 23 15  1  0
M  END
> <Name>
CYP1A2_0157

> <Smiles>
OC1=C(Oc2cc(O)cc(O)c2C1=O)c3cc(O)c(O)c(O)c3

> <Property>
1

> <Canonical_Smiles>
OC1=C(Oc2cc(O)cc(O)c2C1=O)c3cc(O)c(O)c(O)c3

$$$$
CYP1A2_0158
  SciTegic10311710292D

 20 22  0  0  0  0            999 V2000
    0.0000    0.0000    0.0000 O   0  0
    0.0000    0.0000    0.0000 C   0  0
    0.0000    0.0000    0.0000 C   0  0
    0.0000    0.0000    0.0000 O   0  0
    0.0000    0.0000    0.0000 C   0  0
    0.0000    0.0000    0.0000 C   0  0
    0.0000    0.0000    0.0000 C   0  0
    0.0000    0.0000    0.0000 O   0  0
    0.0000    0.0000    0.0000 C   0  0
    0.0000    0.0000    0.0000 C   0  0
    0.0000    0.0000    0.0000 O   0  0
    0.0000    0.0000    0.0000 C   0  0
    0.0000    0.0000    0.0000 C   0  0
    0.0000    0.0000    0.0000 O   0  0
    0.0000    0.0000    0.0000 C   0  0
    0.0000    0.0000    0.0000 C   0  0
    0.0000    0.0000    0.0000 C   0  0
    0.0000    0.0000    0.0000 C   0  0
    0.0000    0.0000    0.0000 C   0  0
    0.0000    0.0000    0.0000 C   0  0
  1  2  1  0
  2  3  2  3
  3  4  1  0
  4  5  1  0
  5  6  2  0
  6  7  1  0
  7  8  1  0
  7  9  2  0
  9 10  1  0
 10 11  1  0
 10 12  2  0
 12  5  1  0
 12 13  1  0
 13  2  1  0
 13 14  2  0
  3 15  1  0
 15 16  2  0
 16 17  1  0
 17 18  2  0
 18 19  1  0
 19 20  2  0
 20 15  1  0
M  END
> <Name>
CYP1A2_0158

> <Smiles>
OC1=C(Oc2cc(O)cc(O)c2C1=O)c3ccccc3

> <Property>
1

> <Canonical_Smiles>
OC1=C(Oc2cc(O)cc(O)c2C1=O)c3ccccc3

$$$$
CYP1A2_0159
  SciTegic10311710292D

 21 23  0  0  0  0            999 V2000
    0.0000    0.0000    0.0000 O   0  0
    0.0000    0.0000    0.0000 C   0  0
    0.0000    0.0000    0.0000 C   0  0
    0.0000    0.0000    0.0000 O   0  0
    0.0000    0.0000    0.0000 C   0  0
    0.0000    0.0000    0.0000 C   0  0
    0.0000    0.0000    0.0000 C   0  0
    0.0000    0.0000    0.0000 O   0  0
    0.0000    0.0000    0.0000 C   0  0
    0.0000    0.0000    0.0000 C   0  0
    0.0000    0.0000    0.0000 C   0  0
    0.0000    0.0000    0.0000 C   0  0
    0.0000    0.0000    0.0000 O   0  0
    0.0000    0.0000    0.0000 C   0  0
    0.0000    0.0000    0.0000 C   0  0
    0.0000    0.0000    0.0000 C   0  0
    0.0000    0.0000    0.0000 C   0  0
    0.0000    0.0000    0.0000 O   0  0
    0.0000    0.0000    0.0000 C   0  0
    0.0000    0.0000    0.0000 O   0  0
    0.0000    0.0000    0.0000 C   0  0
  1  2  1  0
  2  3  2  3
  3  4  1  0
  4  5  1  0
  5  6  2  0
  6  7  1  0
  7  8  1  0
  7  9  2  0
  9 10  1  0
 10 11  2  0
 11  5  1  0
 11 12  1  0
 12  2  1  0
 12 13  2  0
  3 14  1  0
 14 15  2  0
 15 16  1  0
 16 17  2  0
 17 18  1  0
 17 19  1  0
 19 20  1  0
 19 21  2  0
 21 14  1  0
M  END
> <Name>
CYP1A2_0159

> <Smiles>
OC1=C(Oc2cc(O)ccc2C1=O)c3ccc(O)c(O)c3

> <Property>
1

> <Canonical_Smiles>
OC1=C(Oc2cc(O)ccc2C1=O)c3ccc(O)c(O)c3

$$$$
CYP1A2_0160
  SciTegic10311710292D

 20 22  0  0  0  0            999 V2000
    0.0000    0.0000    0.0000 O   0  0
    0.0000    0.0000    0.0000 C   0  0
    0.0000    0.0000    0.0000 C   0  0
    0.0000    0.0000    0.0000 O   0  0
    0.0000    0.0000    0.0000 C   0  0
    0.0000    0.0000    0.0000 C   0  0
    0.0000    0.0000    0.0000 C   0  0
    0.0000    0.0000    0.0000 O   0  0
    0.0000    0.0000    0.0000 C   0  0
    0.0000    0.0000    0.0000 C   0  0
    0.0000    0.0000    0.0000 C   0  0
    0.0000    0.0000    0.0000 C   0  0
    0.0000    0.0000    0.0000 O   0  0
    0.0000    0.0000    0.0000 C   0  0
    0.0000    0.0000    0.0000 C   0  0
    0.0000    0.0000    0.0000 C   0  0
    0.0000    0.0000    0.0000 C   0  0
    0.0000    0.0000    0.0000 O   0  0
    0.0000    0.0000    0.0000 C   0  0
    0.0000    0.0000    0.0000 C   0  0
  1  2  1  0
  2  3  2  3
  3  4  1  0
  4  5  1  0
  5  6  2  0
  6  7  1  0
  7  8  1  0
  7  9  2  0
  9 10  1  0
 10 11  2  0
 11  5  1  0
 11 12  1  0
 12  2  1  0
 12 13  2  0
  3 14  1  0
 14 15  2  0
 15 16  1  0
 16 17  2  0
 17 18  1  0
 17 19  1  0
 19 20  2  0
 20 14  1  0
M  END
> <Name>
CYP1A2_0160

> <Smiles>
OC1=C(Oc2cc(O)ccc2C1=O)c3ccc(O)cc3

> <Property>
1

> <Canonical_Smiles>
OC1=C(Oc2cc(O)ccc2C1=O)c3ccc(O)cc3

$$$$
CYP1A2_0161
  SciTegic10311710292D

 19 21  0  0  0  0            999 V2000
    0.0000    0.0000    0.0000 O   0  0
    0.0000    0.0000    0.0000 C   0  0
    0.0000    0.0000    0.0000 C   0  0
    0.0000    0.0000    0.0000 C   0  0
    0.0000    0.0000    0.0000 O   0  0
    0.0000    0.0000    0.0000 C   0  0
    0.0000    0.0000    0.0000 C   0  0
    0.0000    0.0000    0.0000 O   0  0
    0.0000    0.0000    0.0000 C   0  0
    0.0000    0.0000    0.0000 C   0  0
    0.0000    0.0000    0.0000 O   0  0
    0.0000    0.0000    0.0000 C   0  0
    0.0000    0.0000    0.0000 C   0  0
    0.0000    0.0000    0.0000 C   0  0
    0.0000    0.0000    0.0000 C   0  0
    0.0000    0.0000    0.0000 C   0  0
    0.0000    0.0000    0.0000 C   0  0
    0.0000    0.0000    0.0000 C   0  0
    0.0000    0.0000    0.0000 C   0  0
  1  2  1  0
  2  3  2  0
  3  4  1  0
  4  5  1  0
  4  6  2  0
  6  7  1  0
  7  8  2  0
  7  9  1  0
  9 10  2  3
 10 11  1  0
 11 12  1  0
 12  6  1  0
 12 13  2  0
 13  2  1  0
 10 14  1  0
 14 15  2  0
 15 16  1  0
 16 17  2  0
 17 18  1  0
 18 19  2  0
 19 14  1  0
M  END
> <Name>
CYP1A2_0161

> <Smiles>
Oc1cc(O)c2C(=O)C=C(Oc2c1)c3ccccc3

> <Property>
1

> <Canonical_Smiles>
Oc1cc(O)c2C(=O)C=C(Oc2c1)c3ccccc3

$$$$
CYP1A2_0162
  SciTegic10311710292D

 20 22  0  0  0  0            999 V2000
    0.0000    0.0000    0.0000 O   0  0
    0.0000    0.0000    0.0000 C   0  0
    0.0000    0.0000    0.0000 C   0  0
    0.0000    0.0000    0.0000 C   0  0
    0.0000    0.0000    0.0000 O   0  0
    0.0000    0.0000    0.0000 C   0  0
    0.0000    0.0000    0.0000 C   0  0
    0.0000    0.0000    0.0000 C   0  0
    0.0000    0.0000    0.0000 O   0  0
    0.0000    0.0000    0.0000 C   0  0
    0.0000    0.0000    0.0000 C   0  0
    0.0000    0.0000    0.0000 O   0  0
    0.0000    0.0000    0.0000 C   0  0
    0.0000    0.0000    0.0000 O   0  0
    0.0000    0.0000    0.0000 C   0  0
    0.0000    0.0000    0.0000 C   0  0
    0.0000    0.0000    0.0000 C   0  0
    0.0000    0.0000    0.0000 C   0  0
    0.0000    0.0000    0.0000 C   0  0
    0.0000    0.0000    0.0000 C   0  0
  1  2  1  0
  2  3  2  0
  3  4  1  0
  4  5  1  0
  5  6  1  0
  6  7  2  3
  7  8  1  0
  8  9  2  0
  8 10  1  0
 10  4  2  0
 10 11  1  0
 11 12  1  0
 11 13  2  0
 13  2  1  0
 13 14  1  0
  6 15  1  0
 15 16  2  0
 16 17  1  0
 17 18  2  0
 18 19  1  0
 19 20  2  0
 20 15  1  0
M  END
> <Name>
CYP1A2_0162

> <Smiles>
Oc1cc2OC(=CC(=O)c2c(O)c1O)c3ccccc3

> <Property>
1

> <Canonical_Smiles>
Oc1cc2OC(=CC(=O)c2c(O)c1O)c3ccccc3

$$$$
CYP1A2_0163
  SciTegic10311710292D

 14 16  0  0  0  0            999 V2000
    0.0000    0.0000    0.0000 C   0  0
    0.0000    0.0000    0.0000 C   0  0
    0.0000    0.0000    0.0000 N   0  0
    0.0000    0.0000    0.0000 C   0  0
    0.0000    0.0000    0.0000 C   0  0
    0.0000    0.0000    0.0000 C   0  0
    0.0000    0.0000    0.0000 C   0  0
    0.0000    0.0000    0.0000 C   0  0
    0.0000    0.0000    0.0000 C   0  0
    0.0000    0.0000    0.0000 C   0  0
    0.0000    0.0000    0.0000 C   0  0
    0.0000    0.0000    0.0000 C   0  0
    0.0000    0.0000    0.0000 N   0  0
    0.0000    0.0000    0.0000 C   0  0
  1  2  1  0
  2  3  2  0
  3  4  1  0
  4  5  2  0
  5  6  1  0
  6  7  1  0
  7  8  2  0
  8  9  1  0
  9 10  2  0
 10 11  1  0
 11 12  2  0
 12  7  1  0
 12 13  1  0
 13 14  1  0
 14  2  1  0
 14  6  2  0
M  END
> <Name>
CYP1A2_0163

> <Smiles>
Cc1nccc2c3ccccc3[nH]c12

> <Property>
1

> <Canonical_Smiles>
Cc1nccc2c3ccccc3[nH]c12

$$$$
CYP1A2_0164
  SciTegic10311710292D

 16 18  0  0  0  0            999 V2000
    0.0000    0.0000    0.0000 C   0  0
    0.0000    0.0000    0.0000 O   0  0
    0.0000    0.0000    0.0000 C   0  0
    0.0000    0.0000    0.0000 C   0  0
    0.0000    0.0000    0.0000 C   0  0
    0.0000    0.0000    0.0000 C   0  0
    0.0000    0.0000    0.0000 C   0  0
    0.0000    0.0000    0.0000 C   0  0
    0.0000    0.0000    0.0000 N   0  0
    0.0000    0.0000    0.0000 C   0  0
    0.0000    0.0000    0.0000 C   0  0
    0.0000    0.0000    0.0000 C   0  0
    0.0000    0.0000    0.0000 N   0  0
    0.0000    0.0000    0.0000 C   0  0
    0.0000    0.0000    0.0000 C   0  0
    0.0000    0.0000    0.0000 C   0  0
  1  2  1  0
  2  3  1  0
  3  4  2  0
  4  5  1  0
  5  6  2  0
  6  7  1  0
  7  8  2  0
  8  3  1  0
  7  9  1  0
  9 10  1  0
 10 11  2  0
 11 12  1  0
 11 13  1  0
 13 14  2  0
 14 15  1  0
 15 16  2  0
 16  6  1  0
 16 10  1  0
M  END
> <Name>
CYP1A2_0164

> <Smiles>
COc1ccc2c(c1)[nH]c3c(C)nccc23

> <Property>
1

> <Canonical_Smiles>
COc1ccc2c(c1)[nH]c3c(C)nccc23

$$$$
CYP1A2_0165
  SciTegic10311710292D

 16 18  0  0  0  0            999 V2000
    0.0000    0.0000    0.0000 C   0  0
    0.0000    0.0000    0.0000 O   0  0
    0.0000    0.0000    0.0000 C   0  0
    0.0000    0.0000    0.0000 C   0  0
    0.0000    0.0000    0.0000 C   0  0
    0.0000    0.0000    0.0000 N   0  0
    0.0000    0.0000    0.0000 C   0  0
    0.0000    0.0000    0.0000 C   0  0
    0.0000    0.0000    0.0000 C   0  0
    0.0000    0.0000    0.0000 N   0  0
    0.0000    0.0000    0.0000 C   0  0
    0.0000    0.0000    0.0000 C   0  0
    0.0000    0.0000    0.0000 C   0  0
    0.0000    0.0000    0.0000 C   0  0
    0.0000    0.0000    0.0000 C   0  0
    0.0000    0.0000    0.0000 C   0  0
  1  2  1  0
  2  3  1  0
  3  4  2  3
  4  5  1  0
  5  6  2  3
  6  7  1  0
  7  8  2  3
  8  9  1  0
  8 10  1  0
 10 11  1  0
 11 12  1  0
 12 13  1  0
 13  7  1  0
 13 14  2  3
 14  5  1  0
 14 15  1  0
 15 16  2  3
 16  3  1  0
M  END
> <Name>
CYP1A2_0165

> <Smiles>
COC1=CC2=NC3=C(C)NCCC3=C2C=C1

> <Property>
1

> <Canonical_Smiles>
COC1=CC2=NC3=C(C)NCCC3=C2C=C1

$$$$
CYP1A2_0166
  SciTegic10311710292D

 21 23  0  0  0  0            999 V2000
    0.0000    0.0000    0.0000 O   0  0
    0.0000    0.0000    0.0000 C   0  0
    0.0000    0.0000    0.0000 C   0  0
    0.0000    0.0000    0.0000 O   0  0
    0.0000    0.0000    0.0000 C   0  0
    0.0000    0.0000    0.0000 C   0  0
    0.0000    0.0000    0.0000 C   0  0
    0.0000    0.0000    0.0000 O   0  0
    0.0000    0.0000    0.0000 C   0  0
    0.0000    0.0000    0.0000 C   0  0
    0.0000    0.0000    0.0000 O   0  0
    0.0000    0.0000    0.0000 C   0  0
    0.0000    0.0000    0.0000 C   0  0
    0.0000    0.0000    0.0000 O   0  0
    0.0000    0.0000    0.0000 C   0  0
    0.0000    0.0000    0.0000 C   0  0
    0.0000    0.0000    0.0000 C   0  0
    0.0000    0.0000    0.0000 C   0  0
    0.0000    0.0000    0.0000 O   0  0
    0.0000    0.0000    0.0000 C   0  0
    0.0000    0.0000    0.0000 C   0  0
  1  2  1  0
  2  3  2  3
  3  4  1  0
  4  5  1  0
  5  6  2  0
  6  7  1  0
  7  8  1  0
  7  9  2  0
  9 10  1  0
 10 11  1  0
 10 12  2  0
 12  5  1  0
 12 13  1  0
 13  2  1  0
 13 14  2  0
  3 15  1  0
 15 16  2  0
 16 17  1  0
 17 18  2  0
 18 19  1  0
 18 20  1  0
 20 21  2  0
 21 15  1  0
M  END
> <Name>
CYP1A2_0166

> <Smiles>
OC1=C(Oc2cc(O)cc(O)c2C1=O)c3ccc(O)cc3

> <Property>
1

> <Canonical_Smiles>
OC1=C(Oc2cc(O)cc(O)c2C1=O)c3ccc(O)cc3

$$$$
CYP1A2_0167
  SciTegic10311710292D

 21 23  0  0  0  0            999 V2000
    0.0000    0.0000    0.0000 O   0  0
    0.0000    0.0000    0.0000 C   0  0
    0.0000    0.0000    0.0000 C   0  0
    0.0000    0.0000    0.0000 C   0  0
    0.0000    0.0000    0.0000 O   0  0
    0.0000    0.0000    0.0000 C   0  0
    0.0000    0.0000    0.0000 C   0  0
    0.0000    0.0000    0.0000 O   0  0
    0.0000    0.0000    0.0000 C   0  0
    0.0000    0.0000    0.0000 C   0  0
    0.0000    0.0000    0.0000 O   0  0
    0.0000    0.0000    0.0000 C   0  0
    0.0000    0.0000    0.0000 C   0  0
    0.0000    0.0000    0.0000 C   0  0
    0.0000    0.0000    0.0000 C   0  0
    0.0000    0.0000    0.0000 C   0  0
    0.0000    0.0000    0.0000 C   0  0
    0.0000    0.0000    0.0000 O   0  0
    0.0000    0.0000    0.0000 C   0  0
    0.0000    0.0000    0.0000 O   0  0
    0.0000    0.0000    0.0000 C   0  0
  1  2  1  0
  2  3  2  0
  3  4  1  0
  4  5  1  0
  4  6  2  0
  6  7  1  0
  7  8  2  0
  7  9  1  0
  9 10  2  3
 10 11  1  0
 11 12  1  0
 12  6  1  0
 12 13  2  0
 13  2  1  0
 10 14  1  0
 14 15  2  0
 15 16  1  0
 16 17  2  0
 17 18  1  0
 17 19  1  0
 19 20  1  0
 19 21  2  0
 21 14  1  0
M  END
> <Name>
CYP1A2_0167

> <Smiles>
Oc1cc(O)c2C(=O)C=C(Oc2c1)c3ccc(O)c(O)c3

> <Property>
1

> <Canonical_Smiles>
Oc1cc(O)c2C(=O)C=C(Oc2c1)c3ccc(O)c(O)c3

$$$$
CYP1A2_0168
  SciTegic10311710292D

 20 22  0  0  0  0            999 V2000
    0.0000    0.0000    0.0000 O   0  0
    0.0000    0.0000    0.0000 C   0  0
    0.0000    0.0000    0.0000 C   0  0
    0.0000    0.0000    0.0000 C   0  0
    0.0000    0.0000    0.0000 C   0  0
    0.0000    0.0000    0.0000 C   0  0
    0.0000    0.0000    0.0000 C   0  0
    0.0000    0.0000    0.0000 C   0  0
    0.0000    0.0000    0.0000 C   0  0
    0.0000    0.0000    0.0000 C   0  0
    0.0000    0.0000    0.0000 O   0  0
    0.0000    0.0000    0.0000 C   0  0
    0.0000    0.0000    0.0000 C   0  0
    0.0000    0.0000    0.0000 O   0  0
    0.0000    0.0000    0.0000 C   0  0
    0.0000    0.0000    0.0000 C   0  0
    0.0000    0.0000    0.0000 O   0  0
    0.0000    0.0000    0.0000 C   0  0
    0.0000    0.0000    0.0000 C   0  0
    0.0000    0.0000    0.0000 O   0  0
  1  2  1  0
  2  3  2  0
  3  4  1  0
  4  5  2  0
  5  6  1  0
  6  7  2  0
  7  2  1  0
  5  8  1  0
  8  9  2  3
  9 10  1  0
 10 11  2  0
 10 12  1  0
 12 13  2  0
 13 14  1  0
 13 15  1  0
 15 16  2  0
 16 17  1  0
 16 18  1  0
 18 19  2  0
 19 12  1  0
 19 20  1  0
 20  8  1  0
M  END
> <Name>
CYP1A2_0168

> <Smiles>
Oc1ccc(cc1)C2=CC(=O)c3c(O)cc(O)cc3O2

> <Property>
1

> <Canonical_Smiles>
Oc1ccc(cc1)C2=CC(=O)c3c(O)cc(O)cc3O2

$$$$
CYP1A2_0169
  SciTegic10311710292D

 21 23  0  0  0  0            999 V2000
    0.0000    0.0000    0.0000 C   0  0
    0.0000    0.0000    0.0000 O   0  0
    0.0000    0.0000    0.0000 C   0  0
    0.0000    0.0000    0.0000 C   0  0
    0.0000    0.0000    0.0000 C   0  0
    0.0000    0.0000    0.0000 C   0  0
    0.0000    0.0000    0.0000 C   0  0
    0.0000    0.0000    0.0000 C   0  0
    0.0000    0.0000    0.0000 C   0  0
    0.0000    0.0000    0.0000 C   0  0
    0.0000    0.0000    0.0000 C   0  0
    0.0000    0.0000    0.0000 O   0  0
    0.0000    0.0000    0.0000 C   0  0
    0.0000    0.0000    0.0000 C   0  0
    0.0000    0.0000    0.0000 O   0  0
    0.0000    0.0000    0.0000 C   0  0
    0.0000    0.0000    0.0000 C   0  0
    0.0000    0.0000    0.0000 O   0  0
    0.0000    0.0000    0.0000 C   0  0
    0.0000    0.0000    0.0000 C   0  0
    0.0000    0.0000    0.0000 O   0  0
  1  2  1  0
  2  3  1  0
  3  4  2  0
  4  5  1  0
  5  6  2  0
  6  7  1  0
  7  8  2  0
  8  3  1  0
  6  9  1  0
  9 10  2  3
 10 11  1  0
 11 12  2  0
 11 13  1  0
 13 14  2  0
 14 15  1  0
 14 16  1  0
 16 17  2  0
 17 18  1  0
 17 19  1  0
 19 20  2  0
 20 13  1  0
 20 21  1  0
 21  9  1  0
M  END
> <Name>
CYP1A2_0169

> <Smiles>
COc1ccc(cc1)C2=CC(=O)c3c(O)cc(O)cc3O2

> <Property>
1

> <Canonical_Smiles>
COc1ccc(cc1)C2=CC(=O)c3c(O)cc(O)cc3O2

$$$$
CYP1A2_0170
  SciTegic10311710292D

 20 22  0  0  0  0            999 V2000
    0.0000    0.0000    0.0000 C   0  0
    0.0000    0.0000    0.0000 O   0  0
    0.0000    0.0000    0.0000 C   0  0
    0.0000    0.0000    0.0000 C   0  0
    0.0000    0.0000    0.0000 C   0  0
    0.0000    0.0000    0.0000 C   0  0
    0.0000    0.0000    0.0000 C   0  0
    0.0000    0.0000    0.0000 C   0  0
    0.0000    0.0000    0.0000 C   0  0
    0.0000    0.0000    0.0000 C   0  0
    0.0000    0.0000    0.0000 O   0  0
    0.0000    0.0000    0.0000 C   0  0
    0.0000    0.0000    0.0000 C   0  0
    0.0000    0.0000    0.0000 C   0  0
    0.0000    0.0000    0.0000 O   0  0
    0.0000    0.0000    0.0000 C   0  0
    0.0000    0.0000    0.0000 C   0  0
    0.0000    0.0000    0.0000 C   0  0
    0.0000    0.0000    0.0000 C   0  0
    0.0000    0.0000    0.0000 O   0  0
  1  2  1  0
  2  3  1  0
  3  4  2  0
  4  5  1  0
  5  6  2  0
  6  7  1  0
  7  8  2  0
  8  3  1  0
  6  9  1  0
  9 10  2  3
 10 11  1  0
 11 12  1  0
 12 13  2  0
 13 14  1  0
 14 15  1  0
 14 16  2  0
 16 17  1  0
 17 18  2  0
 18 12  1  0
 18 19  1  0
 19  9  1  0
 19 20  2  0
M  END
> <Name>
CYP1A2_0170

> <Smiles>
COc1ccc(cc1)C2=COc3cc(O)ccc3C2=O

> <Property>
1

> <Canonical_Smiles>
COc1ccc(cc1)C2=COc3cc(O)ccc3C2=O

$$$$
CYP1A2_0171
  SciTegic10311710292D

 22 24  0  0  0  0            999 V2000
    0.0000    0.0000    0.0000 O   0  0
    0.0000    0.0000    0.0000 C   0  0
    0.0000    0.0000    0.0000 C   0  0
    0.0000    0.0000    0.0000 O   0  0
    0.0000    0.0000    0.0000 C   0  0
    0.0000    0.0000    0.0000 C   0  0
    0.0000    0.0000    0.0000 C   0  0
    0.0000    0.0000    0.0000 O   0  0
    0.0000    0.0000    0.0000 C   0  0
    0.0000    0.0000    0.0000 C   0  0
    0.0000    0.0000    0.0000 O   0  0
    0.0000    0.0000    0.0000 C   0  0
    0.0000    0.0000    0.0000 C   0  0
    0.0000    0.0000    0.0000 O   0  0
    0.0000    0.0000    0.0000 C   0  0
    0.0000    0.0000    0.0000 C   0  0
    0.0000    0.0000    0.0000 C   0  0
    0.0000    0.0000    0.0000 C   0  0
    0.0000    0.0000    0.0000 O   0  0
    0.0000    0.0000    0.0000 C   0  0
    0.0000    0.0000    0.0000 O   0  0
    0.0000    0.0000    0.0000 C   0  0
  1  2  1  0
  2  3  2  3
  3  4  1  0
  4  5  1  0
  5  6  2  0
  6  7  1  0
  7  8  1  0
  7  9  2  0
  9 10  1  0
 10 11  1  0
 10 12  2  0
 12  5  1  0
 12 13  1  0
 13  2  1  0
 13 14  2  0
  3 15  1  0
 15 16  2  0
 16 17  1  0
 17 18  2  0
 18 19  1  0
 18 20  1  0
 20 21  1  0
 20 22  2  0
 22 15  1  0
M  END
> <Name>
CYP1A2_0171

> <Smiles>
OC1=C(Oc2cc(O)cc(O)c2C1=O)c3ccc(O)c(O)c3

> <Property>
1

> <Canonical_Smiles>
OC1=C(Oc2cc(O)cc(O)c2C1=O)c3ccc(O)c(O)c3

$$$$
CYP1A2_0172
  SciTegic10311710292D

 32 37  0  0  0  0            999 V2000
    0.0000    0.0000    0.0000 F   0  0
    0.0000    0.0000    0.0000 C   0  0
    0.0000    0.0000    0.0000 C   0  0
    0.0000    0.0000    0.0000 C   0  0
    0.0000    0.0000    0.0000 C   0  0
    0.0000    0.0000    0.0000 C   0  0
    0.0000    0.0000    0.0000 C   0  0
    0.0000    0.0000    0.0000 N   0  0
    0.0000    0.0000    0.0000 C   0  0
    0.0000    0.0000    0.0000 C   0  0
    0.0000    0.0000    0.0000 C   0  0
    0.0000    0.0000    0.0000 C   0  0
    0.0000    0.0000    0.0000 C   0  0
    0.0000    0.0000    0.0000 N   0  0
    0.0000    0.0000    0.0000 C   0  0
    0.0000    0.0000    0.0000 C   0  0
    0.0000    0.0000    0.0000 N   0  0
    0.0000    0.0000    0.0000 C   0  0
    0.0000    0.0000    0.0000 C   0  0
    0.0000    0.0000    0.0000 C   0  0
    0.0000    0.0000    0.0000 C   0  0
    0.0000    0.0000    0.0000 C   0  0
    0.0000    0.0000    0.0000 C   0  0
    0.0000    0.0000    0.0000 C   0  0
    0.0000    0.0000    0.0000 C   0  0
    0.0000    0.0000    0.0000 N   0  0
    0.0000    0.0000    0.0000 C   0  0
    0.0000    0.0000    0.0000 S   0  0
    0.0000    0.0000    0.0000 O   0  0
    0.0000    0.0000    0.0000 O   0  0
    0.0000    0.0000    0.0000 C   0  0
    0.0000    0.0000    0.0000 C   0  0
  1  2  1  0
  2  3  2  0
  3  4  1  0
  4  5  2  0
  5  6  1  0
  6  7  2  0
  7  8  1  0
  8  9  1  0
  9  5  1  0
  9 10  2  0
 10  2  1  0
  6 11  1  0
 11 12  2  3
 12 13  1  0
 13 14  1  0
 14 15  1  0
 15 16  1  0
 16 17  1  0
 17 18  1  0
 18 19  2  0
 19 20  1  0
 20 21  2  0
 21 22  1  0
 22 23  1  0
 23 24  1  0
 24 25  1  0
 25 26  1  0
 26 27  1  0
 27 18  1  0
 27 22  2  0
 26 28  1  0
 28 17  1  0
 28 29  2  0
 28 30  2  0
 14 31  1  0
 31 32  1  0
 32 11  1  0
M  END
> <Name>
CYP1A2_0172

> <Smiles>
Fc1ccc2c(c[nH]c2c1)C3=CCN(CCN4c5cccc6CCCN(c56)S4(=O)=O)CC3

> <Property>
1

> <Canonical_Smiles>
Fc1ccc2c(c[nH]c2c1)C3=CCN(CCN4c5cccc6CCCN(c56)S4(=O)=O)CC3

$$$$
CYP1A2_0173
  SciTegic10311710292D

 27 29  0  0  0  0            999 V2000
    0.0000    0.0000    0.0000 C   0  0
    0.0000    0.0000    0.0000 O   0  0
    0.0000    0.0000    0.0000 C   0  0
    0.0000    0.0000    0.0000 C   0  0
    0.0000    0.0000    0.0000 C   0  0
    0.0000    0.0000    0.0000 C   0  0
    0.0000    0.0000    0.0000 C   0  0
    0.0000    0.0000    0.0000 C   0  0
    0.0000    0.0000    0.0000 C   0  0
    0.0000    0.0000    0.0000 O   0  0
    0.0000    0.0000    0.0000 C   0  0
    0.0000    0.0000    0.0000 C   0  0
    0.0000    0.0000    0.0000 C   0  0
    0.0000    0.0000    0.0000 C   0  0
    0.0000    0.0000    0.0000 C   0  0
    0.0000    0.0000    0.0000 N   0  0
    0.0000    0.0000    0.0000 C   0  0
    0.0000    0.0000    0.0000 C   0  0
    0.0000    0.0000    0.0000 N   0  0
    0.0000    0.0000    0.0000 C   0  0
    0.0000    0.0000    0.0000 C   0  0
    0.0000    0.0000    0.0000 C   0  0
    0.0000    0.0000    0.0000 C   0  0
    0.0000    0.0000    0.0000 O   0  0
    0.0000    0.0000    0.0000 C   0  0
    0.0000    0.0000    0.0000 C   0  0
    0.0000    0.0000    0.0000 C   0  0
  1  2  1  0
  2  3  1  0
  3  4  2  0
  4  5  1  0
  5  6  2  0
  6  7  1  0
  7  8  1  0
  8  9  1  0
  9 10  1  0
 10 11  1  0
 11 12  2  0
 12 13  1  0
 13 14  1  0
 14 15  1  0
 15 16  1  0
 16 17  1  0
 17 18  2  0
 18 19  1  0
 19 20  2  0
 20 16  1  0
 13 21  2  0
 21 22  1  0
 22 23  2  0
 23 11  1  0
 23 24  1  0
 24 25  1  0
  6 26  1  0
 26 27  2  0
 27  3  1  0
M  END
> <Name>
CYP1A2_0173

> <Smiles>
COc1ccc(CCCOc2cc(CCn3ccnc3)ccc2OC)cc1

> <Property>
1

> <Canonical_Smiles>
COc1ccc(CCCOc2cc(CCn3ccnc3)ccc2OC)cc1

$$$$
CYP1A2_0174
  SciTegic10311710292D

 15 17  0  0  0  0            999 V2000
    0.0000    0.0000    0.0000 C   0  0
    0.0000    0.0000    0.0000 C   0  0
    0.0000    0.0000    0.0000 N   0  0
    0.0000    0.0000    0.0000 C   0  0
    0.0000    0.0000    0.0000 N   0  0
    0.0000    0.0000    0.0000 C   0  0
    0.0000    0.0000    0.0000 C   0  0
    0.0000    0.0000    0.0000 N   0  0
    0.0000    0.0000    0.0000 C   0  0
    0.0000    0.0000    0.0000 C   0  0
    0.0000    0.0000    0.0000 C   0  0
    0.0000    0.0000    0.0000 C   0  0
    0.0000    0.0000    0.0000 C   0  0
    0.0000    0.0000    0.0000 C   0  0
    0.0000    0.0000    0.0000 N   0  0
  1  2  1  0
  2  3  1  0
  3  4  2  3
  4  5  1  0
  5  1  1  0
  4  6  1  0
  6  7  2  0
  7  8  1  0
  8  9  2  0
  9 10  1  0
 10 11  2  0
 11 12  1  0
 12 13  2  0
 13 14  1  0
 14  9  1  0
 14 15  2  0
 15  6  1  0
M  END
> <Name>
CYP1A2_0174

> <Smiles>
C1CN=C(N1)c2cnc3ccccc3n2

> <Property>
1

> <Canonical_Smiles>
C1CN=C(N1)c2cnc3ccccc3n2

$$$$
CYP1A2_0175
  SciTegic10311710292D

 26 28  0  0  0  0            999 V2000
    0.0000    0.0000    0.0000 C   0  0
    0.0000    0.0000    0.0000 N   0  0
    0.0000    0.0000    0.0000 C   0  0
    0.0000    0.0000    0.0000 C   0  0
    0.0000    0.0000    0.0000 C   0  0
    0.0000    0.0000    0.0000 C   0  0
    0.0000    0.0000    0.0000 C   0  0
    0.0000    0.0000    0.0000 N   0  0
    0.0000    0.0000    0.0000 C   0  0
    0.0000    0.0000    0.0000 O   0  0
    0.0000    0.0000    0.0000 N   0  0
    0.0000    0.0000    0.0000 C   0  0
    0.0000    0.0000    0.0000 C   0  0
    0.0000    0.0000    0.0000 C   0  0
    0.0000    0.0000    0.0000 C   0  0
    0.0000    0.0000    0.0000 N   0  0
    0.0000    0.0000    0.0000 C   0  0
    0.0000    0.0000    0.0000 C   0  0
    0.0000    0.0000    0.0000 F   0  0
    0.0000    0.0000    0.0000 C   0  0
    0.0000    0.0000    0.0000 C   0  0
    0.0000    0.0000    0.0000 F   0  0
    0.0000    0.0000    0.0000 C   0  0
    0.0000    0.0000    0.0000 C   0  0
    0.0000    0.0000    0.0000 C   0  0
    0.0000    0.0000    0.0000 C   0  0
  1  2  1  0
  2  3  1  0
  2  4  1  0
  4  5  2  0
  5  6  1  0
  6  7  2  0
  7  8  1  0
  8  9  1  0
  9 10  2  0
  9 11  1  0
 11 12  1  0
 12 13  2  0
 13 14  1  0
 14 15  1  0
 14 16  2  0
 16 17  1  0
 17 18  2  0
 18 19  1  0
 18 20  1  0
 20 21  2  0
 21 22  1  0
 21 23  1  0
 23 24  2  0
 24 12  1  0
 24 17  1  0
  7 25  1  0
 25 26  2  0
 26  4  1  0
M  END
> <Name>
CYP1A2_0175

> <Smiles>
CN(C)c1ccc(NC(=O)Nc2cc(C)nc3c(F)cc(F)cc23)cc1

> <Property>
1

> <Canonical_Smiles>
CN(C)c1ccc(NC(=O)Nc2cc(C)nc3c(F)cc(F)cc23)cc1

$$$$
CYP1A2_0176
  SciTegic10311710292D

 12 13  0  0  0  0            999 V2000
    0.0000    0.0000    0.0000 O   0  5
    0.0000    0.0000    0.0000 N   0  3
    0.0000    0.0000    0.0000 O   0  0
    0.0000    0.0000    0.0000 C   0  0
    0.0000    0.0000    0.0000 C   0  0
    0.0000    0.0000    0.0000 C   0  0
    0.0000    0.0000    0.0000 C   0  0
    0.0000    0.0000    0.0000 C   0  0
    0.0000    0.0000    0.0000 C   0  0
    0.0000    0.0000    0.0000 N   0  0
    0.0000    0.0000    0.0000 N   0  0
    0.0000    0.0000    0.0000 C   0  0
  1  2  1  0
  2  3  2  0
  2  4  1  0
  4  5  2  0
  5  6  1  0
  6  7  2  0
  7  8  1  0
  8  9  2  0
  9 10  1  0
 10 11  1  0
 11 12  2  0
 12  4  1  0
 12  8  1  0
M  CHG  2   1  -1   2   1
M  END
> <Name>
CYP1A2_0176

> <Smiles>
[O-][N+](=O)c1cccc2c[nH]nc12

> <Property>
1

> <Canonical_Smiles>
[O-][N+](=O)c1cccc2c[nH]nc12

$$$$
CYP1A2_0177
  SciTegic10311710292D

 24 26  0  0  0  0            999 V2000
    0.0000    0.0000    0.0000 C   0  0
    0.0000    0.0000    0.0000 O   0  0
    0.0000    0.0000    0.0000 C   0  0
    0.0000    0.0000    0.0000 C   0  0
    0.0000    0.0000    0.0000 C   0  0
    0.0000    0.0000    0.0000 C   0  0
    0.0000    0.0000    0.0000 C   0  0
    0.0000    0.0000    0.0000 C   0  0
    0.0000    0.0000    0.0000 N   0  0
    0.0000    0.0000    0.0000 N   0  0
    0.0000    0.0000    0.0000 C   0  0
    0.0000    0.0000    0.0000 C   0  0
    0.0000    0.0000    0.0000 C   0  0
    0.0000    0.0000    0.0000 C   0  0
    0.0000    0.0000    0.0000 C   0  0
    0.0000    0.0000    0.0000 C   0  0
    0.0000    0.0000    0.0000 C   0  0
    0.0000    0.0000    0.0000 Cl  0  0
    0.0000    0.0000    0.0000 C   0  0
    0.0000    0.0000    0.0000 C   0  0
    0.0000    0.0000    0.0000 C   0  0
    0.0000    0.0000    0.0000 F   0  0
    0.0000    0.0000    0.0000 F   0  0
    0.0000    0.0000    0.0000 F   0  0
  1  2  1  0
  2  3  1  0
  3  4  2  0
  4  5  1  0
  5  6  2  0
  6  7  1  0
  7  8  2  0
  8  3  1  0
  6  9  1  0
  9 10  1  0
 10 11  2  0
 11 12  1  0
 12 13  2  0
 13  9  1  0
 13 14  1  0
 14 15  2  0
 15 16  1  0
 16 17  2  0
 17 18  1  0
 17 19  1  0
 19 20  2  0
 20 14  1  0
 11 21  1  0
 21 22  1  0
 21 23  1  0
 21 24  1  0
M  END
> <Name>
CYP1A2_0177

> <Smiles>
COc1ccc(cc1)n2nc(cc2c3ccc(Cl)cc3)C(F)(F)F

> <Property>
1

> <Canonical_Smiles>
COc1ccc(cc1)n2nc(cc2c3ccc(Cl)cc3)C(F)(F)F

$$$$
CYP1A2_0178
  SciTegic10311710292D

 20 21  0  0  0  0            999 V2000
    0.0000    0.0000    0.0000 C   0  0
    0.0000    0.0000    0.0000 O   0  0
    0.0000    0.0000    0.0000 C   0  0
    0.0000    0.0000    0.0000 O   0  0
    0.0000    0.0000    0.0000 N   0  0
    0.0000    0.0000    0.0000 C   0  0
    0.0000    0.0000    0.0000 C   0  0
    0.0000    0.0000    0.0000 C   0  0
    0.0000    0.0000    0.0000 C   0  0
    0.0000    0.0000    0.0000 N   0  0
    0.0000    0.0000    0.0000 C   0  0
    0.0000    0.0000    0.0000 C   0  0
    0.0000    0.0000    0.0000 C   0  0
    0.0000    0.0000    0.0000 C   0  0
    0.0000    0.0000    0.0000 N   0  0
    0.0000    0.0000    0.0000 C   0  0
    0.0000    0.0000    0.0000 O   0  0
    0.0000    0.0000    0.0000 C   0  0
    0.0000    0.0000    0.0000 C   0  0
    0.0000    0.0000    0.0000 C   0  0
  1  2  1  0
  2  3  1  0
  3  4  2  0
  3  5  1  0
  5  6  1  0
  6  7  2  0
  7  8  1  0
  8  9  2  0
  9 10  1  0
 10 11  1  0
 11 12  2  0
 12 13  1  0
 13 14  1  0
 14 15  1  0
 15 16  1  0
 16 17  2  0
 16 18  1  0
 12 19  1  0
 19  9  1  0
 19 20  2  0
 20  6  1  0
M  END
> <Name>
CYP1A2_0178

> <Smiles>
COC(=O)Nc1ccc2[nH]cc(CCNC(=O)C)c2c1

> <Property>
1

> <Canonical_Smiles>
COC(=O)Nc1ccc2[nH]cc(CCNC(=O)C)c2c1

$$$$
CYP1A2_0179
  SciTegic10311710292D

 25 28  0  0  0  0            999 V2000
    0.0000    0.0000    0.0000 C   0  0
    0.0000    0.0000    0.0000 C   0  0
    0.0000    0.0000    0.0000 C   0  0
    0.0000    0.0000    0.0000 N   0  0
    0.0000    0.0000    0.0000 C   0  0
    0.0000    0.0000    0.0000 C   0  0
    0.0000    0.0000    0.0000 C   0  0
    0.0000    0.0000    0.0000 C   0  0
    0.0000    0.0000    0.0000 O   0  0
    0.0000    0.0000    0.0000 C   0  0
    0.0000    0.0000    0.0000 C   0  0
    0.0000    0.0000    0.0000 C   0  0
    0.0000    0.0000    0.0000 C   0  0
    0.0000    0.0000    0.0000 C   0  0
    0.0000    0.0000    0.0000 C   0  0
    0.0000    0.0000    0.0000 C   0  0
    0.0000    0.0000    0.0000 C   0  0
    0.0000    0.0000    0.0000 C   0  0
    0.0000    0.0000    0.0000 C   0  0
    0.0000    0.0000    0.0000 C   0  0
    0.0000    0.0000    0.0000 C   0  0
    0.0000    0.0000    0.0000 C   0  0
    0.0000    0.0000    0.0000 C   0  0
    0.0000    0.0000    0.0000 C   0  0
    0.0000    0.0000    0.0000 C   0  0
  1  2  1  0
  2  3  1  0
  3  4  1  0
  4  5  1  0
  5  6  1  0
  5  7  2  0
  7  8  1  0
  8  9  2  0
  8 10  1  0
 10 11  2  0
 11 12  1  0
 12 13  2  0
 13 14  1  0
 14 15  2  0
 15 16  1  0
 16 17  2  0
 17 18  1  0
 18 19  2  0
 19 10  1  0
 19 14  1  0
  7 20  1  0
 20 21  2  0
 21 22  1  0
 22 23  2  0
 23 24  1  0
 24 25  2  0
 25  4  1  0
 25 20  1  0
M  END
> <Name>
CYP1A2_0179

> <Smiles>
CCCn1c(C)c(C(=O)c2cccc3ccccc23)c4ccccc14

> <Property>
1

> <Canonical_Smiles>
CCCn1c(C)c(C(=O)c2cccc3ccccc23)c4ccccc14

$$$$
CYP1A2_0180
  SciTegic10311710292D

 28 32  0  0  0  0            999 V2000
    0.0000    0.0000    0.0000 C   0  0
    0.0000    0.0000    0.0000 C   0  0
    0.0000    0.0000    0.0000 C   0  0
    0.0000    0.0000    0.0000 C   0  0
    0.0000    0.0000    0.0000 C   0  0
    0.0000    0.0000    0.0000 C   0  0
    0.0000    0.0000    0.0000 C   0  0
    0.0000    0.0000    0.0000 C   0  0
    0.0000    0.0000    0.0000 N   0  0
    0.0000    0.0000    0.0000 C   0  0
    0.0000    0.0000    0.0000 C   0  0
    0.0000    0.0000    0.0000 C   0  0
    0.0000    0.0000    0.0000 C   0  0
    0.0000    0.0000    0.0000 C   0  0
    0.0000    0.0000    0.0000 C   0  0
    0.0000    0.0000    0.0000 C   0  0
    0.0000    0.0000    0.0000 N   0  0
    0.0000    0.0000    0.0000 C   0  0
    0.0000    0.0000    0.0000 N   0  0
    0.0000    0.0000    0.0000 C   0  0
    0.0000    0.0000    0.0000 C   0  0
    0.0000    0.0000    0.0000 C   0  0
    0.0000    0.0000    0.0000 N   0  0
    0.0000    0.0000    0.0000 C   0  0
    0.0000    0.0000    0.0000 N   0  0
    0.0000    0.0000    0.0000 C   0  0
    0.0000    0.0000    0.0000 C   0  0
    0.0000    0.0000    0.0000 C   0  0
  1  2  1  0
  2  3  1  0
  2  4  1  0
  4  5  2  0
  5  6  1  0
  6  7  2  0
  7  8  1  0
  8  9  1  0
  9 10  1  0
 10 11  2  0
 11 12  1  0
 12 13  2  0
 13  9  1  0
 13 14  1  0
 14 15  2  0
 15 16  1  0
 16 17  2  0
 17 18  1  0
 18 19  1  0
 19 20  1  0
 20 21  1  0
 21 22  1  0
 22 20  1  0
 18 23  2  0
 23 24  1  0
 24 25  1  0
 24 26  2  0
 26 12  1  0
 26 16  1  0
  7 27  1  0
 27 28  2  0
 28  4  1  0
M  END
> <Name>
CYP1A2_0180

> <Smiles>
CC(C)c1ccc(Cn2ccc3c2ccc4nc(NC5CC5)nc(N)c34)cc1

> <Property>
1

> <Canonical_Smiles>
CC(C)c1ccc(Cn2ccc3c2ccc4nc(NC5CC5)nc(N)c34)cc1

$$$$
CYP1A2_0181
  SciTegic10311710292D

 26 29  0  0  0  0            999 V2000
    0.0000    0.0000    0.0000 C   0  0
    0.0000    0.0000    0.0000 C   0  0
    0.0000    0.0000    0.0000 C   0  0
    0.0000    0.0000    0.0000 C   0  0
    0.0000    0.0000    0.0000 O   0  0
    0.0000    0.0000    0.0000 N   0  0
    0.0000    0.0000    0.0000 C   0  0
    0.0000    0.0000    0.0000 C   0  0
    0.0000    0.0000    0.0000 C   0  0
    0.0000    0.0000    0.0000 C   0  0
    0.0000    0.0000    0.0000 C   0  0
    0.0000    0.0000    0.0000 C   0  0
    0.0000    0.0000    0.0000 C   0  0
    0.0000    0.0000    0.0000 C   0  0
    0.0000    0.0000    0.0000 C   0  0
    0.0000    0.0000    0.0000 C   0  0
    0.0000    0.0000    0.0000 C   0  0
    0.0000    0.0000    0.0000 N   0  0
    0.0000    0.0000    0.0000 C   0  0
    0.0000    0.0000    0.0000 C   0  0
    0.0000    0.0000    0.0000 C   0  0
    0.0000    0.0000    0.0000 C   0  0
    0.0000    0.0000    0.0000 O   0  0
    0.0000    0.0000    0.0000 C   0  0
    0.0000    0.0000    0.0000 C   0  0
    0.0000    0.0000    0.0000 C   0  0
  1  2  1  0
  2  3  1  0
  3  4  1  0
  4  5  2  0
  4  6  1  0
  6  7  1  0
  7  8  1  0
  8  9  1  0
  9 10  2  0
 10 11  1  0
 11 12  2  0
 12 13  1  0
 13 14  2  0
 14 15  1  0
 15 16  2  0
 16 11  1  0
 16 17  1  0
 17 18  1  0
 18 10  1  0
 18 19  1  0
 19 20  2  0
 20 21  1  0
 21 22  2  0
 22 23  1  0
 23 24  1  0
 22 25  1  0
 25 26  2  0
 26  9  1  0
 26 19  1  0
M  END
> <Name>
CYP1A2_0181

> <Smiles>
CCCC(=O)NCCc1c2c3ccccc3Cn2c4ccc(OC)cc14

> <Property>
1

> <Canonical_Smiles>
CCCC(=O)NCCc1c2c3ccccc3Cn2c4ccc(OC)cc14

$$$$
CYP1A2_0182
  SciTegic10311710292D

 28 31  0  0  0  0            999 V2000
    0.0000    0.0000    0.0000 C   0  0
    0.0000    0.0000    0.0000 O   0  0
    0.0000    0.0000    0.0000 C   0  0
    0.0000    0.0000    0.0000 C   0  0
    0.0000    0.0000    0.0000 C   0  0
    0.0000    0.0000    0.0000 C   0  0
    0.0000    0.0000    0.0000 C   0  0
    0.0000    0.0000    0.0000 C   0  0
    0.0000    0.0000    0.0000 N   0  0
    0.0000    0.0000    0.0000 C   0  0
    0.0000    0.0000    0.0000 O   0  0
    0.0000    0.0000    0.0000 N   0  0
    0.0000    0.0000    0.0000 C   0  0
    0.0000    0.0000    0.0000 N   0  0
    0.0000    0.0000    0.0000 C   0  0
    0.0000    0.0000    0.0000 N   0  0
    0.0000    0.0000    0.0000 C   0  0
    0.0000    0.0000    0.0000 C   0  0
    0.0000    0.0000    0.0000 C   0  0
    0.0000    0.0000    0.0000 C   0  0
    0.0000    0.0000    0.0000 C   0  0
    0.0000    0.0000    0.0000 C   0  0
    0.0000    0.0000    0.0000 C   0  0
    0.0000    0.0000    0.0000 C   0  0
    0.0000    0.0000    0.0000 C   0  0
    0.0000    0.0000    0.0000 C   0  0
    0.0000    0.0000    0.0000 N   0  0
    0.0000    0.0000    0.0000 C   0  0
  1  2  1  0
  2  3  1  0
  3  4  2  0
  4  5  1  0
  5  6  2  0
  6  7  1  0
  7  8  2  0
  8  3  1  0
  8  9  1  0
  9 10  1  0
 10 11  2  0
 10 12  1  0
 12 13  1  0
 13 14  2  0
 14 15  1  0
 15 16  2  0
 16 17  1  0
 17 18  2  0
 18 19  1  0
 19 20  2  0
 20 21  1  0
 21 22  2  0
 22 13  1  0
 22 17  1  0
 15 23  1  0
 23 24  2  0
 24 25  1  0
 25 26  2  0
 26 27  1  0
 27 28  2  0
 28 23  1  0
M  END
> <Name>
CYP1A2_0182

> <Smiles>
COc1ccccc1NC(=O)Nc2nc(nc3ccccc23)c4cccnc4

> <Property>
1

> <Canonical_Smiles>
COc1ccccc1NC(=O)Nc2nc(nc3ccccc23)c4cccnc4

$$$$
CYP1A2_0183
  SciTegic10311710292D

 19 21  0  0  0  0            999 V2000
    0.0000    0.0000    0.0000 C   0  0
    0.0000    0.0000    0.0000 C   0  0
    0.0000    0.0000    0.0000 C   0  0
    0.0000    0.0000    0.0000 O   0  0
    0.0000    0.0000    0.0000 C   0  0
    0.0000    0.0000    0.0000 C   0  0
    0.0000    0.0000    0.0000 C   0  0
    0.0000    0.0000    0.0000 C   0  0
    0.0000    0.0000    0.0000 N   0  0
    0.0000    0.0000    0.0000 C   0  0
    0.0000    0.0000    0.0000 C   0  0
    0.0000    0.0000    0.0000 C   0  0
    0.0000    0.0000    0.0000 C   0  0
    0.0000    0.0000    0.0000 C   0  0
    0.0000    0.0000    0.0000 N   0  0
    0.0000    0.0000    0.0000 C   0  0
    0.0000    0.0000    0.0000 C   0  0
    0.0000    0.0000    0.0000 C   0  0
    0.0000    0.0000    0.0000 N   0  0
  1  2  1  0
  2  3  1  0
  3  4  1  0
  4  5  1  0
  5  6  2  0
  6  7  1  0
  7  8  2  0
  8  9  1  0
  9 10  1  0
 10 11  2  0
 11 12  1  0
 12 13  2  3
 13 14  1  0
 14 15  1  0
 15 16  1  0
 16 17  1  0
 17 12  1  0
 11 18  1  0
 18  8  1  0
 18 19  2  0
 19  5  1  0
M  END
> <Name>
CYP1A2_0183

> <Smiles>
CCCOc1ccc2[nH]cc(C3=CCNCC3)c2n1

> <Property>
1

> <Canonical_Smiles>
CCCOc1ccc2[nH]cc(C3=CCNCC3)c2n1

$$$$
CYP1A2_0184
  SciTegic10311710292D

 23 25  0  0  0  0            999 V2000
    0.0000    0.0000    0.0000 C   0  0
    0.0000    0.0000    0.0000 O   0  0
    0.0000    0.0000    0.0000 C   0  0
    0.0000    0.0000    0.0000 C   0  0
    0.0000    0.0000    0.0000 C   0  0
    0.0000    0.0000    0.0000 C   0  0
    0.0000    0.0000    0.0000 N   0  0
    0.0000    0.0000    0.0000 C   0  0
    0.0000    0.0000    0.0000 C   0  0
    0.0000    0.0000    0.0000 C   0  0
    0.0000    0.0000    0.0000 C   0  0
    0.0000    0.0000    0.0000 N   0  0
    0.0000    0.0000    0.0000 C   0  0
    0.0000    0.0000    0.0000 O   0  0
    0.0000    0.0000    0.0000 C   0  0
    0.0000    0.0000    0.0000 C   0  0
    0.0000    0.0000    0.0000 C   0  0
    0.0000    0.0000    0.0000 C   0  0
    0.0000    0.0000    0.0000 C   0  0
    0.0000    0.0000    0.0000 C   0  0
    0.0000    0.0000    0.0000 C   0  0
    0.0000    0.0000    0.0000 C   0  0
    0.0000    0.0000    0.0000 C   0  0
  1  2  1  0
  2  3  1  0
  3  4  2  0
  4  5  1  0
  5  6  2  0
  6  7  1  0
  7  8  1  0
  8  9  2  0
  9 10  1  0
 10 11  1  0
 11 12  1  0
 12 13  1  0
 13 14  2  0
 13 15  1  0
  9 16  1  0
 16  6  1  0
 16 17  2  0
 17  3  1  0
  8 18  1  0
 18 19  2  0
 19 20  1  0
 20 21  2  0
 21 22  1  0
 22 23  2  0
 23 18  1  0
M  END
> <Name>
CYP1A2_0184

> <Smiles>
COc1ccc2[nH]c(c(CCNC(=O)C)c2c1)c3ccccc3

> <Property>
1

> <Canonical_Smiles>
COc1ccc2[nH]c(c(CCNC(=O)C)c2c1)c3ccccc3

$$$$
CYP1A2_0185
  SciTegic10311710292D

 22 24  0  0  0  0            999 V2000
    0.0000    0.0000    0.0000 C   0  0
    0.0000    0.0000    0.0000 C   0  0
    0.0000    0.0000    0.0000 C   0  0
    0.0000    0.0000    0.0000 C   0  0
    0.0000    0.0000    0.0000 C   0  0
    0.0000    0.0000    0.0000 N   0  0
    0.0000    0.0000    0.0000 C   0  0
    0.0000    0.0000    0.0000 O   0  3
    0.0000    0.0000    0.0000 C   0  0
    0.0000    0.0000    0.0000 C   0  0
    0.0000    0.0000    0.0000 C   0  0
    0.0000    0.0000    0.0000 C   0  0
    0.0000    0.0000    0.0000 C   0  0
    0.0000    0.0000    0.0000 C   0  0
    0.0000    0.0000    0.0000 C   0  0
    0.0000    0.0000    0.0000 C   0  0
    0.0000    0.0000    0.0000 C   0  0
    0.0000    0.0000    0.0000 C   0  0
    0.0000    0.0000    0.0000 O   0  0
    0.0000    0.0000    0.0000 C   0  0
    0.0000    0.0000    0.0000 C   0  0
    0.0000    0.0000    0.0000 C   0  0
  1  2  1  0
  2  3  2  0
  3  4  1  0
  4  5  2  0
  5  6  1  0
  6  7  1  0
  7  8  2  0
  7  9  1  0
  9 10  2  0
 10 11  1  0
 11 12  2  0
 12 13  1  0
 13 14  2  0
 14 15  1  0
 15 16  2  0
 16 11  1  0
 16 17  1  0
 17 18  2  0
 18  9  1  0
 18 19  1  0
  5 20  1  0
 20 21  1  0
 20 22  2  0
 22  2  1  0
M  CHG  1   8   1
M  END
> <Name>
CYP1A2_0185

> <Smiles>
Cc1ccc(NC(=[OH+])c2cc3ccccc3cc2O)c(C)c1

> <Property>
1

> <Canonical_Smiles>
Cc1ccc(NC(=[OH+])c2cc3ccccc3cc2O)c(C)c1

$$$$
CYP1A2_0186
  SciTegic10311710292D

 19 21  0  0  0  0            999 V2000
    0.0000    0.0000    0.0000 C   0  0
    0.0000    0.0000    0.0000 O   0  0
    0.0000    0.0000    0.0000 C   0  0
    0.0000    0.0000    0.0000 C   0  0
    0.0000    0.0000    0.0000 C   0  0
    0.0000    0.0000    0.0000 C   0  0
    0.0000    0.0000    0.0000 N   0  0
    0.0000    0.0000    0.0000 C   0  0
    0.0000    0.0000    0.0000 C   0  0
    0.0000    0.0000    0.0000 C   0  0
    0.0000    0.0000    0.0000 C   0  0
    0.0000    0.0000    0.0000 C   0  0
    0.0000    0.0000    0.0000 O   0  0
    0.0000    0.0000    0.0000 C   0  0
    0.0000    0.0000    0.0000 C   0  0
    0.0000    0.0000    0.0000 C   0  0
    0.0000    0.0000    0.0000 C   0  0
    0.0000    0.0000    0.0000 C   0  0
    0.0000    0.0000    0.0000 C   0  0
  1  2  1  0
  2  3  1  0
  3  4  2  0
  4  5  1  0
  5  6  2  0
  6  7  1  0
  7  8  1  0
  8  9  2  0
  9 10  1  0
 10  6  1  0
 10 11  2  0
 11  3  1  0
  8 12  1  0
 12 13  2  0
 12 14  1  0
 14 15  2  0
 15 16  1  0
 16 17  2  0
 17 18  1  0
 18 19  2  0
 19 14  1  0
M  END
> <Name>
CYP1A2_0186

> <Smiles>
COc1ccc2[nH]c(cc2c1)C(=O)c3ccccc3

> <Property>
1

> <Canonical_Smiles>
COc1ccc2[nH]c(cc2c1)C(=O)c3ccccc3

$$$$
CYP1A2_0187
  SciTegic10311710292D

 22 24  0  0  0  0            999 V2000
    0.0000    0.0000    0.0000 C   0  0
    0.0000    0.0000    0.0000 C   0  0
    0.0000    0.0000    0.0000 C   0  0
    0.0000    0.0000    0.0000 C   0  0
    0.0000    0.0000    0.0000 C   0  0
    0.0000    0.0000    0.0000 N   0  0
    0.0000    0.0000    0.0000 N   0  0
    0.0000    0.0000    0.0000 C   0  0
    0.0000    0.0000    0.0000 C   0  0
    0.0000    0.0000    0.0000 C   0  0
    0.0000    0.0000    0.0000 C   0  0
    0.0000    0.0000    0.0000 C   0  0
    0.0000    0.0000    0.0000 Cl  0  0
    0.0000    0.0000    0.0000 C   0  0
    0.0000    0.0000    0.0000 C   0  0
    0.0000    0.0000    0.0000 C   0  0
    0.0000    0.0000    0.0000 C   0  0
    0.0000    0.0000    0.0000 N   0  0
    0.0000    0.0000    0.0000 N   0  0
    0.0000    0.0000    0.0000 C   0  0
    0.0000    0.0000    0.0000 N   0  0
    0.0000    0.0000    0.0000 C   0  0
  1  2  1  0
  2  3  1  0
  2  4  1  0
  2  5  1  0
  5  6  1  0
  6  7  1  0
  7  8  2  0
  8  9  1  0
  9 10  2  0
 10 11  1  0
 11 12  2  0
 12 13  1  0
 12 14  1  0
 14 15  2  0
 15  9  1  0
  8 16  1  0
 16 17  2  0
 17 18  1  0
 17 19  1  0
 19 20  2  0
 20 21  1  0
 21 22  2  0
 22  6  1  0
 22 16  1  0
M  END
> <Name>
CYP1A2_0187

> <Smiles>
CC(C)(C)Cn1nc(c2ccc(Cl)cc2)c3c(N)ncnc13

> <Property>
1

> <Canonical_Smiles>
CC(C)(C)Cn1nc(c2ccc(Cl)cc2)c3c(N)ncnc13

$$$$
CYP1A2_0188
  SciTegic10311710292D

 25 27  0  0  0  0            999 V2000
    0.0000    0.0000    0.0000 C   0  0
    0.0000    0.0000    0.0000 C   0  0
    0.0000    0.0000    0.0000 C   0  0
    0.0000    0.0000    0.0000 C   0  0
    0.0000    0.0000    0.0000 C   0  0
    0.0000    0.0000    0.0000 O   0  0
    0.0000    0.0000    0.0000 N   0  0
    0.0000    0.0000    0.0000 C   0  0
    0.0000    0.0000    0.0000 C   0  0
    0.0000    0.0000    0.0000 C   0  0
    0.0000    0.0000    0.0000 C   0  0
    0.0000    0.0000    0.0000 C   0  0
    0.0000    0.0000    0.0000 C   0  0
    0.0000    0.0000    0.0000 C   0  0
    0.0000    0.0000    0.0000 C   0  0
    0.0000    0.0000    0.0000 C   0  0
    0.0000    0.0000    0.0000 C   0  0
    0.0000    0.0000    0.0000 C   0  0
    0.0000    0.0000    0.0000 N   0  0
    0.0000    0.0000    0.0000 C   0  0
    0.0000    0.0000    0.0000 C   0  0
    0.0000    0.0000    0.0000 C   0  0
    0.0000    0.0000    0.0000 C   0  0
    0.0000    0.0000    0.0000 C   0  0
    0.0000    0.0000    0.0000 C   0  0
  1  2  1  0
  2  3  1  0
  3  4  1  0
  4  5  1  0
  5  6  2  0
  5  7  1  0
  7  8  1  0
  8  9  1  0
  9 10  1  0
 10 11  2  0
 11 12  1  0
 12 13  1  0
 13 14  2  0
 14 15  1  0
 15 16  2  0
 16 17  1  0
 17 18  2  0
 18 13  1  0
 11 19  1  0
 19 20  1  0
 20 21  2  0
 21 22  1  0
 22 23  2  0
 23 24  1  0
 24 25  2  0
 25 10  1  0
 25 20  1  0
M  END
> <Name>
CYP1A2_0188

> <Smiles>
CCCCC(=O)NCCc1c(Cc2ccccc2)[nH]c3ccccc13

> <Property>
1

> <Canonical_Smiles>
CCCCC(=O)NCCc1c(Cc2ccccc2)[nH]c3ccccc13

$$$$
CYP1A2_0189
  SciTegic10311710292D

 15 17  0  0  0  0            999 V2000
    0.0000    0.0000    0.0000 C   0  0
    0.0000    0.0000    0.0000 C   0  0
    0.0000    0.0000    0.0000 N   0  0
    0.0000    0.0000    0.0000 C   0  0
    0.0000    0.0000    0.0000 N   0  0
    0.0000    0.0000    0.0000 C   0  0
    0.0000    0.0000    0.0000 C   0  0
    0.0000    0.0000    0.0000 C   0  0
    0.0000    0.0000    0.0000 C   0  0
    0.0000    0.0000    0.0000 C   0  0
    0.0000    0.0000    0.0000 C   0  0
    0.0000    0.0000    0.0000 C   0  0
    0.0000    0.0000    0.0000 C   0  0
    0.0000    0.0000    0.0000 C   0  0
    0.0000    0.0000    0.0000 N   0  0
  1  2  1  0
  2  3  1  0
  3  4  2  3
  4  5  1  0
  5  1  1  0
  4  6  1  0
  6  7  2  0
  7  8  1  0
  8  9  2  0
  9 10  1  0
 10 11  2  0
 11 12  1  0
 12 13  2  0
 13  8  1  0
 13 14  1  0
 14 15  2  0
 15  6  1  0
M  END
> <Name>
CYP1A2_0189

> <Smiles>
C1CN=C(N1)c2cc3ccccc3cn2

> <Property>
1

> <Canonical_Smiles>
C1CN=C(N1)c2cc3ccccc3cn2

$$$$
CYP1A2_0190
  SciTegic10311710292D

 25 27  0  0  1  0            999 V2000
    0.0000    0.0000    0.0000 C   0  0
    0.0000    0.0000    0.0000 O   0  0
    0.0000    0.0000    0.0000 C   0  0
    0.0000    0.0000    0.0000 O   0  0
    0.0000    0.0000    0.0000 C   0  0  1  0  0  0
    0.0000    0.0000    0.0000 C   0  0
    0.0000    0.0000    0.0000 C   0  0  2  0  0  0
    0.0000    0.0000    0.0000 C   0  0  2  0  0  0
    0.0000    0.0000    0.0000 N   0  0
    0.0000    0.0000    0.0000 C   0  0
    0.0000    0.0000    0.0000 O   0  0
    0.0000    0.0000    0.0000 O   0  0
    0.0000    0.0000    0.0000 C   0  0
    0.0000    0.0000    0.0000 C   0  0
    0.0000    0.0000    0.0000 C   0  0
    0.0000    0.0000    0.0000 C   0  0
    0.0000    0.0000    0.0000 C   0  0
    0.0000    0.0000    0.0000 C   0  0
    0.0000    0.0000    0.0000 C   0  0
    0.0000    0.0000    0.0000 C   0  0
    0.0000    0.0000    0.0000 C   0  0
    0.0000    0.0000    0.0000 C   0  0
    0.0000    0.0000    0.0000 C   0  0
    0.0000    0.0000    0.0000 C   0  0
    0.0000    0.0000    0.0000 C   0  0
  1  2  1  0
  2  3  1  0
  3  4  2  0
  5  3  1  1
  5  6  1  0
  7  6  1  1
  7  5  1  0
  7  8  1  0
  8  9  1  1
  9 10  1  0
 10 11  2  0
 10 12  1  0
 12 13  1  0
 13 14  1  0
 14 15  2  0
 15 16  1  0
 16 17  2  0
 17 18  1  0
 18 19  2  0
 19 14  1  0
  8 20  1  0
 20 21  2  0
 21 22  1  0
 22 23  2  0
 23 24  1  0
 24 25  2  0
 25 20  1  0
M  END
> <Name>
CYP1A2_0190

> <Smiles>
COC(=O)[C@H]1C[C@@H]1[C@H](NC(=O)OCc2ccccc2)c3ccccc3

> <Property>
1

> <Canonical_Smiles>
COC(=O)[C@H]1C[C@@H]1[C@H](NC(=O)OCc2ccccc2)c3ccccc3

$$$$
CYP1A2_0191
  SciTegic10311710292D

 30 33  0  0  1  0            999 V2000
    0.0000    0.0000    0.0000 C   0  0
    0.0000    0.0000    0.0000 O   0  0
    0.0000    0.0000    0.0000 C   0  0
    0.0000    0.0000    0.0000 O   0  0
    0.0000    0.0000    0.0000 C   0  0  1  0  0  0
    0.0000    0.0000    0.0000 C   0  0
    0.0000    0.0000    0.0000 C   0  0  2  0  0  0
    0.0000    0.0000    0.0000 C   0  0  2  0  0  0
    0.0000    0.0000    0.0000 N   0  0
    0.0000    0.0000    0.0000 S   0  0
    0.0000    0.0000    0.0000 O   0  0
    0.0000    0.0000    0.0000 O   0  0
    0.0000    0.0000    0.0000 C   0  0
    0.0000    0.0000    0.0000 C   0  0
    0.0000    0.0000    0.0000 C   0  0
    0.0000    0.0000    0.0000 C   0  0
    0.0000    0.0000    0.0000 C   0  0
    0.0000    0.0000    0.0000 C   0  0
    0.0000    0.0000    0.0000 C   0  0
    0.0000    0.0000    0.0000 C   0  0
    0.0000    0.0000    0.0000 C   0  0
    0.0000    0.0000    0.0000 C   0  0
    0.0000    0.0000    0.0000 C   0  0
    0.0000    0.0000    0.0000 C   0  0
    0.0000    0.0000    0.0000 C   0  0
    0.0000    0.0000    0.0000 C   0  0
    0.0000    0.0000    0.0000 C   0  0
    0.0000    0.0000    0.0000 C   0  0
    0.0000    0.0000    0.0000 C   0  0
    0.0000    0.0000    0.0000 C   0  0
  1  2  1  0
  2  3  1  0
  3  4  2  0
  5  3  1  1
  5  6  1  0
  7  6  1  1
  7  5  1  0
  7  8  1  0
  8  9  1  1
  9 10  1  0
 10 11  2  0
 10 12  2  0
 10 13  1  0
 13 14  2  0
 14 15  1  0
 15 16  2  0
 16 17  1  0
 17 18  2  0
 18 13  1  0
 16 19  1  0
 19 20  2  0
 20 21  1  0
 21 22  2  0
 22 23  1  0
 23 24  2  0
 24 19  1  0
  8 25  1  0
 25 26  2  0
 26 27  1  0
 27 28  2  0
 28 29  1  0
 29 30  2  0
 30 25  1  0
M  END
> <Name>
CYP1A2_0191

> <Smiles>
COC(=O)[C@H]1C[C@@H]1[C@H](NS(=O)(=O)c2ccc(cc2)c3ccccc3)c4ccccc4

> <Property>
1

> <Canonical_Smiles>
COC(=O)[C@H]1C[C@@H]1[C@H](NS(=O)(=O)c2ccc(cc2)c3ccccc3)c4ccccc4

$$$$
CYP1A2_0192
  SciTegic10311710292D

 30 33  0  0  1  0            999 V2000
    0.0000    0.0000    0.0000 C   0  0
    0.0000    0.0000    0.0000 O   0  0
    0.0000    0.0000    0.0000 C   0  0
    0.0000    0.0000    0.0000 O   0  0
    0.0000    0.0000    0.0000 C   0  0  2  0  0  0
    0.0000    0.0000    0.0000 C   0  0
    0.0000    0.0000    0.0000 C   0  0  1  0  0  0
    0.0000    0.0000    0.0000 C   0  0  1  0  0  0
    0.0000    0.0000    0.0000 N   0  0
    0.0000    0.0000    0.0000 S   0  0
    0.0000    0.0000    0.0000 O   0  0
    0.0000    0.0000    0.0000 O   0  0
    0.0000    0.0000    0.0000 C   0  0
    0.0000    0.0000    0.0000 C   0  0
    0.0000    0.0000    0.0000 C   0  0
    0.0000    0.0000    0.0000 C   0  0
    0.0000    0.0000    0.0000 C   0  0
    0.0000    0.0000    0.0000 C   0  0
    0.0000    0.0000    0.0000 C   0  0
    0.0000    0.0000    0.0000 C   0  0
    0.0000    0.0000    0.0000 C   0  0
    0.0000    0.0000    0.0000 C   0  0
    0.0000    0.0000    0.0000 C   0  0
    0.0000    0.0000    0.0000 C   0  0
    0.0000    0.0000    0.0000 C   0  0
    0.0000    0.0000    0.0000 C   0  0
    0.0000    0.0000    0.0000 C   0  0
    0.0000    0.0000    0.0000 C   0  0
    0.0000    0.0000    0.0000 C   0  0
    0.0000    0.0000    0.0000 C   0  0
  1  2  1  0
  2  3  1  0
  3  4  2  0
  5  3  1  1
  5  6  1  0
  7  6  1  1
  7  5  1  0
  7  8  1  0
  8  9  1  1
  9 10  1  0
 10 11  2  0
 10 12  2  0
 10 13  1  0
 13 14  2  0
 14 15  1  0
 15 16  2  0
 16 17  1  0
 17 18  2  0
 18 13  1  0
 16 19  1  0
 19 20  2  0
 20 21  1  0
 21 22  2  0
 22 23  1  0
 23 24  2  0
 24 19  1  0
  8 25  1  0
 25 26  2  0
 26 27  1  0
 27 28  2  0
 28 29  1  0
 29 30  2  0
 30 25  1  0
M  END
> <Name>
CYP1A2_0192

> <Smiles>
COC(=O)[C@@H]1C[C@H]1[C@@H](NS(=O)(=O)c2ccc(cc2)c3ccccc3)c4ccccc4

> <Property>
1

> <Canonical_Smiles>
COC(=O)[C@@H]1C[C@H]1[C@@H](NS(=O)(=O)c2ccc(cc2)c3ccccc3)c4ccccc4

$$$$
CYP1A2_0193
  SciTegic10311710292D

 24 26  0  0  1  0            999 V2000
    0.0000    0.0000    0.0000 C   0  0
    0.0000    0.0000    0.0000 O   0  0
    0.0000    0.0000    0.0000 C   0  0
    0.0000    0.0000    0.0000 O   0  0
    0.0000    0.0000    0.0000 C   0  0  1  0  0  0
    0.0000    0.0000    0.0000 C   0  0
    0.0000    0.0000    0.0000 C   0  0  2  0  0  0
    0.0000    0.0000    0.0000 C   0  0  2  0  0  0
    0.0000    0.0000    0.0000 N   0  0
    0.0000    0.0000    0.0000 S   0  0
    0.0000    0.0000    0.0000 O   0  0
    0.0000    0.0000    0.0000 O   0  0
    0.0000    0.0000    0.0000 C   0  0
    0.0000    0.0000    0.0000 C   0  0
    0.0000    0.0000    0.0000 C   0  0
    0.0000    0.0000    0.0000 C   0  0
    0.0000    0.0000    0.0000 C   0  0
    0.0000    0.0000    0.0000 C   0  0
    0.0000    0.0000    0.0000 C   0  0
    0.0000    0.0000    0.0000 C   0  0
    0.0000    0.0000    0.0000 C   0  0
    0.0000    0.0000    0.0000 C   0  0
    0.0000    0.0000    0.0000 C   0  0
    0.0000    0.0000    0.0000 C   0  0
  1  2  1  0
  2  3  1  0
  3  4  2  0
  5  3  1  1
  5  6  1  0
  7  6  1  1
  7  5  1  0
  7  8  1  0
  8  9  1  1
  9 10  1  0
 10 11  2  0
 10 12  2  0
 10 13  1  0
 13 14  2  0
 14 15  1  0
 15 16  2  0
 16 17  1  0
 17 18  2  0
 18 13  1  0
  8 19  1  0
 19 20  2  0
 20 21  1  0
 21 22  2  0
 22 23  1  0
 23 24  2  0
 24 19  1  0
M  END
> <Name>
CYP1A2_0193

> <Smiles>
COC(=O)[C@H]1C[C@@H]1[C@H](NS(=O)(=O)c2ccccc2)c3ccccc3

> <Property>
1

> <Canonical_Smiles>
COC(=O)[C@H]1C[C@@H]1[C@H](NS(=O)(=O)c2ccccc2)c3ccccc3

$$$$
CYP1A2_0194
  SciTegic10311710292D

 25 27  0  0  1  0            999 V2000
    0.0000    0.0000    0.0000 C   0  0
    0.0000    0.0000    0.0000 O   0  0
    0.0000    0.0000    0.0000 C   0  0
    0.0000    0.0000    0.0000 O   0  0
    0.0000    0.0000    0.0000 C   0  0  1  0  0  0
    0.0000    0.0000    0.0000 C   0  0
    0.0000    0.0000    0.0000 C   0  0  2  0  0  0
    0.0000    0.0000    0.0000 C   0  0  2  0  0  0
    0.0000    0.0000    0.0000 N   0  0
    0.0000    0.0000    0.0000 C   0  0
    0.0000    0.0000    0.0000 O   0  0
    0.0000    0.0000    0.0000 O   0  0
    0.0000    0.0000    0.0000 C   0  0
    0.0000    0.0000    0.0000 C   0  0
    0.0000    0.0000    0.0000 C   0  0
    0.0000    0.0000    0.0000 C   0  0
    0.0000    0.0000    0.0000 F   0  0
    0.0000    0.0000    0.0000 C   0  0
    0.0000    0.0000    0.0000 C   0  0
    0.0000    0.0000    0.0000 C   0  0
    0.0000    0.0000    0.0000 C   0  0
    0.0000    0.0000    0.0000 C   0  0
    0.0000    0.0000    0.0000 C   0  0
    0.0000    0.0000    0.0000 C   0  0
    0.0000    0.0000    0.0000 C   0  0
  1  2  1  0
  2  3  1  0
  3  4  2  0
  5  3  1  1
  5  6  1  0
  7  6  1  1
  7  5  1  0
  7  8  1  0
  8  9  1  1
  9 10  1  0
 10 11  2  0
 10 12  1  0
 12 13  1  0
 13 14  2  0
 14 15  1  0
 15 16  2  0
 16 17  1  0
 16 18  1  0
 18 19  2  0
 19 13  1  0
  8 20  1  0
 20 21  2  0
 21 22  1  0
 22 23  2  0
 23 24  1  0
 24 25  2  0
 25 20  1  0
M  END
> <Name>
CYP1A2_0194

> <Smiles>
COC(=O)[C@H]1C[C@@H]1[C@H](NC(=O)Oc2ccc(F)cc2)c3ccccc3

> <Property>
1

> <Canonical_Smiles>
COC(=O)[C@H]1C[C@@H]1[C@H](NC(=O)Oc2ccc(F)cc2)c3ccccc3

$$$$
CYP1A2_0195
  SciTegic10311710292D

 24 26  0  0  1  0            999 V2000
    0.0000    0.0000    0.0000 C   0  0
    0.0000    0.0000    0.0000 O   0  0
    0.0000    0.0000    0.0000 C   0  0
    0.0000    0.0000    0.0000 O   0  0
    0.0000    0.0000    0.0000 C   0  0  2  0  0  0
    0.0000    0.0000    0.0000 C   0  0
    0.0000    0.0000    0.0000 C   0  0  1  0  0  0
    0.0000    0.0000    0.0000 C   0  0  1  0  0  0
    0.0000    0.0000    0.0000 N   0  0
    0.0000    0.0000    0.0000 S   0  0
    0.0000    0.0000    0.0000 O   0  0
    0.0000    0.0000    0.0000 O   0  0
    0.0000    0.0000    0.0000 C   0  0
    0.0000    0.0000    0.0000 C   0  0
    0.0000    0.0000    0.0000 C   0  0
    0.0000    0.0000    0.0000 C   0  0
    0.0000    0.0000    0.0000 C   0  0
    0.0000    0.0000    0.0000 C   0  0
    0.0000    0.0000    0.0000 C   0  0
    0.0000    0.0000    0.0000 C   0  0
    0.0000    0.0000    0.0000 C   0  0
    0.0000    0.0000    0.0000 C   0  0
    0.0000    0.0000    0.0000 C   0  0
    0.0000    0.0000    0.0000 C   0  0
  1  2  1  0
  2  3  1  0
  3  4  2  0
  5  3  1  1
  5  6  1  0
  7  6  1  1
  7  5  1  0
  7  8  1  0
  8  9  1  1
  9 10  1  0
 10 11  2  0
 10 12  2  0
 10 13  1  0
 13 14  2  0
 14 15  1  0
 15 16  2  0
 16 17  1  0
 17 18  2  0
 18 13  1  0
  8 19  1  0
 19 20  2  0
 20 21  1  0
 21 22  2  0
 22 23  1  0
 23 24  2  0
 24 19  1  0
M  END
> <Name>
CYP1A2_0195

> <Smiles>
COC(=O)[C@@H]1C[C@H]1[C@@H](NS(=O)(=O)c2ccccc2)c3ccccc3

> <Property>
1

> <Canonical_Smiles>
COC(=O)[C@@H]1C[C@H]1[C@@H](NS(=O)(=O)c2ccccc2)c3ccccc3

$$$$
CYP1A2_0196
  SciTegic10311710292D

 20 23  0  0  0  0            999 V2000
    0.0000    0.0000    0.0000 C   0  0
    0.0000    0.0000    0.0000 O   0  0
    0.0000    0.0000    0.0000 C   0  0
    0.0000    0.0000    0.0000 C   0  0
    0.0000    0.0000    0.0000 C   0  0
    0.0000    0.0000    0.0000 C   0  0
    0.0000    0.0000    0.0000 C   0  0
    0.0000    0.0000    0.0000 C   0  0
    0.0000    0.0000    0.0000 C   0  0
    0.0000    0.0000    0.0000 C   0  0
    0.0000    0.0000    0.0000 S   0  0
    0.0000    0.0000    0.0000 C   0  0
    0.0000    0.0000    0.0000 C   0  0
    0.0000    0.0000    0.0000 O   0  0
    0.0000    0.0000    0.0000 C   0  0
    0.0000    0.0000    0.0000 C   0  0
    0.0000    0.0000    0.0000 C   0  0
    0.0000    0.0000    0.0000 C   0  0
    0.0000    0.0000    0.0000 N   0  3
    0.0000    0.0000    0.0000 C   0  0
  1  2  1  0
  2  3  1  0
  3  4  2  0
  4  5  1  0
  5  6  2  0
  6  7  1  0
  7  8  2  0
  8  3  1  0
  6  9  1  0
  9 10  2  0
 10 11  1  0
 11 12  1  0
 12 13  1  0
 13 14  2  0
 13 15  1  0
 15 16  2  3
 16 17  1  0
 17 18  1  0
 18 19  2  3
 19 15  1  0
 19 20  1  0
 20  9  1  0
 20 12  2  0
M  CHG  1  19   1
M  END
> <Name>
CYP1A2_0196

> <Smiles>
COc1ccc(cc1)c2csc3C(=O)C4=CCC=[N+]4c23

> <Property>
1

> <Canonical_Smiles>
COc1ccc(cc1)c2csc3C(=O)C4=CCC=[N+]4c23

$$$$
CYP1A2_0197
  SciTegic10311710292D

 22 24  0  0  1  0            999 V2000
    0.0000    0.0000    0.0000 N   0  0
    0.0000    0.0000    0.0000 C   0  0
    0.0000    0.0000    0.0000 C   0  0
    0.0000    0.0000    0.0000 C   0  0
    0.0000    0.0000    0.0000 C   0  0
    0.0000    0.0000    0.0000 C   0  0
    0.0000    0.0000    0.0000 C   0  0
    0.0000    0.0000    0.0000 S   0  0
    0.0000    0.0000    0.0000 C   0  0  1  0  0  0
    0.0000    0.0000    0.0000 C   0  0
    0.0000    0.0000    0.0000 N   0  3
    0.0000    0.0000    0.0000 O   0  0
    0.0000    0.0000    0.0000 O   0  5
    0.0000    0.0000    0.0000 C   0  0
    0.0000    0.0000    0.0000 C   0  0
    0.0000    0.0000    0.0000 C   0  0
    0.0000    0.0000    0.0000 C   0  0
    0.0000    0.0000    0.0000 O   0  0
    0.0000    0.0000    0.0000 C   0  0
    0.0000    0.0000    0.0000 O   0  0
    0.0000    0.0000    0.0000 C   0  0
    0.0000    0.0000    0.0000 C   0  0
  1  2  1  0
  2  3  2  0
  3  4  1  0
  4  5  2  0
  5  6  1  0
  6  7  2  0
  7  2  1  0
  7  8  1  0
  9  8  1  1
  9 10  1  0
 10 11  1  0
 11 12  2  0
 11 13  1  0
  9 14  1  0
 14 15  2  0
 15 16  1  0
 16 17  2  0
 17 18  1  0
 18 19  1  0
 19 20  1  0
 20 21  1  0
 21 17  1  0
 21 22  2  0
 22 14  1  0
M  CHG  2  11   1  13  -1
M  END
> <Name>
CYP1A2_0197

> <Smiles>
Nc1ccccc1S[C@@H](C[N+](=O)[O-])c2ccc3OCOc3c2

> <Property>
1

> <Canonical_Smiles>
Nc1ccccc1S[C@@H](C[N+](=O)[O-])c2ccc3OCOc3c2

$$$$
CYP1A2_0198
  SciTegic10311710292D

 21 23  0  0  1  0            999 V2000
    0.0000    0.0000    0.0000 C   0  0
    0.0000    0.0000    0.0000 C   0  0  1  0  0  0
    0.0000    0.0000    0.0000 N   0  0
    0.0000    0.0000    0.0000 C   0  0
    0.0000    0.0000    0.0000 C   0  0
    0.0000    0.0000    0.0000 C   0  0
    0.0000    0.0000    0.0000 C   0  0
    0.0000    0.0000    0.0000 N   0  0
    0.0000    0.0000    0.0000 C   0  0
    0.0000    0.0000    0.0000 C   0  0
    0.0000    0.0000    0.0000 C   0  0
    0.0000    0.0000    0.0000 C   0  0
    0.0000    0.0000    0.0000 C   0  0
    0.0000    0.0000    0.0000 C   0  0
    0.0000    0.0000    0.0000 C   0  0
    0.0000    0.0000    0.0000 C   0  0
    0.0000    0.0000    0.0000 C   0  0
    0.0000    0.0000    0.0000 C   0  0
    0.0000    0.0000    0.0000 C   0  0
    0.0000    0.0000    0.0000 C   0  0
    0.0000    0.0000    0.0000 C   0  0
  2  1  1  1
  2  3  1  0
  3  4  1  0
  4  5  2  0
  5  6  1  0
  6  7  2  0
  7  8  1  0
  8  9  2  0
  9  4  1  0
  2 10  1  0
 10 11  2  0
 11 12  1  0
 12 13  2  0
 13 14  1  0
 14 15  2  0
 15 10  1  0
  1 16  1  0
 16 17  2  0
 17 18  1  0
 18 19  2  0
 19 20  1  0
 20 21  2  0
 21 16  1  0
M  END
> <Name>
CYP1A2_0198

> <Smiles>
C([C@@H](Nc1cccnc1)c2ccccc2)c3ccccc3

> <Property>
1

> <Canonical_Smiles>
C([C@@H](Nc1cccnc1)c2ccccc2)c3ccccc3

$$$$
CYP1A2_0199
  SciTegic10311710292D

 22 24  0  0  1  0            999 V2000
    0.0000    0.0000    0.0000 N   0  0
    0.0000    0.0000    0.0000 N   0  0
    0.0000    0.0000    0.0000 C   0  0
    0.0000    0.0000    0.0000 C   0  0
    0.0000    0.0000    0.0000 C   0  0
    0.0000    0.0000    0.0000 C   0  0
    0.0000    0.0000    0.0000 C   0  0
    0.0000    0.0000    0.0000 C   0  0
    0.0000    0.0000    0.0000 C   0  0
    0.0000    0.0000    0.0000 N   0  0
    0.0000    0.0000    0.0000 C   0  0  1  0  0  0
    0.0000    0.0000    0.0000 O   0  0
    0.0000    0.0000    0.0000 C   0  0
    0.0000    0.0000    0.0000 O   0  0
    0.0000    0.0000    0.0000 N   0  0
    0.0000    0.0000    0.0000 C   0  0
    0.0000    0.0000    0.0000 C   0  0
    0.0000    0.0000    0.0000 C   0  0
    0.0000    0.0000    0.0000 C   0  0
    0.0000    0.0000    0.0000 C   0  0
    0.0000    0.0000    0.0000 Cl  0  0
    0.0000    0.0000    0.0000 C   0  0
  1  2  1  0
  2  3  1  0
  3  4  2  3
  4  5  1  0
  5  6  2  3
  6  7  1  0
  7  8  2  3
  8  9  1  0
  9  4  1  0
  9 10  2  3
 10 11  1  0
 11  3  1  0
 11 12  1  1
 12 13  1  0
 13 14  2  0
 13 15  1  0
 15 16  1  0
 16 17  2  0
 17 18  1  0
 18 19  2  0
 19 20  1  0
 20 21  1  0
 20 22  2  0
 22 16  1  0
M  END
> <Name>
CYP1A2_0199

> <Smiles>
NNC1=C2C=CC=CC2=N[C@H]1OC(=O)Nc3cccc(Cl)c3

> <Property>
1

> <Canonical_Smiles>
NNC1=C2C=CC=CC2=N[C@H]1OC(=O)Nc3cccc(Cl)c3

$$$$
CYP1A2_0200
  SciTegic10311710292D

 23 25  0  0  0  0            999 V2000
    0.0000    0.0000    0.0000 C   0  0
    0.0000    0.0000    0.0000 O   0  0
    0.0000    0.0000    0.0000 C   0  0
    0.0000    0.0000    0.0000 C   0  0
    0.0000    0.0000    0.0000 C   0  0
    0.0000    0.0000    0.0000 C   0  0
    0.0000    0.0000    0.0000 C   0  0
    0.0000    0.0000    0.0000 Cl  0  0
    0.0000    0.0000    0.0000 C   0  0
    0.0000    0.0000    0.0000 C   0  0
    0.0000    0.0000    0.0000 N   0  0
    0.0000    0.0000    0.0000 C   0  0
    0.0000    0.0000    0.0000 S   0  0
    0.0000    0.0000    0.0000 N   0  0
    0.0000    0.0000    0.0000 C   0  0
    0.0000    0.0000    0.0000 C   0  0
    0.0000    0.0000    0.0000 C   0  0
    0.0000    0.0000    0.0000 C   0  0
    0.0000    0.0000    0.0000 C   0  0
    0.0000    0.0000    0.0000 C   0  0
    0.0000    0.0000    0.0000 N   0  0
    0.0000    0.0000    0.0000 C   0  0
    0.0000    0.0000    0.0000 C   0  0
  1  2  1  0
  2  3  1  0
  3  4  2  0
  4  5  1  0
  5  6  2  0
  6  7  1  0
  7  8  1  0
  7  9  2  0
  9 10  1  0
 10 11  1  0
 11 12  1  0
 12 13  2  0
 12 14  1  0
 14 15  1  0
 15 16  2  0
 16 17  1  0
 17 18  2  0
 18 19  1  0
 19 20  2  0
 20 15  1  0
 10 21  2  0
 21 22  1  0
 22  6  1  0
 22 23  2  0
 23  3  1  0
M  END
> <Name>
CYP1A2_0200

> <Smiles>
COc1ccc2c(Cl)cc(NC(=S)Nc3ccccc3)nc2c1

> <Property>
1

> <Canonical_Smiles>
COc1ccc2c(Cl)cc(NC(=S)Nc3ccccc3)nc2c1

$$$$
CYP1A2_0201
  SciTegic10311710292D

 23 26  0  0  1  0            999 V2000
    0.0000    0.0000    0.0000 C   0  0
    0.0000    0.0000    0.0000 C   0  0
    0.0000    0.0000    0.0000 C   0  0
    0.0000    0.0000    0.0000 C   0  0
    0.0000    0.0000    0.0000 C   0  0
    0.0000    0.0000    0.0000 C   0  0
    0.0000    0.0000    0.0000 N   0  0
    0.0000    0.0000    0.0000 C   0  0  2  0  0  0
    0.0000    0.0000    0.0000 C   0  0
    0.0000    0.0000    0.0000 C   0  0
    0.0000    0.0000    0.0000 C   0  0
    0.0000    0.0000    0.0000 C   0  0
    0.0000    0.0000    0.0000 C   0  0
    0.0000    0.0000    0.0000 C   0  0
    0.0000    0.0000    0.0000 C   0  0
    0.0000    0.0000    0.0000 O   0  0
    0.0000    0.0000    0.0000 O   0  0
    0.0000    0.0000    0.0000 C   0  0
    0.0000    0.0000    0.0000 C   0  0
    0.0000    0.0000    0.0000 C   0  0
    0.0000    0.0000    0.0000 C   0  0
    0.0000    0.0000    0.0000 N   0  0
    0.0000    0.0000    0.0000 C   0  0
  1  2  1  0
  2  3  2  0
  3  4  1  0
  4  5  2  0
  5  6  1  0
  6  7  1  0
  7  8  1  0
  8  9  1  1
  9 10  2  0
 10 11  1  0
 11 12  2  0
 12 13  1  0
 13 14  2  0
 14  9  1  0
 12 15  1  0
 15 16  2  0
 15 17  1  0
  8 18  1  0
 18 19  2  0
 19 20  1  0
 20 21  2  0
 21 22  1  0
 22  5  1  0
 22 18  1  0
  6 23  2  0
 23  2  1  0
M  END
> <Name>
CYP1A2_0201

> <Smiles>
Cc1ccc2c(N[C@H](c3ccc(cc3)C(=O)O)c4cccn24)c1

> <Property>
1

> <Canonical_Smiles>
Cc1ccc2c(N[C@H](c3ccc(cc3)C(=O)O)c4cccn24)c1

$$$$
CYP1A2_0202
  SciTegic10311710292D

 36 40  0  0  1  0            999 V2000
    0.0000    0.0000    0.0000 F   0  0
    0.0000    0.0000    0.0000 C   0  0
    0.0000    0.0000    0.0000 F   0  0
    0.0000    0.0000    0.0000 F   0  0
    0.0000    0.0000    0.0000 C   0  0
    0.0000    0.0000    0.0000 C   0  0
    0.0000    0.0000    0.0000 C   0  0
    0.0000    0.0000    0.0000 N   0  0
    0.0000    0.0000    0.0000 C   0  0
    0.0000    0.0000    0.0000 S   0  0
    0.0000    0.0000    0.0000 N   0  0
    0.0000    0.0000    0.0000 C   0  0  2  0  0  0
    0.0000    0.0000    0.0000 C   0  0
    0.0000    0.0000    0.0000 C   0  0
    0.0000    0.0000    0.0000 C   0  0
    0.0000    0.0000    0.0000 C   0  0
    0.0000    0.0000    0.0000 N   0  0
    0.0000    0.0000    0.0000 C   0  0
    0.0000    0.0000    0.0000 C   0  0
    0.0000    0.0000    0.0000 C   0  0
    0.0000    0.0000    0.0000 C   0  0
    0.0000    0.0000    0.0000 C   0  0
    0.0000    0.0000    0.0000 N   0  0
    0.0000    0.0000    0.0000 C   0  0
    0.0000    0.0000    0.0000 C   0  0
    0.0000    0.0000    0.0000 C   0  0
    0.0000    0.0000    0.0000 C   0  0
    0.0000    0.0000    0.0000 C   0  0
    0.0000    0.0000    0.0000 C   0  0
    0.0000    0.0000    0.0000 C   0  0
    0.0000    0.0000    0.0000 C   0  0
    0.0000    0.0000    0.0000 C   0  0
    0.0000    0.0000    0.0000 C   0  0
    0.0000    0.0000    0.0000 F   0  0
    0.0000    0.0000    0.0000 F   0  0
    0.0000    0.0000    0.0000 F   0  0
  1  2  1  0
  2  3  1  0
  2  4  1  0
  2  5  1  0
  5  6  2  0
  6  7  1  0
  7  8  1  0
  8  9  1  0
  9 10  2  0
  9 11  1  0
 11 12  1  0
 12 13  1  1
 13 14  2  0
 14 15  1  0
 15 16  2  0
 16 17  1  0
 17 18  2  0
 18 13  1  0
 12 19  1  0
 19 20  2  0
 20 21  1  0
 21 22  2  0
 22 23  1  0
 23 19  1  0
 23 24  1  0
 24 25  2  0
 25 26  1  0
 26 27  2  0
 27 28  1  0
 28 29  2  0
 29 11  1  0
 29 24  1  0
  7 30  2  0
 30 31  1  0
 31 32  2  0
 32  5  1  0
 31 33  1  0
 33 34  1  0
 33 35  1  0
 33 36  1  0
M  END
> <Name>
CYP1A2_0202

> <Smiles>
FC(F)(F)c1cc(NC(=S)N2[C@H](c3cccnc3)c4cccn4c5ccccc25)cc(c1)C(F)(F)F

> <Property>
1

> <Canonical_Smiles>
FC(F)(F)c1cc(NC(=S)N2[C@H](c3cccnc3)c4cccn4c5ccccc25)cc(c1)C(F)(F)F

$$$$
CYP1A2_0203
  SciTegic10311710292D

 27 30  0  0  1  0            999 V2000
    0.0000    0.0000    0.0000 C   0  0
    0.0000    0.0000    0.0000 C   0  0
    0.0000    0.0000    0.0000 N   0  0
    0.0000    0.0000    0.0000 N   0  0
    0.0000    0.0000    0.0000 C   0  0
    0.0000    0.0000    0.0000 O   0  0
    0.0000    0.0000    0.0000 C   0  0
    0.0000    0.0000    0.0000 C   0  0
    0.0000    0.0000    0.0000 C   0  0
    0.0000    0.0000    0.0000 N   0  0
    0.0000    0.0000    0.0000 C   0  0
    0.0000    0.0000    0.0000 C   0  0
    0.0000    0.0000    0.0000 C   0  0
    0.0000    0.0000    0.0000 O   0  0
    0.0000    0.0000    0.0000 C   0  0  2  0  0  0
    0.0000    0.0000    0.0000 N   0  0
    0.0000    0.0000    0.0000 N   0  0
    0.0000    0.0000    0.0000 C   0  0
    0.0000    0.0000    0.0000 C   0  0
    0.0000    0.0000    0.0000 C   0  0
    0.0000    0.0000    0.0000 C   0  0
    0.0000    0.0000    0.0000 C   0  0
    0.0000    0.0000    0.0000 C   0  0
    0.0000    0.0000    0.0000 C   0  0
    0.0000    0.0000    0.0000 C   0  0
    0.0000    0.0000    0.0000 C   0  0
    0.0000    0.0000    0.0000 C   0  0
  1  2  1  0
  2  3  2  3
  3  4  1  0
  4  5  1  0
  5  6  2  0
  5  7  1  0
  7  8  2  0
  8  9  1  0
  9 10  2  0
 10 11  1  0
 11 12  2  0
 12  7  1  0
  4 13  1  0
 13 14  2  0
 13 15  1  0
 15  2  1  0
 15 16  1  1
 16 17  2  3
 17 18  1  0
 18 19  2  0
 19 20  1  0
 20 21  2  0
 21 22  1  0
 22 23  2  0
 23 24  1  0
 24 25  2  0
 25 26  1  0
 26 21  1  0
 26 27  2  0
 27 18  1  0
M  END
> <Name>
CYP1A2_0203

> <Smiles>
CC1=NN(C(=O)c2ccncc2)C(=O)[C@@H]1N=Nc3ccc4ccccc4c3

> <Property>
1

> <Canonical_Smiles>
CC1=NN(C(=O)c2ccncc2)C(=O)[C@@H]1N=Nc3ccc4ccccc4c3

$$$$
CYP1A2_0204
  SciTegic10311710292D

 25 27  0  0  1  0            999 V2000
    0.0000    0.0000    0.0000 C   0  0
    0.0000    0.0000    0.0000 C   0  0  2  0  0  0
    0.0000    0.0000    0.0000 N   0  0
    0.0000    0.0000    0.0000 C   0  0
    0.0000    0.0000    0.0000 O   0  0
    0.0000    0.0000    0.0000 C   0  0
    0.0000    0.0000    0.0000 C   0  0
    0.0000    0.0000    0.0000 C   0  0
    0.0000    0.0000    0.0000 C   0  0
    0.0000    0.0000    0.0000 Cl  0  0
    0.0000    0.0000    0.0000 C   0  0
    0.0000    0.0000    0.0000 Cl  0  0
    0.0000    0.0000    0.0000 C   0  0
    0.0000    0.0000    0.0000 C   0  0
    0.0000    0.0000    0.0000 C   0  0
    0.0000    0.0000    0.0000 C   0  0
    0.0000    0.0000    0.0000 C   0  0
    0.0000    0.0000    0.0000 C   0  0
    0.0000    0.0000    0.0000 C   0  0
    0.0000    0.0000    0.0000 C   0  0
    0.0000    0.0000    0.0000 C   0  0
    0.0000    0.0000    0.0000 C   0  0
    0.0000    0.0000    0.0000 C   0  0
    0.0000    0.0000    0.0000 C   0  0
    0.0000    0.0000    0.0000 C   0  0
  2  1  1  1
  2  3  1  0
  3  4  1  0
  4  5  2  0
  4  6  1  0
  6  7  2  0
  7  8  1  0
  8  9  2  0
  9 10  1  0
  9 11  1  0
 11 12  1  0
 11 13  2  0
 13  6  1  0
  2 14  1  0
 14 15  2  0
 15 16  1  0
 16 17  2  0
 17 18  1  0
 18 19  2  0
 19 14  1  0
 17 20  1  0
 20 21  2  0
 21 22  1  0
 22 23  2  0
 23 24  1  0
 24 25  2  0
 25 20  1  0
M  END
> <Name>
CYP1A2_0204

> <Smiles>
C[C@H](NC(=O)c1ccc(Cl)c(Cl)c1)c2ccc(cc2)c3ccccc3

> <Property>
1

> <Canonical_Smiles>
C[C@H](NC(=O)c1ccc(Cl)c(Cl)c1)c2ccc(cc2)c3ccccc3

$$$$
CYP1A2_0205
  SciTegic10311710292D

 20 22  0  0  1  0            999 V2000
    0.0000    0.0000    0.0000 N   0  0
    0.0000    0.0000    0.0000 C   0  0
    0.0000    0.0000    0.0000 N   0  0
    0.0000    0.0000    0.0000 S   0  0
    0.0000    0.0000    0.0000 C   0  0  1  0  0  0
    0.0000    0.0000    0.0000 C   0  0
    0.0000    0.0000    0.0000 C   0  0
    0.0000    0.0000    0.0000 C   0  0
    0.0000    0.0000    0.0000 C   0  0
    0.0000    0.0000    0.0000 C   0  0
    0.0000    0.0000    0.0000 C   0  0
    0.0000    0.0000    0.0000 C   0  0
    0.0000    0.0000    0.0000 C   0  0
    0.0000    0.0000    0.0000 C   0  0
    0.0000    0.0000    0.0000 C   0  0
    0.0000    0.0000    0.0000 C   0  0
    0.0000    0.0000    0.0000 C   0  0
    0.0000    0.0000    0.0000 N   0  3
    0.0000    0.0000    0.0000 O   0  0
    0.0000    0.0000    0.0000 O   0  5
  1  2  1  0
  2  3  2  0
  2  4  1  0
  5  4  1  1
  5  6  1  0
  6  7  2  0
  7  8  1  0
  8  9  2  0
  9 10  1  0
 10 11  2  0
 11  6  1  0
 11 12  1  0
 12 13  2  0
 13 14  1  0
 14 15  2  0
 15 16  1  0
 16 17  2  0
 17  5  1  0
 17 12  1  0
 14 18  1  0
 18 19  2  0
 18 20  1  0
M  CHG  2  18   1  20  -1
M  END
> <Name>
CYP1A2_0205

> <Smiles>
NC(=N)S[C@H]1c2ccccc2c3cc(ccc13)[N+](=O)[O-]

> <Property>
1

> <Canonical_Smiles>
NC(=N)S[C@H]1c2ccccc2c3cc(ccc13)[N+](=O)[O-]

$$$$
CYP1A2_0206
  SciTegic10311710292D

 24 26  0  0  1  0            999 V2000
    0.0000    0.0000    0.0000 C   0  0
    0.0000    0.0000    0.0000 N   0  0
    0.0000    0.0000    0.0000 C   0  0
    0.0000    0.0000    0.0000 C   0  0
    0.0000    0.0000    0.0000 C   0  0
    0.0000    0.0000    0.0000 C   0  0
    0.0000    0.0000    0.0000 C   0  0  2  0  0  0
    0.0000    0.0000    0.0000 C   0  0
    0.0000    0.0000    0.0000 C   0  0
    0.0000    0.0000    0.0000 C   0  0
    0.0000    0.0000    0.0000 C   0  0
    0.0000    0.0000    0.0000 C   0  0
    0.0000    0.0000    0.0000 C   0  0
    0.0000    0.0000    0.0000 O   0  0
    0.0000    0.0000    0.0000 C   0  0
    0.0000    0.0000    0.0000 C   0  0
    0.0000    0.0000    0.0000 C   0  0
    0.0000    0.0000    0.0000 C   0  0
    0.0000    0.0000    0.0000 C   0  0
    0.0000    0.0000    0.0000 C   0  0
    0.0000    0.0000    0.0000 C   0  0
    0.0000    0.0000    0.0000 F   0  0
    0.0000    0.0000    0.0000 F   0  0
    0.0000    0.0000    0.0000 F   0  0
  1  2  1  0
  2  3  1  0
  2  4  1  0
  4  5  1  0
  5  6  1  0
  7  6  1  1
  7  8  1  0
  8  9  2  0
  9 10  1  0
 10 11  2  0
 11 12  1  0
 12 13  2  0
 13  8  1  0
 13 14  1  0
 14 15  1  0
 15 16  2  0
 16 17  1  0
 17 18  2  0
 18 19  1  0
 19 20  2  0
 20  7  1  0
 20 15  1  0
 18 21  1  0
 21 22  1  0
 21 23  1  0
 21 24  1  0
M  END
> <Name>
CYP1A2_0206

> <Smiles>
CN(C)CCC[C@@H]1c2ccccc2Oc3ccc(cc13)C(F)(F)F

> <Property>
1

> <Canonical_Smiles>
CN(C)CCC[C@@H]1c2ccccc2Oc3ccc(cc13)C(F)(F)F

$$$$
CYP1A2_0207
  SciTegic10311710292D

 24 28  0  0  1  0            999 V2000
    0.0000    0.0000    0.0000 C   0  0
    0.0000    0.0000    0.0000 N   0  0
    0.0000    0.0000    0.0000 C   0  0  2  0  0  0
    0.0000    0.0000    0.0000 N   0  0
    0.0000    0.0000    0.0000 N   0  0
    0.0000    0.0000    0.0000 C   0  0
    0.0000    0.0000    0.0000 C   0  0
    0.0000    0.0000    0.0000 C   0  0
    0.0000    0.0000    0.0000 C   0  0
    0.0000    0.0000    0.0000 C   0  0
    0.0000    0.0000    0.0000 C   0  0
    0.0000    0.0000    0.0000 C   0  0
    0.0000    0.0000    0.0000 C   0  0
    0.0000    0.0000    0.0000 C   0  0
    0.0000    0.0000    0.0000 C   0  0
    0.0000    0.0000    0.0000 C   0  0
    0.0000    0.0000    0.0000 C   0  0
    0.0000    0.0000    0.0000 C   0  0
    0.0000    0.0000    0.0000 C   0  0
    0.0000    0.0000    0.0000 C   0  0
    0.0000    0.0000    0.0000 C   0  0
    0.0000    0.0000    0.0000 C   0  0
    0.0000    0.0000    0.0000 C   0  0
    0.0000    0.0000    0.0000 C   0  0
  1  2  1  0
  2  3  1  0
  3  4  1  1
  4  5  1  0
  5  6  2  3
  6  1  1  0
  6  7  1  0
  7  8  2  0
  8  9  1  0
  9 10  2  0
 10 11  1  0
 11 12  2  0
 12  7  1  0
  3 13  1  0
 13 14  2  0
 14 15  1  0
 15 16  2  0
 16 17  1  0
 17 18  2  0
 18 13  1  0
 18 19  1  0
 19 20  2  0
 20 21  1  0
 21 22  2  0
 22 23  1  0
 23 24  2  0
 24  2  1  0
 24 19  1  0
M  END
> <Name>
CYP1A2_0207

> <Smiles>
C1N2[C@H](NN=C1c3ccccc3)c4ccccc4c5ccccc25

> <Property>
1

> <Canonical_Smiles>
C1N2[C@H](NN=C1c3ccccc3)c4ccccc4c5ccccc25

$$$$
CYP1A2_0208
  SciTegic10311710292D

 20 22  0  0  1  0            999 V2000
    0.0000    0.0000    0.0000 O   0  0
    0.0000    0.0000    0.0000 C   0  0
    0.0000    0.0000    0.0000 C   0  0
    0.0000    0.0000    0.0000 N   0  0
    0.0000    0.0000    0.0000 C   0  0  2  0  0  0
    0.0000    0.0000    0.0000 C   0  0
    0.0000    0.0000    0.0000 C   0  0
    0.0000    0.0000    0.0000 C   0  0
    0.0000    0.0000    0.0000 Cl  0  0
    0.0000    0.0000    0.0000 C   0  0
    0.0000    0.0000    0.0000 C   0  0
    0.0000    0.0000    0.0000 C   0  0
    0.0000    0.0000    0.0000 C   0  0
    0.0000    0.0000    0.0000 C   0  0
    0.0000    0.0000    0.0000 Cl  0  0
    0.0000    0.0000    0.0000 C   0  0
    0.0000    0.0000    0.0000 C   0  0
    0.0000    0.0000    0.0000 Cl  0  0
    0.0000    0.0000    0.0000 C   0  0
    0.0000    0.0000    0.0000 C   0  0
  1  2  1  0
  2  3  1  0
  3  4  1  0
  5  4  1  1
  5  6  1  0
  6  7  2  0
  7  8  1  0
  8  9  1  0
  8 10  2  0
 10 11  1  0
 11 12  2  0
 12  6  1  0
 12 13  1  0
 13 14  2  0
 14 15  1  0
 14 16  1  0
 16 17  2  0
 17 18  1  0
 17 19  1  0
 19 20  2  0
 20  5  1  0
 20 13  1  0
M  END
> <Name>
CYP1A2_0208

> <Smiles>
OCCN[C@@H]1c2cc(Cl)ccc2c3c(Cl)cc(Cl)cc13

> <Property>
1

> <Canonical_Smiles>
OCCN[C@@H]1c2cc(Cl)ccc2c3c(Cl)cc(Cl)cc13

$$$$
CYP1A2_0209
  SciTegic10311710292D

 17 19  0  0  0  0            999 V2000
    0.0000    0.0000    0.0000 C   0  0
    0.0000    0.0000    0.0000 S   0  0
    0.0000    0.0000    0.0000 C   0  0
    0.0000    0.0000    0.0000 N   0  0
    0.0000    0.0000    0.0000 C   0  0
    0.0000    0.0000    0.0000 N   0  0
    0.0000    0.0000    0.0000 C   0  0
    0.0000    0.0000    0.0000 N   0  0
    0.0000    0.0000    0.0000 C   0  0
    0.0000    0.0000    0.0000 N   0  0
    0.0000    0.0000    0.0000 C   0  0
    0.0000    0.0000    0.0000 C   0  0
    0.0000    0.0000    0.0000 C   0  0
    0.0000    0.0000    0.0000 C   0  0
    0.0000    0.0000    0.0000 C   0  0
    0.0000    0.0000    0.0000 N   0  0
    0.0000    0.0000    0.0000 C   0  0
  1  2  1  0
  2  3  1  0
  3  4  2  0
  4  5  1  0
  5  6  2  0
  6  7  1  0
  7  8  1  0
  8  9  2  0
  9 10  1  0
 10 11  1  0
 11  3  1  0
 11  7  2  0
  1 12  1  0
 12 13  2  0
 13 14  1  0
 14 15  2  0
 15 16  1  0
 16 17  2  0
 17 12  1  0
M  END
> <Name>
CYP1A2_0209

> <Smiles>
C(Sc1ncnc2nc[nH]c12)c3cccnc3

> <Property>
1

> <Canonical_Smiles>
C(Sc1ncnc2nc[nH]c12)c3cccnc3

$$$$
CYP1A2_0210
  SciTegic10311710292D

 23 26  0  0  1  0            999 V2000
    0.0000    0.0000    0.0000 C   0  0
    0.0000    0.0000    0.0000 C   0  0
    0.0000    0.0000    0.0000 O   0  0
    0.0000    0.0000    0.0000 C   0  0
    0.0000    0.0000    0.0000 O   0  0
    0.0000    0.0000    0.0000 C   0  0  1  0  0  0
    0.0000    0.0000    0.0000 C   0  0  2  0  0  0
    0.0000    0.0000    0.0000 O   0  0
    0.0000    0.0000    0.0000 C   0  0
    0.0000    0.0000    0.0000 C   0  0  1  0  0  0
    0.0000    0.0000    0.0000 C   0  0  1  0  0  0
    0.0000    0.0000    0.0000 C   0  0
    0.0000    0.0000    0.0000 C   0  0
    0.0000    0.0000    0.0000 C   0  0
    0.0000    0.0000    0.0000 C   0  0
    0.0000    0.0000    0.0000 C   0  0
    0.0000    0.0000    0.0000 C   0  0
    0.0000    0.0000    0.0000 C   0  0
    0.0000    0.0000    0.0000 C   0  0
    0.0000    0.0000    0.0000 C   0  0
    0.0000    0.0000    0.0000 C   0  0
    0.0000    0.0000    0.0000 C   0  0
    0.0000    0.0000    0.0000 C   0  0
  1  2  1  0
  2  3  1  0
  3  4  1  0
  4  5  2  0
  6  4  1  1
  6  7  1  0
  7  8  1  1
  7  9  1  0
 10  9  1  1
 10 11  1  0
 11  6  1  0
 11 12  1  1
 12 13  2  0
 13 14  1  0
 14 15  2  0
 15 16  1  0
 16 17  2  0
 17 12  1  0
 17 18  1  0
 18 19  2  0
 19 20  1  0
 20 21  2  0
 21 22  1  0
 22 23  2  0
 23 10  1  0
 23 18  1  0
M  END
> <Name>
CYP1A2_0210

> <Smiles>
CCOC(=O)[C@H]1[C@H](O)C[C@H]2[C@H]1c3ccccc3c4ccccc24

> <Property>
1

> <Canonical_Smiles>
CCOC(=O)[C@H]1[C@H](O)C[C@H]2[C@H]1c3ccccc3c4ccccc24

$$$$
CYP1A2_0211
  SciTegic10311710292D

 34 37  0  0  0  0            999 V2000
    0.0000    0.0000    0.0000 C   0  0
    0.0000    0.0000    0.0000 N   0  0
    0.0000    0.0000    0.0000 C   0  0
    0.0000    0.0000    0.0000 S   0  0
    0.0000    0.0000    0.0000 O   0  0
    0.0000    0.0000    0.0000 O   0  0
    0.0000    0.0000    0.0000 C   0  0
    0.0000    0.0000    0.0000 C   0  0
    0.0000    0.0000    0.0000 C   0  0
    0.0000    0.0000    0.0000 C   0  0
    0.0000    0.0000    0.0000 N   0  0
    0.0000    0.0000    0.0000 C   0  0
    0.0000    0.0000    0.0000 C   0  0
    0.0000    0.0000    0.0000 C   0  0
    0.0000    0.0000    0.0000 C   0  0
    0.0000    0.0000    0.0000 O   0  0
    0.0000    0.0000    0.0000 C   0  0
    0.0000    0.0000    0.0000 C   0  0
    0.0000    0.0000    0.0000 O   0  0
    0.0000    0.0000    0.0000 C   0  0
    0.0000    0.0000    0.0000 C   0  0
    0.0000    0.0000    0.0000 O   0  0
    0.0000    0.0000    0.0000 C   0  0
    0.0000    0.0000    0.0000 C   0  0
    0.0000    0.0000    0.0000 C   0  0
    0.0000    0.0000    0.0000 C   0  0
    0.0000    0.0000    0.0000 C   0  0
    0.0000    0.0000    0.0000 O   0  0
    0.0000    0.0000    0.0000 C   0  0
    0.0000    0.0000    0.0000 N   0  3
    0.0000    0.0000    0.0000 O   0  0
    0.0000    0.0000    0.0000 O   0  5
    0.0000    0.0000    0.0000 C   0  0
    0.0000    0.0000    0.0000 C   0  0
  1  2  1  0
  2  3  1  0
  2  4  1  0
  4  5  2  0
  4  6  2  0
  4  7  1  0
  7  8  2  0
  8  9  1  0
  9 10  2  0
 10 11  1  0
 11 12  1  0
 12 13  2  0
 13 14  1  0
 14 15  2  0
 15 16  1  0
 15 17  1  0
 17 18  1  0
 18 19  2  0
 18 20  1  0
 20 21  2  0
 21 22  1  0
 21 23  1  0
 23 24  2  0
 24 25  1  0
 25 26  2  0
 26 20  1  0
 26 27  1  0
 27 28  2  0
 27 29  1  0
 29 12  1  0
 29 17  2  0
 25 30  1  0
 30 31  2  0
 30 32  1  0
 10 33  1  0
 33 34  2  0
 34  7  1  0
M  CHG  2  30   1  32  -1
M  END
> <Name>
CYP1A2_0211

> <Smiles>
CN(C)S(=O)(=O)c1ccc(Nc2ccc(O)c3C(=O)c4c(O)ccc(c4C(=O)c23)[N+](=O)[O-])cc1

> <Property>
1

> <Canonical_Smiles>
CN(C)S(=O)(=O)c1ccc(Nc2ccc(O)c3C(=O)c4c(O)ccc(c4C(=O)c23)[N+](=O)[O-])cc1

$$$$
CYP1A2_0212
  SciTegic10311710292D

 24 27  0  0  0  0            999 V2000
    0.0000    0.0000    0.0000 O   0  0
    0.0000    0.0000    0.0000 C   0  0
    0.0000    0.0000    0.0000 N   0  0
    0.0000    0.0000    0.0000 C   0  0
    0.0000    0.0000    0.0000 S   0  0
    0.0000    0.0000    0.0000 N   0  0
    0.0000    0.0000    0.0000 C   0  0
    0.0000    0.0000    0.0000 O   0  0
    0.0000    0.0000    0.0000 C   0  0
    0.0000    0.0000    0.0000 C   0  0
    0.0000    0.0000    0.0000 C   0  0
    0.0000    0.0000    0.0000 C   0  0
    0.0000    0.0000    0.0000 C   0  0
    0.0000    0.0000    0.0000 C   0  0
    0.0000    0.0000    0.0000 C   0  0
    0.0000    0.0000    0.0000 C   0  0
    0.0000    0.0000    0.0000 C   0  0
    0.0000    0.0000    0.0000 C   0  0
    0.0000    0.0000    0.0000 C   0  0
    0.0000    0.0000    0.0000 C   0  0
    0.0000    0.0000    0.0000 C   0  0
    0.0000    0.0000    0.0000 C   0  0
    0.0000    0.0000    0.0000 C   0  0
    0.0000    0.0000    0.0000 C   0  0
  1  2  2  0
  2  3  1  0
  3  4  1  0
  4  5  2  0
  4  6  1  0
  6  7  1  0
  7  8  2  0
  7  9  1  0
  9  2  1  0
  9 10  2  3
 10 11  1  0
 11 12  2  0
 12 13  1  0
 13 14  2  0
 14 15  1  0
 15 16  2  0
 16 17  1  0
 17 18  2  0
 18 19  1  0
 19 20  2  0
 20 21  1  0
 21 22  2  0
 22 17  1  0
 22 23  1  0
 23 24  2  0
 24 11  1  0
 24 15  1  0
M  END
> <Name>
CYP1A2_0212

> <Smiles>
O=C1NC(=S)NC(=O)C1=Cc2cccc3cc4ccccc4cc23

> <Property>
1

> <Canonical_Smiles>
O=C1NC(=S)NC(=O)C1=Cc2cccc3cc4ccccc4cc23

$$$$
CYP1A2_0213
  SciTegic10311710292D

 32 37  0  0  1  0            999 V2000
    0.0000    0.0000    0.0000 Br  0  0
    0.0000    0.0000    0.0000 C   0  0
    0.0000    0.0000    0.0000 C   0  0
    0.0000    0.0000    0.0000 C   0  0
    0.0000    0.0000    0.0000 C   0  0
    0.0000    0.0000    0.0000 C   0  0  2  0  0  0
    0.0000    0.0000    0.0000 C   0  0  2  0  0  0
    0.0000    0.0000    0.0000 C   0  0
    0.0000    0.0000    0.0000 C   0  0
    0.0000    0.0000    0.0000 C   0  0
    0.0000    0.0000    0.0000 C   0  0
    0.0000    0.0000    0.0000 C   0  0
    0.0000    0.0000    0.0000 C   0  0
    0.0000    0.0000    0.0000 C   0  0
    0.0000    0.0000    0.0000 O   0  0
    0.0000    0.0000    0.0000 C   0  0
    0.0000    0.0000    0.0000 C   0  0
    0.0000    0.0000    0.0000 C   0  0
    0.0000    0.0000    0.0000 Br  0  0
    0.0000    0.0000    0.0000 C   0  0
    0.0000    0.0000    0.0000 C   0  0
    0.0000    0.0000    0.0000 C   0  0
    0.0000    0.0000    0.0000 C   0  0
    0.0000    0.0000    0.0000 C   0  0
    0.0000    0.0000    0.0000 C   0  0
    0.0000    0.0000    0.0000 C   0  0
    0.0000    0.0000    0.0000 C   0  0
    0.0000    0.0000    0.0000 C   0  0
    0.0000    0.0000    0.0000 C   0  0
    0.0000    0.0000    0.0000 O   0  0
    0.0000    0.0000    0.0000 C   0  0
    0.0000    0.0000    0.0000 C   0  0
  1  2  1  0
  2  3  2  0
  3  4  1  0
  4  5  2  0
  6  5  1  1
  6  7  1  0
  7  8  1  1
  8  9  2  0
  9 10  1  0
 10 11  2  0
 11 12  1  0
 12 13  2  0
 13  8  1  0
 13 14  1  0
 14 15  2  0
 14 16  1  0
 16 17  2  0
 17 18  1  0
 18 19  1  0
 18 20  2  0
 20 21  1  0
 21 22  2  0
 22  7  1  0
 22 16  1  0
  6 23  1  0
 23 24  2  0
 24 25  1  0
 25 26  2  0
 26 27  1  0
 27 28  2  0
 28 23  1  0
 28 29  1  0
 29 30  2  0
 29 31  1  0
 31  5  1  0
 31 32  2  0
 32  2  1  0
M  END
> <Name>
CYP1A2_0213

> <Smiles>
Brc1ccc2[C@H]([C@@H]3c4ccccc4C(=O)c5cc(Br)ccc35)c6ccccc6C(=O)c2c1

> <Property>
1

> <Canonical_Smiles>
Brc1ccc2[C@H]([C@@H]3c4ccccc4C(=O)c5cc(Br)ccc35)c6ccccc6C(=O)c2c1

$$$$
CYP1A2_0214
  SciTegic10311710292D

 20 22  0  0  1  0            999 V2000
    0.0000    0.0000    0.0000 C   0  0
    0.0000    0.0000    0.0000 C   0  0  2  0  0  0
    0.0000    0.0000    0.0000 Br  0  0
    0.0000    0.0000    0.0000 C   0  0
    0.0000    0.0000    0.0000 O   0  0
    0.0000    0.0000    0.0000 C   0  0
    0.0000    0.0000    0.0000 C   0  0
    0.0000    0.0000    0.0000 C   0  0
    0.0000    0.0000    0.0000 C   0  0
    0.0000    0.0000    0.0000 C   0  0
    0.0000    0.0000    0.0000 C   0  0
    0.0000    0.0000    0.0000 Br  0  0
    0.0000    0.0000    0.0000 C   0  0
    0.0000    0.0000    0.0000 C   0  0
    0.0000    0.0000    0.0000 C   0  0
    0.0000    0.0000    0.0000 C   0  0
    0.0000    0.0000    0.0000 C   0  0
    0.0000    0.0000    0.0000 C   0  0
    0.0000    0.0000    0.0000 C   0  0
    0.0000    0.0000    0.0000 C   0  0
  2  1  1  1
  2  3  1  0
  2  4  1  0
  4  5  2  0
  4  6  1  0
  6  7  2  0
  7  8  1  0
  8  9  2  0
  9 10  1  0
 10 11  2  0
 11 12  1  0
 11 13  1  0
 13 14  2  0
 14 15  1  0
 15 16  2  0
 16 17  1  0
 17 18  2  0
 18 13  1  0
 18 19  1  0
 19  9  1  0
 19 20  2  0
 20  6  1  0
M  END
> <Name>
CYP1A2_0214

> <Smiles>
C[C@H](Br)C(=O)c1ccc2cc(Br)c3ccccc3c2c1

> <Property>
1

> <Canonical_Smiles>
C[C@H](Br)C(=O)c1ccc2cc(Br)c3ccccc3c2c1

$$$$
CYP1A2_0215
  SciTegic10311710292D

 26 29  0  0  1  0            999 V2000
    0.0000    0.0000    0.0000 O   0  0
    0.0000    0.0000    0.0000 C   0  0
    0.0000    0.0000    0.0000 C   0  0  2  0  0  0
    0.0000    0.0000    0.0000 N   0  0
    0.0000    0.0000    0.0000 C   0  0
    0.0000    0.0000    0.0000 C   0  0
    0.0000    0.0000    0.0000 C   0  0
    0.0000    0.0000    0.0000 C   0  0
    0.0000    0.0000    0.0000 C   0  0
    0.0000    0.0000    0.0000 C   0  0
    0.0000    0.0000    0.0000 C   0  0
    0.0000    0.0000    0.0000 C   0  0
    0.0000    0.0000    0.0000 C   0  0
    0.0000    0.0000    0.0000 C   0  0
    0.0000    0.0000    0.0000 C   0  0
    0.0000    0.0000    0.0000 C   0  0
    0.0000    0.0000    0.0000 C   0  0
    0.0000    0.0000    0.0000 C   0  0
    0.0000    0.0000    0.0000 C   0  0
    0.0000    0.0000    0.0000 C   0  0
    0.0000    0.0000    0.0000 C   0  0
    0.0000    0.0000    0.0000 C   0  0
    0.0000    0.0000    0.0000 C   0  0
    0.0000    0.0000    0.0000 C   0  0
    0.0000    0.0000    0.0000 C   0  0
    0.0000    0.0000    0.0000 C   0  0
  1  2  2  0
  2  3  1  0
  3  4  1  1
  4  5  1  0
  5  6  2  0
  6  7  1  0
  7  8  2  0
  8  9  1  0
  9 10  2  0
 10 11  1  0
 11 12  2  0
 12 13  1  0
 13  8  1  0
 13 14  2  0
 14  5  1  0
  3 15  1  0
 15 16  2  0
 16 17  1  0
 17 18  2  0
 18 19  1  0
 19 20  2  0
 20 15  1  0
  2 21  1  0
 21 22  2  0
 22 23  1  0
 23 24  2  0
 24 25  1  0
 25 26  2  0
 26 21  1  0
M  END
> <Name>
CYP1A2_0215

> <Smiles>
O=C([C@H](Nc1ccc2ccccc2c1)c3ccccc3)c4ccccc4

> <Property>
1

> <Canonical_Smiles>
O=C([C@H](Nc1ccc2ccccc2c1)c3ccccc3)c4ccccc4

$$$$
CYP1A2_0216
  SciTegic10311710292D

 27 30  0  0  1  0            999 V2000
    0.0000    0.0000    0.0000 C   0  0
    0.0000    0.0000    0.0000 C   0  0
    0.0000    0.0000    0.0000 C   0  0
    0.0000    0.0000    0.0000 C   0  0
    0.0000    0.0000    0.0000 C   0  0
    0.0000    0.0000    0.0000 C   0  0
    0.0000    0.0000    0.0000 C   0  0  1  0  0  0
    0.0000    0.0000    0.0000 N   0  0
    0.0000    0.0000    0.0000 C   0  0
    0.0000    0.0000    0.0000 O   0  0
    0.0000    0.0000    0.0000 C   0  0
    0.0000    0.0000    0.0000 C   0  0
    0.0000    0.0000    0.0000 C   0  0
    0.0000    0.0000    0.0000 C   0  0
    0.0000    0.0000    0.0000 C   0  0
    0.0000    0.0000    0.0000 C   0  0
    0.0000    0.0000    0.0000 N   0  3
    0.0000    0.0000    0.0000 O   0  0
    0.0000    0.0000    0.0000 O   0  5
    0.0000    0.0000    0.0000 C   0  0
    0.0000    0.0000    0.0000 C   0  0
    0.0000    0.0000    0.0000 C   0  0
    0.0000    0.0000    0.0000 C   0  0
    0.0000    0.0000    0.0000 C   0  0
    0.0000    0.0000    0.0000 C   0  0
    0.0000    0.0000    0.0000 O   0  0
    0.0000    0.0000    0.0000 C   0  0
  1  2  1  0
  2  3  2  0
  3  4  1  0
  4  5  2  0
  5  6  1  0
  6  7  1  0
  7  8  1  1
  8  9  1  0
  9 10  2  0
  9 11  1  0
 11 12  2  0
 12 13  1  0
 13 14  2  0
 14 15  1  0
 15 16  2  0
 16 11  1  0
 14 17  1  0
 17 18  2  0
 17 19  1  0
  7 20  1  0
 20 21  2  0
 21 22  1  0
 22 23  2  0
 23 24  1  0
 24 25  2  0
 25 20  1  0
 25 26  1  0
 26 27  1  0
 27  2  1  0
 27  6  2  0
M  CHG  2  17   1  19  -1
M  END
> <Name>
CYP1A2_0216

> <Smiles>
Cc1cccc2[C@@H](NC(=O)c3ccc(cc3)[N+](=O)[O-])c4ccccc4Oc12

> <Property>
1

> <Canonical_Smiles>
Cc1cccc2[C@@H](NC(=O)c3ccc(cc3)[N+](=O)[O-])c4ccccc4Oc12

$$$$
CYP1A2_0217
  SciTegic10311710292D

 17 18  0  0  1  0            999 V2000
    0.0000    0.0000    0.0000 C   0  0
    0.0000    0.0000    0.0000 N   0  0
    0.0000    0.0000    0.0000 C   0  0
    0.0000    0.0000    0.0000 C   0  0
    0.0000    0.0000    0.0000 C   0  0  1  0  0  0
    0.0000    0.0000    0.0000 O   0  0
    0.0000    0.0000    0.0000 C   0  0
    0.0000    0.0000    0.0000 C   0  0
    0.0000    0.0000    0.0000 C   0  0
    0.0000    0.0000    0.0000 C   0  0
    0.0000    0.0000    0.0000 Cl  0  0
    0.0000    0.0000    0.0000 C   0  0
    0.0000    0.0000    0.0000 C   0  0
    0.0000    0.0000    0.0000 C   0  0
    0.0000    0.0000    0.0000 C   0  0
    0.0000    0.0000    0.0000 C   0  0
    0.0000    0.0000    0.0000 C   0  0
  1  2  1  0
  2  3  1  0
  2  4  1  0
  4  5  1  0
  5  6  1  1
  5  7  1  0
  7  8  2  0
  8  9  1  0
  9 10  2  0
 10 11  1  0
 10 12  1  0
 12 13  2  0
 13 14  1  0
 14 15  2  0
 15 16  1  0
 16 17  2  0
 17  7  1  0
 17 12  1  0
M  END
> <Name>
CYP1A2_0217

> <Smiles>
CN(C)C[C@@H](O)c1ccc(Cl)c2ccccc12

> <Property>
1

> <Canonical_Smiles>
CN(C)C[C@@H](O)c1ccc(Cl)c2ccccc12

$$$$
CYP1A2_0218
  SciTegic10311710292D

 30 35  0  0  0  0            999 V2000
    0.0000    0.0000    0.0000 S   0  0
    0.0000    0.0000    0.0000 C   0  0
    0.0000    0.0000    0.0000 N   0  0
    0.0000    0.0000    0.0000 C   0  0
    0.0000    0.0000    0.0000 C   0  0
    0.0000    0.0000    0.0000 C   0  0
    0.0000    0.0000    0.0000 C   0  0
    0.0000    0.0000    0.0000 C   0  0
    0.0000    0.0000    0.0000 C   0  0
    0.0000    0.0000    0.0000 C   0  0
    0.0000    0.0000    0.0000 C   0  0
    0.0000    0.0000    0.0000 C   0  0
    0.0000    0.0000    0.0000 C   0  0
    0.0000    0.0000    0.0000 C   0  0
    0.0000    0.0000    0.0000 C   0  0
    0.0000    0.0000    0.0000 C   0  0
    0.0000    0.0000    0.0000 N   0  0
    0.0000    0.0000    0.0000 C   0  0
    0.0000    0.0000    0.0000 C   0  0
    0.0000    0.0000    0.0000 C   0  0
    0.0000    0.0000    0.0000 C   0  0
    0.0000    0.0000    0.0000 C   0  0
    0.0000    0.0000    0.0000 C   0  0
    0.0000    0.0000    0.0000 C   0  0
    0.0000    0.0000    0.0000 C   0  0
    0.0000    0.0000    0.0000 C   0  0
    0.0000    0.0000    0.0000 C   0  0
    0.0000    0.0000    0.0000 C   0  0
    0.0000    0.0000    0.0000 C   0  0
    0.0000    0.0000    0.0000 C   0  0
  1  2  2  0
  2  3  1  0
  3  4  1  0
  4  5  2  0
  5  6  1  0
  6  7  2  0
  7  8  1  0
  8  9  1  0
  9 10  1  0
 10 11  2  0
 11 12  1  0
 12 13  2  0
 13 14  1  0
 14 15  2  0
 15  7  1  0
 15 10  1  0
  8 16  2  0
 16  4  1  0
  2 17  1  0
 17 18  1  0
 18 19  2  0
 19 20  1  0
 20 21  2  0
 21 22  1  0
 22 23  1  0
 23 24  1  0
 24 25  2  0
 25 26  1  0
 26 27  2  0
 27 28  1  0
 28 29  2  0
 29 21  1  0
 29 24  1  0
 22 30  2  0
 30 18  1  0
M  END
> <Name>
CYP1A2_0218

> <Smiles>
S=C(Nc1ccc2c(Cc3ccccc23)c1)Nc4ccc5c(Cc6ccccc56)c4

> <Property>
1

> <Canonical_Smiles>
S=C(Nc1ccc2c(Cc3ccccc23)c1)Nc4ccc5c(Cc6ccccc56)c4

$$$$
CYP1A2_0219
  SciTegic10311710292D

 28 32  0  0  0  0            999 V2000
    0.0000    0.0000    0.0000 O   0  0
    0.0000    0.0000    0.0000 C   0  0
    0.0000    0.0000    0.0000 C   0  0
    0.0000    0.0000    0.0000 C   0  0
    0.0000    0.0000    0.0000 C   0  0
    0.0000    0.0000    0.0000 O   0  0
    0.0000    0.0000    0.0000 C   0  0
    0.0000    0.0000    0.0000 C   0  0
    0.0000    0.0000    0.0000 S   0  0
    0.0000    0.0000    0.0000 C   0  0
    0.0000    0.0000    0.0000 C   0  0
    0.0000    0.0000    0.0000 C   0  0
    0.0000    0.0000    0.0000 C   0  0
    0.0000    0.0000    0.0000 C   0  0
    0.0000    0.0000    0.0000 C   0  0
    0.0000    0.0000    0.0000 N   0  3
    0.0000    0.0000    0.0000 O   0  0
    0.0000    0.0000    0.0000 O   0  0
    0.0000    0.0000    0.0000 N   0  0
    0.0000    0.0000    0.0000 C   0  0
    0.0000    0.0000    0.0000 C   0  0
    0.0000    0.0000    0.0000 S   0  0
    0.0000    0.0000    0.0000 C   0  0
    0.0000    0.0000    0.0000 C   0  0
    0.0000    0.0000    0.0000 C   0  0
    0.0000    0.0000    0.0000 C   0  0
    0.0000    0.0000    0.0000 C   0  0
    0.0000    0.0000    0.0000 C   0  0
  1  2  2  0
  2  3  1  0
  3  4  2  3
  4  5  1  0
  5  6  2  0
  5  7  1  0
  7  8  2  0
  8  9  1  0
  9 10  1  0
 10 11  2  0
 11 12  1  0
 12 13  2  0
 13 14  1  0
 14 15  2  0
 15  7  1  0
 15 10  1  0
  4 16  1  0
 16 17  2  0
 16 18  1  0
 18 19  1  0
 19  3  1  0
  2 20  1  0
 20 21  2  0
 21 22  1  0
 22 23  1  0
 23 24  2  0
 24 25  1  0
 25 26  2  0
 26 27  1  0
 27 28  2  0
 28 20  1  0
 28 23  1  0
M  CHG  1  16   1
M  END
> <Name>
CYP1A2_0219

> <Smiles>
O=C(C1=C(C(=O)c2csc3ccccc23)[N+](=O)ON1)c4csc5ccccc45

> <Property>
1

> <Canonical_Smiles>
O=C(C1=C(C(=O)c2csc3ccccc23)[N+](=O)ON1)c4csc5ccccc45

$$$$
CYP1A2_0220
  SciTegic10311710292D

 15 15  0  0  1  0            999 V2000
    0.0000    0.0000    0.0000 N   0  0
    0.0000    0.0000    0.0000 C   0  0
    0.0000    0.0000    0.0000 N   0  0
    0.0000    0.0000    0.0000 C   0  0  2  0  0  0
    0.0000    0.0000    0.0000 N   0  0
    0.0000    0.0000    0.0000 N   0  0
    0.0000    0.0000    0.0000 C   0  0
    0.0000    0.0000    0.0000 C   0  0
    0.0000    0.0000    0.0000 C   0  0
    0.0000    0.0000    0.0000 C   0  0
    0.0000    0.0000    0.0000 C   0  0
    0.0000    0.0000    0.0000 C   0  0
    0.0000    0.0000    0.0000 C   0  0
    0.0000    0.0000    0.0000 O   0  0
    0.0000    0.0000    0.0000 N   0  0
  1  2  1  0
  2  3  2  0
  2  4  1  0
  4  5  1  1
  5  6  2  3
  6  7  1  0
  7  8  2  0
  8  9  1  0
  9 10  2  0
 10 11  1  0
 11 12  2  0
 12  7  1  0
  4 13  1  0
 13 14  2  0
 13 15  1  0
M  END
> <Name>
CYP1A2_0220

> <Smiles>
NC(=N)[C@H](N=Nc1ccccc1)C(=O)N

> <Property>
1

> <Canonical_Smiles>
NC(=N)[C@H](N=Nc1ccccc1)C(=O)N

$$$$
CYP1A2_0221
  SciTegic10311710292D

 22 24  0  0  1  0            999 V2000
    0.0000    0.0000    0.0000 C   0  0
    0.0000    0.0000    0.0000 C   0  0
    0.0000    0.0000    0.0000 N   0  0
    0.0000    0.0000    0.0000 C   0  0
    0.0000    0.0000    0.0000 C   0  0
    0.0000    0.0000    0.0000 C   0  0
    0.0000    0.0000    0.0000 C   0  0  1  0  0  0
    0.0000    0.0000    0.0000 O   0  0
    0.0000    0.0000    0.0000 C   0  0
    0.0000    0.0000    0.0000 C   0  0
    0.0000    0.0000    0.0000 C   0  0
    0.0000    0.0000    0.0000 C   0  0
    0.0000    0.0000    0.0000 C   0  0
    0.0000    0.0000    0.0000 C   0  0
    0.0000    0.0000    0.0000 C   0  0
    0.0000    0.0000    0.0000 C   0  0
    0.0000    0.0000    0.0000 C   0  0
    0.0000    0.0000    0.0000 C   0  0
    0.0000    0.0000    0.0000 C   0  0
    0.0000    0.0000    0.0000 C   0  0
    0.0000    0.0000    0.0000 C   0  0
    0.0000    0.0000    0.0000 C   0  0
  1  2  1  0
  2  3  1  0
  3  4  1  0
  4  5  1  0
  3  6  1  0
  6  7  1  0
  7  8  1  1
  7  9  1  0
  9 10  2  0
 10 11  1  0
 11 12  2  0
 12 13  1  0
 13 14  2  0
 14 15  1  0
 15 16  2  0
 16 17  1  0
 17 18  2  0
 18 19  1  0
 19 20  2  0
 20 15  1  0
 20 21  1  0
 21 12  1  0
 21 22  2  0
 22  9  1  0
M  END
> <Name>
CYP1A2_0221

> <Smiles>
CCN(CC)C[C@@H](O)c1ccc2ccc3ccccc3c2c1

> <Property>
1

> <Canonical_Smiles>
CCN(CC)C[C@@H](O)c1ccc2ccc3ccccc3c2c1

$$$$
CYP1A2_0222
  SciTegic10311710292D

 24 26  0  0  0  0            999 V2000
    0.0000    0.0000    0.0000 C   0  0
    0.0000    0.0000    0.0000 O   0  0
    0.0000    0.0000    0.0000 C   0  0
    0.0000    0.0000    0.0000 C   0  0
    0.0000    0.0000    0.0000 C   0  0
    0.0000    0.0000    0.0000 C   0  0
    0.0000    0.0000    0.0000 C   0  0
    0.0000    0.0000    0.0000 C   0  0
    0.0000    0.0000    0.0000 N   0  0
    0.0000    0.0000    0.0000 C   0  0
    0.0000    0.0000    0.0000 O   0  0
    0.0000    0.0000    0.0000 C   0  0
    0.0000    0.0000    0.0000 N   0  0
    0.0000    0.0000    0.0000 C   0  0
    0.0000    0.0000    0.0000 C   0  0
    0.0000    0.0000    0.0000 N   0  0
    0.0000    0.0000    0.0000 C   0  0
    0.0000    0.0000    0.0000 N   0  0
    0.0000    0.0000    0.0000 C   0  0
    0.0000    0.0000    0.0000 N   0  0
    0.0000    0.0000    0.0000 C   0  0
    0.0000    0.0000    0.0000 C   0  0
    0.0000    0.0000    0.0000 C   0  0
    0.0000    0.0000    0.0000 C   0  0
  1  2  1  0
  2  3  1  0
  3  4  2  0
  4  5  1  0
  5  6  2  0
  6  7  1  0
  7  8  1  0
  8  9  1  0
  9 10  1  0
 10 11  2  0
 10 12  1  0
 12 13  2  3
 13 14  1  0
 14 15  2  0
 15 16  1  0
 16 17  2  0
 17 18  1  0
 18 19  2  0
 19  9  1  0
 19 14  1  0
 17 20  1  0
 20 21  1  0
 20 22  1  0
 12 23  1  0
  7 24  2  0
 24  3  1  0
M  END
> <Name>
CYP1A2_0222

> <Smiles>
COc1cccc(CN2C(=O)C(=Nc3cnc(nc23)N(C)C)C)c1

> <Property>
1

> <Canonical_Smiles>
COc1cccc(CN2C(=O)C(=Nc3cnc(nc23)N(C)C)C)c1

$$$$
CYP1A2_0223
  SciTegic10311710292D

 26 29  0  0  0  0            999 V2000
    0.0000    0.0000    0.0000 N   0  0
    0.0000    0.0000    0.0000 C   0  0
    0.0000    0.0000    0.0000 C   0  0
    0.0000    0.0000    0.0000 C   0  0
    0.0000    0.0000    0.0000 C   0  0
    0.0000    0.0000    0.0000 C   0  0
    0.0000    0.0000    0.0000 C   0  0
    0.0000    0.0000    0.0000 C   0  0
    0.0000    0.0000    0.0000 C   0  0
    0.0000    0.0000    0.0000 C   0  0
    0.0000    0.0000    0.0000 C   0  0
    0.0000    0.0000    0.0000 C   0  0
    0.0000    0.0000    0.0000 N   0  0
    0.0000    0.0000    0.0000 C   0  0
    0.0000    0.0000    0.0000 N   0  0
    0.0000    0.0000    0.0000 C   0  0
    0.0000    0.0000    0.0000 N   0  0
    0.0000    0.0000    0.0000 C   0  0
    0.0000    0.0000    0.0000 C   0  0
    0.0000    0.0000    0.0000 C   0  0
    0.0000    0.0000    0.0000 C   0  0
    0.0000    0.0000    0.0000 C   0  0
    0.0000    0.0000    0.0000 N   0  0
    0.0000    0.0000    0.0000 C   0  0
    0.0000    0.0000    0.0000 C   0  0
    0.0000    0.0000    0.0000 C   0  0
  1  2  3  0
  2  3  1  0
  3  4  2  0
  4  5  1  0
  5  6  2  0
  6  7  1  0
  7  8  2  0
  8  3  1  0
  7  9  1  0
  9 10  2  0
 10 11  1  0
 11 12  2  0
 12 13  1  0
 13 14  2  0
 14 15  1  0
 15 16  2  0
 16 17  1  0
 17 18  1  0
 18 19  1  0
 19 20  2  0
 20 21  1  0
 21 22  2  0
 22 23  1  0
 23 24  2  0
 24 19  1  0
 16 25  1  0
 25 12  1  0
 25 26  2  0
 26  9  1  0
M  END
> <Name>
CYP1A2_0223

> <Smiles>
N#Cc1cccc(c1)c2ccc3ncnc(NCc4cccnc4)c3c2

> <Property>
1

> <Canonical_Smiles>
N#Cc1cccc(c1)c2ccc3ncnc(NCc4cccnc4)c3c2

$$$$
CYP1A2_0224
  SciTegic10311710292D

 19 21  0  0  0  0            999 V2000
    0.0000    0.0000    0.0000 C   0  0
    0.0000    0.0000    0.0000 C   0  0
    0.0000    0.0000    0.0000 O   0  0
    0.0000    0.0000    0.0000 N   0  0
    0.0000    0.0000    0.0000 C   0  0
    0.0000    0.0000    0.0000 C   0  0
    0.0000    0.0000    0.0000 C   0  0
    0.0000    0.0000    0.0000 C   0  0
    0.0000    0.0000    0.0000 N   0  0
    0.0000    0.0000    0.0000 C   0  0
    0.0000    0.0000    0.0000 C   0  0
    0.0000    0.0000    0.0000 C   0  0
    0.0000    0.0000    0.0000 N   0  0
    0.0000    0.0000    0.0000 N   0  0
    0.0000    0.0000    0.0000 C   0  0
    0.0000    0.0000    0.0000 C   0  0
    0.0000    0.0000    0.0000 N   0  0
    0.0000    0.0000    0.0000 C   0  0
    0.0000    0.0000    0.0000 C   0  0
  1  2  1  0
  2  3  1  0
  3  4  1  0
  4  5  2  0
  5  6  1  0
  5  7  1  0
  7  2  2  0
  7  8  1  0
  8  9  2  0
  9 10  1  0
 10 11  2  0
 11 12  1  0
 12 13  2  0
 13  8  1  0
 12 14  1  0
 14 15  1  0
 15 16  1  0
 16 17  1  0
 17 18  1  0
 18 19  1  0
 19 14  1  0
M  END
> <Name>
CYP1A2_0224

> <Smiles>
Cc1onc(C)c1c2nccc(n2)N3CCNCC3

> <Property>
1

> <Canonical_Smiles>
Cc1onc(C)c1c2nccc(n2)N3CCNCC3

$$$$
CYP1A2_0225
  SciTegic10311710292D

 29 33  0  0  0  0            999 V2000
    0.0000    0.0000    0.0000 F   0  0
    0.0000    0.0000    0.0000 C   0  0
    0.0000    0.0000    0.0000 C   0  0
    0.0000    0.0000    0.0000 C   0  0
    0.0000    0.0000    0.0000 C   0  0
    0.0000    0.0000    0.0000 C   0  0
    0.0000    0.0000    0.0000 C   0  0
    0.0000    0.0000    0.0000 C   0  0
    0.0000    0.0000    0.0000 N   0  0
    0.0000    0.0000    0.0000 C   0  0
    0.0000    0.0000    0.0000 C   0  0
    0.0000    0.0000    0.0000 N   0  0
    0.0000    0.0000    0.0000 C   0  0
    0.0000    0.0000    0.0000 O   0  0
    0.0000    0.0000    0.0000 C   0  0
    0.0000    0.0000    0.0000 C   0  0
    0.0000    0.0000    0.0000 C   0  0
    0.0000    0.0000    0.0000 C   0  0
    0.0000    0.0000    0.0000 C   0  0
    0.0000    0.0000    0.0000 Cl  0  0
    0.0000    0.0000    0.0000 C   0  0
    0.0000    0.0000    0.0000 N   0  0
    0.0000    0.0000    0.0000 C   0  0
    0.0000    0.0000    0.0000 N   0  0
    0.0000    0.0000    0.0000 C   0  0
    0.0000    0.0000    0.0000 C   0  0
    0.0000    0.0000    0.0000 C   0  0
    0.0000    0.0000    0.0000 C   0  0
    0.0000    0.0000    0.0000 O   0  0
  1  2  1  0
  2  3  2  0
  3  4  1  0
  4  5  2  0
  5  6  1  0
  6  7  2  0
  7  2  1  0
  5  8  1  0
  8  9  2  3
  9 10  1  0
 10 11  2  0
 11 12  1  0
 12 13  2  0
 13 14  1  0
 14 15  1  0
 15 16  2  0
 16 17  1  0
 17 18  2  0
 18 19  1  0
 19 20  1  0
 19 21  2  0
 21 15  1  0
 13 22  1  0
 22 23  2  0
 23 10  1  0
 23 24  1  0
 24 25  1  0
 25 26  1  0
 26 27  1  0
 27 25  1  0
 24 28  1  0
 28  8  1  0
 28 29  2  0
M  END
> <Name>
CYP1A2_0225

> <Smiles>
Fc1ccc(cc1)C2=Nc3cnc(Oc4cccc(Cl)c4)nc3N(C5CC5)C2=O

> <Property>
1

> <Canonical_Smiles>
Fc1ccc(cc1)C2=Nc3cnc(Oc4cccc(Cl)c4)nc3N(C5CC5)C2=O

$$$$
CYP1A2_0226
  SciTegic10311710292D

 27 30  0  0  0  0            999 V2000
    0.0000    0.0000    0.0000 C   0  0
    0.0000    0.0000    0.0000 O   0  0
    0.0000    0.0000    0.0000 C   0  0
    0.0000    0.0000    0.0000 C   0  0
    0.0000    0.0000    0.0000 C   0  0
    0.0000    0.0000    0.0000 C   0  0
    0.0000    0.0000    0.0000 N   0  0
    0.0000    0.0000    0.0000 C   0  0
    0.0000    0.0000    0.0000 C   0  0
    0.0000    0.0000    0.0000 C   0  0
    0.0000    0.0000    0.0000 C   0  0
    0.0000    0.0000    0.0000 N   0  0
    0.0000    0.0000    0.0000 C   0  0
    0.0000    0.0000    0.0000 C   0  0
    0.0000    0.0000    0.0000 C   0  0
    0.0000    0.0000    0.0000 N   0  0
    0.0000    0.0000    0.0000 C   0  0
    0.0000    0.0000    0.0000 N   0  0
    0.0000    0.0000    0.0000 C   0  0
    0.0000    0.0000    0.0000 C   0  0
    0.0000    0.0000    0.0000 C   0  0
    0.0000    0.0000    0.0000 C   0  0
    0.0000    0.0000    0.0000 C   0  0
    0.0000    0.0000    0.0000 C   0  0
    0.0000    0.0000    0.0000 Cl  0  0
    0.0000    0.0000    0.0000 C   0  0
    0.0000    0.0000    0.0000 C   0  0
  1  2  1  0
  2  3  1  0
  3  4  2  0
  4  5  1  0
  5  6  2  0
  6  7  1  0
  7  8  1  0
  8  9  2  0
  9 10  1  0
 10 11  1  0
 11 12  1  0
 12 13  1  0
 13 14  2  0
 14 15  1  0
 15 16  2  0
 16 17  1  0
 17 18  2  0
 18 13  1  0
 17 19  1  0
 19 20  2  0
 20 21  1  0
 21 22  2  0
 22 23  1  0
 23 24  2  0
 24 19  1  0
 24 25  1  0
  9 26  1  0
 26  6  1  0
 26 27  2  0
 27  3  1  0
M  END
> <Name>
CYP1A2_0226

> <Smiles>
COc1ccc2[nH]cc(CCNc3ccnc(n3)c4ccccc4Cl)c2c1

> <Property>
1

> <Canonical_Smiles>
COc1ccc2[nH]cc(CCNc3ccnc(n3)c4ccccc4Cl)c2c1

$$$$
CYP1A2_0227
  SciTegic10311710292D

 24 26  0  0  0  0            999 V2000
    0.0000    0.0000    0.0000 C   0  0
    0.0000    0.0000    0.0000 O   0  0
    0.0000    0.0000    0.0000 C   0  0
    0.0000    0.0000    0.0000 C   0  0
    0.0000    0.0000    0.0000 C   0  0
    0.0000    0.0000    0.0000 C   0  0
    0.0000    0.0000    0.0000 C   0  0
    0.0000    0.0000    0.0000 C   0  0
    0.0000    0.0000    0.0000 C   0  0
    0.0000    0.0000    0.0000 N   0  0
    0.0000    0.0000    0.0000 C   0  0
    0.0000    0.0000    0.0000 C   0  0
    0.0000    0.0000    0.0000 C   0  0
    0.0000    0.0000    0.0000 N   0  0
    0.0000    0.0000    0.0000 C   0  0
    0.0000    0.0000    0.0000 N   0  0
    0.0000    0.0000    0.0000 C   0  0
    0.0000    0.0000    0.0000 C   0  0
    0.0000    0.0000    0.0000 C   0  0
    0.0000    0.0000    0.0000 C   0  0
    0.0000    0.0000    0.0000 C   0  0
    0.0000    0.0000    0.0000 C   0  0
    0.0000    0.0000    0.0000 O   0  0
    0.0000    0.0000    0.0000 C   0  0
  1  2  1  0
  2  3  1  0
  3  4  2  0
  4  5  1  0
  5  6  2  0
  6  7  1  0
  7  8  2  0
  8  3  1  0
  8  9  1  0
  9 10  1  0
 10 11  1  0
 11 12  2  0
 12 13  1  0
 13 14  2  0
 14 15  1  0
 15 16  2  0
 16 11  1  0
 13 17  1  0
 17 18  2  0
 18 19  1  0
 19 20  2  0
 20 21  1  0
 21 22  2  0
 22 17  1  0
 22 23  1  0
 23 24  1  0
M  END
> <Name>
CYP1A2_0227

> <Smiles>
COc1ccccc1CNc2cc(ncn2)c3ccccc3OC

> <Property>
1

> <Canonical_Smiles>
COc1ccccc1CNc2cc(ncn2)c3ccccc3OC

$$$$
CYP1A2_0228
  SciTegic10311710292D

 24 26  0  0  0  0            999 V2000
    0.0000    0.0000    0.0000 C   0  0
    0.0000    0.0000    0.0000 N   0  0
    0.0000    0.0000    0.0000 C   0  0
    0.0000    0.0000    0.0000 C   0  0
    0.0000    0.0000    0.0000 N   0  0
    0.0000    0.0000    0.0000 C   0  0
    0.0000    0.0000    0.0000 N   0  0
    0.0000    0.0000    0.0000 C   0  0
    0.0000    0.0000    0.0000 C   0  0
    0.0000    0.0000    0.0000 C   0  0
    0.0000    0.0000    0.0000 C   0  0
    0.0000    0.0000    0.0000 C   0  0
    0.0000    0.0000    0.0000 C   0  0
    0.0000    0.0000    0.0000 C   0  0
    0.0000    0.0000    0.0000 C   0  0
    0.0000    0.0000    0.0000 C   0  0
    0.0000    0.0000    0.0000 C   0  0
    0.0000    0.0000    0.0000 C   0  0
    0.0000    0.0000    0.0000 N   0  0
    0.0000    0.0000    0.0000 S   0  0
    0.0000    0.0000    0.0000 O   0  0
    0.0000    0.0000    0.0000 O   0  0
    0.0000    0.0000    0.0000 C   0  0
    0.0000    0.0000    0.0000 C   0  0
  1  2  1  0
  2  3  1  0
  2  4  1  0
  4  5  2  0
  5  6  1  0
  6  7  2  0
  7  8  1  0
  8  9  2  0
  9 10  1  0
 10 11  2  0
 11 12  1  0
 12 13  2  0
 13  4  1  0
 13  8  1  0
 11 14  1  0
 14 15  2  0
 15 16  1  0
 16 17  2  0
 17 18  1  0
 18 19  1  0
 19 20  1  0
 20 21  2  0
 20 22  2  0
 20 23  1  0
 18 24  2  0
 24 14  1  0
M  END
> <Name>
CYP1A2_0228

> <Smiles>
CN(C)c1ncnc2ccc(cc12)c3cccc(NS(=O)(=O)C)c3

> <Property>
1

> <Canonical_Smiles>
CN(C)c1ncnc2ccc(cc12)c3cccc(NS(=O)(=O)C)c3

$$$$
CYP1A2_0229
  SciTegic10311710292D

 27 30  0  0  0  0            999 V2000
    0.0000    0.0000    0.0000 C   0  0
    0.0000    0.0000    0.0000 N   0  0
    0.0000    0.0000    0.0000 C   0  0
    0.0000    0.0000    0.0000 O   0  0
    0.0000    0.0000    0.0000 C   0  0
    0.0000    0.0000    0.0000 N   0  0
    0.0000    0.0000    0.0000 C   0  0
    0.0000    0.0000    0.0000 C   0  0
    0.0000    0.0000    0.0000 N   0  0
    0.0000    0.0000    0.0000 C   0  0
    0.0000    0.0000    0.0000 O   0  0
    0.0000    0.0000    0.0000 C   0  0
    0.0000    0.0000    0.0000 C   0  0
    0.0000    0.0000    0.0000 C   0  0
    0.0000    0.0000    0.0000 C   0  0
    0.0000    0.0000    0.0000 C   0  0
    0.0000    0.0000    0.0000 C   0  0
    0.0000    0.0000    0.0000 C   0  0
    0.0000    0.0000    0.0000 N   0  0
    0.0000    0.0000    0.0000 C   0  0
    0.0000    0.0000    0.0000 C   0  0
    0.0000    0.0000    0.0000 C   0  0
    0.0000    0.0000    0.0000 C   0  0
    0.0000    0.0000    0.0000 C   0  0
    0.0000    0.0000    0.0000 F   0  0
    0.0000    0.0000    0.0000 C   0  0
    0.0000    0.0000    0.0000 C   0  0
  1  2  1  0
  2  3  1  0
  3  4  2  0
  3  5  1  0
  5  6  2  3
  6  7  1  0
  7  8  2  0
  8  9  1  0
  9 10  2  0
 10 11  1  0
 11 12  1  0
 12 13  1  0
 13 14  2  0
 14 15  1  0
 15 16  2  0
 16 17  1  0
 17 18  2  0
 18 13  1  0
 10 19  1  0
 19 20  2  0
 20  2  1  0
 20  7  1  0
  5 21  1  0
 21 22  2  0
 22 23  1  0
 23 24  2  0
 24 25  1  0
 24 26  1  0
 26 27  2  0
 27 21  1  0
M  END
> <Name>
CYP1A2_0229

> <Smiles>
CN1C(=O)C(=Nc2cnc(OCc3ccccc3)nc12)c4ccc(F)cc4

> <Property>
1

> <Canonical_Smiles>
CN1C(=O)C(=Nc2cnc(OCc3ccccc3)nc12)c4ccc(F)cc4

$$$$
CYP1A2_0230
  SciTegic10311710292D

 21 23  0  0  0  0            999 V2000
    0.0000    0.0000    0.0000 C   0  0
    0.0000    0.0000    0.0000 N   0  0
    0.0000    0.0000    0.0000 C   0  0
    0.0000    0.0000    0.0000 C   0  0
    0.0000    0.0000    0.0000 N   0  0
    0.0000    0.0000    0.0000 C   0  0
    0.0000    0.0000    0.0000 N   0  0
    0.0000    0.0000    0.0000 C   0  0
    0.0000    0.0000    0.0000 C   0  0
    0.0000    0.0000    0.0000 C   0  0
    0.0000    0.0000    0.0000 C   0  0
    0.0000    0.0000    0.0000 C   0  0
    0.0000    0.0000    0.0000 C   0  0
    0.0000    0.0000    0.0000 C   0  0
    0.0000    0.0000    0.0000 C   0  0
    0.0000    0.0000    0.0000 C   0  0
    0.0000    0.0000    0.0000 C   0  0
    0.0000    0.0000    0.0000 C   0  0
    0.0000    0.0000    0.0000 C   0  0
    0.0000    0.0000    0.0000 C   0  0
    0.0000    0.0000    0.0000 N   0  0
  1  2  1  0
  2  3  1  0
  2  4  1  0
  4  5  2  0
  5  6  1  0
  6  7  2  0
  7  8  1  0
  8  9  2  0
  9 10  1  0
 10 11  2  0
 11 12  1  0
 12 13  2  0
 13  4  1  0
 13  8  1  0
 11 14  1  0
 14 15  2  0
 15 16  1  0
 16 17  2  0
 17 18  1  0
 18 19  2  0
 19 14  1  0
 18 20  1  0
 20 21  3  0
M  END
> <Name>
CYP1A2_0230

> <Smiles>
CN(C)c1ncnc2ccc(cc12)c3cccc(c3)C#N

> <Property>
1

> <Canonical_Smiles>
CN(C)c1ncnc2ccc(cc12)c3cccc(c3)C#N

$$$$
CYP1A2_0231
  SciTegic10311710292D

 25 28  0  0  0  0            999 V2000
    0.0000    0.0000    0.0000 C   0  0
    0.0000    0.0000    0.0000 C   0  0
    0.0000    0.0000    0.0000 C   0  0
    0.0000    0.0000    0.0000 C   0  0
    0.0000    0.0000    0.0000 C   0  0
    0.0000    0.0000    0.0000 C   0  0
    0.0000    0.0000    0.0000 C   0  0
    0.0000    0.0000    0.0000 N   0  0
    0.0000    0.0000    0.0000 C   0  0
    0.0000    0.0000    0.0000 N   0  0
    0.0000    0.0000    0.0000 C   0  0
    0.0000    0.0000    0.0000 N   0  0
    0.0000    0.0000    0.0000 C   0  0
    0.0000    0.0000    0.0000 C   0  0
    0.0000    0.0000    0.0000 C   0  0
    0.0000    0.0000    0.0000 C   0  0
    0.0000    0.0000    0.0000 C   0  0
    0.0000    0.0000    0.0000 C   0  0
    0.0000    0.0000    0.0000 C   0  0
    0.0000    0.0000    0.0000 C   0  0
    0.0000    0.0000    0.0000 C   0  0
    0.0000    0.0000    0.0000 C   0  0
    0.0000    0.0000    0.0000 N   0  0
    0.0000    0.0000    0.0000 C   0  0
    0.0000    0.0000    0.0000 C   0  0
  1  2  1  0
  2  3  2  0
  3  4  1  0
  4  5  2  0
  5  6  1  0
  6  7  1  0
  7  8  1  0
  8  9  1  0
  9 10  2  0
 10 11  1  0
 11 12  2  0
 12 13  1  0
 13 14  2  0
 14 15  1  0
 15 16  2  0
 16 17  1  0
 17 18  2  0
 18  9  1  0
 18 13  1  0
 16 19  1  0
 19 20  2  0
 20 21  1  0
 21 22  2  0
 22 23  1  0
 23 24  2  0
 24 19  1  0
  6 25  2  0
 25  2  1  0
M  END
> <Name>
CYP1A2_0231

> <Smiles>
Cc1cccc(CNc2ncnc3ccc(cc23)c4cccnc4)c1

> <Property>
1

> <Canonical_Smiles>
Cc1cccc(CNc2ncnc3ccc(cc23)c4cccnc4)c1

$$$$
CYP1A2_0232
  SciTegic10311710292D

 24 27  0  0  0  0            999 V2000
    0.0000    0.0000    0.0000 C   0  0
    0.0000    0.0000    0.0000 C   0  0
    0.0000    0.0000    0.0000 N   0  0
    0.0000    0.0000    0.0000 C   0  0
    0.0000    0.0000    0.0000 N   0  0
    0.0000    0.0000    0.0000 C   0  0
    0.0000    0.0000    0.0000 C   0  0
    0.0000    0.0000    0.0000 N   0  0
    0.0000    0.0000    0.0000 C   0  0
    0.0000    0.0000    0.0000 C   0  0
    0.0000    0.0000    0.0000 O   0  0
    0.0000    0.0000    0.0000 N   0  0
    0.0000    0.0000    0.0000 C   0  0
    0.0000    0.0000    0.0000 C   0  0
    0.0000    0.0000    0.0000 C   0  0
    0.0000    0.0000    0.0000 C   0  0
    0.0000    0.0000    0.0000 N   0  0
    0.0000    0.0000    0.0000 C   0  0
    0.0000    0.0000    0.0000 C   0  0
    0.0000    0.0000    0.0000 C   0  0
    0.0000    0.0000    0.0000 C   0  0
    0.0000    0.0000    0.0000 Cl  0  0
    0.0000    0.0000    0.0000 C   0  0
    0.0000    0.0000    0.0000 C   0  0
  1  2  1  0
  2  3  1  0
  3  4  1  0
  4  5  2  0
  5  6  1  0
  6  7  2  0
  7  8  1  0
  8  9  2  3
  9 10  1  0
 10 11  2  0
 10 12  1  0
 12 13  1  0
 13 14  1  0
 14 15  1  0
 15 13  1  0
 12 16  1  0
 16  7  1  0
 16 17  2  0
 17  4  1  0
  9 18  1  0
 18 19  2  0
 19 20  1  0
 20 21  2  0
 21 22  1  0
 21 23  1  0
 23 24  2  0
 24 18  1  0
M  END
> <Name>
CYP1A2_0232

> <Smiles>
CCNc1ncc2N=C(C(=O)N(C3CC3)c2n1)c4ccc(Cl)cc4

> <Property>
1

> <Canonical_Smiles>
CCNc1ncc2N=C(C(=O)N(C3CC3)c2n1)c4ccc(Cl)cc4

$$$$
CYP1A2_0233
  SciTegic10311710292D

 22 25  0  0  0  0            999 V2000
    0.0000    0.0000    0.0000 N   0  0
    0.0000    0.0000    0.0000 C   0  0
    0.0000    0.0000    0.0000 C   0  0
    0.0000    0.0000    0.0000 C   0  0
    0.0000    0.0000    0.0000 C   0  0
    0.0000    0.0000    0.0000 C   0  0
    0.0000    0.0000    0.0000 C   0  0
    0.0000    0.0000    0.0000 C   0  0
    0.0000    0.0000    0.0000 C   0  0
    0.0000    0.0000    0.0000 C   0  0
    0.0000    0.0000    0.0000 C   0  0
    0.0000    0.0000    0.0000 C   0  0
    0.0000    0.0000    0.0000 N   0  0
    0.0000    0.0000    0.0000 C   0  0
    0.0000    0.0000    0.0000 N   0  0
    0.0000    0.0000    0.0000 C   0  0
    0.0000    0.0000    0.0000 N   0  0
    0.0000    0.0000    0.0000 C   0  0
    0.0000    0.0000    0.0000 C   0  0
    0.0000    0.0000    0.0000 C   0  0
    0.0000    0.0000    0.0000 C   0  0
    0.0000    0.0000    0.0000 C   0  0
  1  2  3  0
  2  3  1  0
  3  4  2  0
  4  5  1  0
  5  6  2  0
  6  7  1  0
  7  8  2  0
  8  3  1  0
  8  9  1  0
  9 10  2  0
 10 11  1  0
 11 12  2  0
 12 13  1  0
 13 14  2  0
 14 15  1  0
 15 16  2  0
 16 17  1  0
 17 18  1  0
 18 19  1  0
 19 20  1  0
 20 18  1  0
 16 21  1  0
 21 12  1  0
 21 22  2  0
 22  9  1  0
M  END
> <Name>
CYP1A2_0233

> <Smiles>
N#Cc1ccccc1c2ccc3ncnc(NC4CC4)c3c2

> <Property>
1

> <Canonical_Smiles>
N#Cc1ccccc1c2ccc3ncnc(NC4CC4)c3c2

$$$$
CYP1A2_0234
  SciTegic10311710292D

 22 24  0  0  0  0            999 V2000
    0.0000    0.0000    0.0000 C   0  0
    0.0000    0.0000    0.0000 C   0  0
    0.0000    0.0000    0.0000 C   0  0
    0.0000    0.0000    0.0000 C   0  0
    0.0000    0.0000    0.0000 C   0  0
    0.0000    0.0000    0.0000 C   0  0
    0.0000    0.0000    0.0000 C   0  0
    0.0000    0.0000    0.0000 N   0  0
    0.0000    0.0000    0.0000 C   0  0
    0.0000    0.0000    0.0000 C   0  0
    0.0000    0.0000    0.0000 C   0  0
    0.0000    0.0000    0.0000 N   0  0
    0.0000    0.0000    0.0000 C   0  0
    0.0000    0.0000    0.0000 N   0  0
    0.0000    0.0000    0.0000 C   0  0
    0.0000    0.0000    0.0000 C   0  0
    0.0000    0.0000    0.0000 C   0  0
    0.0000    0.0000    0.0000 O   0  0
    0.0000    0.0000    0.0000 N   0  0
    0.0000    0.0000    0.0000 C   0  0
    0.0000    0.0000    0.0000 C   0  0
    0.0000    0.0000    0.0000 C   0  0
  1  2  1  0
  2  3  2  0
  3  4  1  0
  4  5  2  0
  5  6  1  0
  6  7  1  0
  7  8  1  0
  8  9  1  0
  9 10  2  0
 10 11  1  0
 11 12  2  0
 12 13  1  0
 13 14  2  0
 14  9  1  0
 11 15  1  0
 15 16  2  0
 16 17  1  0
 16 18  1  0
 18 19  1  0
 19 20  2  0
 20 15  1  0
 20 21  1  0
  6 22  2  0
 22  2  1  0
M  END
> <Name>
CYP1A2_0234

> <Smiles>
Cc1cccc(CNc2cc(ncn2)c3c(C)onc3C)c1

> <Property>
1

> <Canonical_Smiles>
Cc1cccc(CNc2cc(ncn2)c3c(C)onc3C)c1

$$$$
CYP1A2_0235
  SciTegic10311710292D

 23 25  0  0  0  0            999 V2000
    0.0000    0.0000    0.0000 C   0  0
    0.0000    0.0000    0.0000 N   0  0
    0.0000    0.0000    0.0000 C   0  0
    0.0000    0.0000    0.0000 C   0  0
    0.0000    0.0000    0.0000 C   0  0
    0.0000    0.0000    0.0000 C   0  0
    0.0000    0.0000    0.0000 C   0  0
    0.0000    0.0000    0.0000 C   0  0
    0.0000    0.0000    0.0000 C   0  0
    0.0000    0.0000    0.0000 C   0  0
    0.0000    0.0000    0.0000 C   0  0
    0.0000    0.0000    0.0000 N   0  0
    0.0000    0.0000    0.0000 C   0  0
    0.0000    0.0000    0.0000 N   0  0
    0.0000    0.0000    0.0000 C   0  0
    0.0000    0.0000    0.0000 N   0  0
    0.0000    0.0000    0.0000 C   0  0
    0.0000    0.0000    0.0000 C   0  0
    0.0000    0.0000    0.0000 C   0  0
    0.0000    0.0000    0.0000 O   0  0
    0.0000    0.0000    0.0000 C   0  0
    0.0000    0.0000    0.0000 C   0  0
    0.0000    0.0000    0.0000 C   0  0
  1  2  1  0
  2  3  1  0
  2  4  1  0
  4  5  2  0
  5  6  1  0
  6  7  2  0
  7  8  1  0
  8  9  2  0
  9  4  1  0
  7 10  1  0
 10 11  2  0
 11 12  1  0
 12 13  2  0
 13 14  1  0
 14 15  2  0
 15 10  1  0
 15 16  1  0
 16 17  1  0
 16 18  1  0
 18 19  1  0
 19 20  1  0
 20 21  1  0
 21 22  2  0
 22 23  1  0
 23 19  2  0
M  END
> <Name>
CYP1A2_0235

> <Smiles>
CN(C)c1ccc(cc1)c2cncnc2N(C)Cc3occc3

> <Property>
1

> <Canonical_Smiles>
CN(C)c1ccc(cc1)c2cncnc2N(C)Cc3occc3

$$$$
CYP1A2_0236
  SciTegic10311710292D

 26 29  0  0  0  0            999 V2000
    0.0000    0.0000    0.0000 F   0  0
    0.0000    0.0000    0.0000 C   0  0
    0.0000    0.0000    0.0000 C   0  0
    0.0000    0.0000    0.0000 C   0  0
    0.0000    0.0000    0.0000 C   0  0
    0.0000    0.0000    0.0000 C   0  0
    0.0000    0.0000    0.0000 C   0  0
    0.0000    0.0000    0.0000 F   0  0
    0.0000    0.0000    0.0000 C   0  0
    0.0000    0.0000    0.0000 N   0  0
    0.0000    0.0000    0.0000 C   0  0
    0.0000    0.0000    0.0000 C   0  0
    0.0000    0.0000    0.0000 N   0  0
    0.0000    0.0000    0.0000 C   0  0
    0.0000    0.0000    0.0000 N   0  0
    0.0000    0.0000    0.0000 C   0  0
    0.0000    0.0000    0.0000 N   0  0
    0.0000    0.0000    0.0000 C   0  0
    0.0000    0.0000    0.0000 C   0  0
    0.0000    0.0000    0.0000 C   0  0
    0.0000    0.0000    0.0000 C   0  0
    0.0000    0.0000    0.0000 C   0  0
    0.0000    0.0000    0.0000 C   0  0
    0.0000    0.0000    0.0000 C   0  0
    0.0000    0.0000    0.0000 C   0  0
    0.0000    0.0000    0.0000 O   0  0
  1  2  1  0
  2  3  2  0
  3  4  1  0
  4  5  2  0
  5  6  1  0
  6  7  2  0
  7  2  1  0
  7  8  1  0
  5  9  1  0
  9 10  2  3
 10 11  1  0
 11 12  2  0
 12 13  1  0
 13 14  2  0
 14 15  1  0
 15 16  2  0
 16 11  1  0
 16 17  1  0
 17 18  1  0
 18 19  1  0
 19 20  2  0
 20 21  1  0
 21 22  2  0
 22 23  1  0
 23 24  2  0
 24 19  1  0
 17 25  1  0
 25  9  1  0
 25 26  2  0
M  END
> <Name>
CYP1A2_0236

> <Smiles>
Fc1ccc(cc1F)C2=Nc3cncnc3N(Cc4ccccc4)C2=O

> <Property>
1

> <Canonical_Smiles>
Fc1ccc(cc1F)C2=Nc3cncnc3N(Cc4ccccc4)C2=O

$$$$
CYP1A2_0237
  SciTegic10311710292D

 27 30  0  0  0  0            999 V2000
    0.0000    0.0000    0.0000 C   0  0
    0.0000    0.0000    0.0000 O   0  0
    0.0000    0.0000    0.0000 C   0  0
    0.0000    0.0000    0.0000 N   0  0
    0.0000    0.0000    0.0000 C   0  0
    0.0000    0.0000    0.0000 C   0  0
    0.0000    0.0000    0.0000 N   0  0
    0.0000    0.0000    0.0000 C   0  0
    0.0000    0.0000    0.0000 C   0  0
    0.0000    0.0000    0.0000 O   0  0
    0.0000    0.0000    0.0000 N   0  0
    0.0000    0.0000    0.0000 C   0  0
    0.0000    0.0000    0.0000 C   0  0
    0.0000    0.0000    0.0000 C   0  0
    0.0000    0.0000    0.0000 C   0  0
    0.0000    0.0000    0.0000 C   0  0
    0.0000    0.0000    0.0000 C   0  0
    0.0000    0.0000    0.0000 C   0  0
    0.0000    0.0000    0.0000 C   0  0
    0.0000    0.0000    0.0000 C   0  0
    0.0000    0.0000    0.0000 N   0  0
    0.0000    0.0000    0.0000 C   0  0
    0.0000    0.0000    0.0000 C   0  0
    0.0000    0.0000    0.0000 C   0  0
    0.0000    0.0000    0.0000 C   0  0
    0.0000    0.0000    0.0000 C   0  0
    0.0000    0.0000    0.0000 C   0  0
  1  2  1  0
  2  3  1  0
  3  4  2  0
  4  5  1  0
  5  6  2  0
  6  7  1  0
  7  8  2  3
  8  9  1  0
  9 10  2  0
  9 11  1  0
 11 12  1  0
 12 13  1  0
 13 14  1  0
 14 15  2  0
 15 16  1  0
 16 17  2  0
 17 18  1  0
 18 19  2  0
 19 14  1  0
 11 20  1  0
 20  6  1  0
 20 21  2  0
 21  3  1  0
  8 22  1  0
 22 23  2  0
 23 24  1  0
 24 25  2  0
 25 26  1  0
 26 27  2  0
 27 22  1  0
M  END
> <Name>
CYP1A2_0237

> <Smiles>
COc1ncc2N=C(C(=O)N(CCc3ccccc3)c2n1)c4ccccc4

> <Property>
1

> <Canonical_Smiles>
COc1ncc2N=C(C(=O)N(CCc3ccccc3)c2n1)c4ccccc4

$$$$
CYP1A2_0238
  SciTegic10311710292D

 31 34  0  0  0  0            999 V2000
    0.0000    0.0000    0.0000 C   0  0
    0.0000    0.0000    0.0000 O   0  0
    0.0000    0.0000    0.0000 C   0  0
    0.0000    0.0000    0.0000 C   0  0
    0.0000    0.0000    0.0000 C   0  0
    0.0000    0.0000    0.0000 C   0  0
    0.0000    0.0000    0.0000 C   0  0
    0.0000    0.0000    0.0000 N   0  0
    0.0000    0.0000    0.0000 C   0  0
    0.0000    0.0000    0.0000 N   0  0
    0.0000    0.0000    0.0000 C   0  0
    0.0000    0.0000    0.0000 N   0  0
    0.0000    0.0000    0.0000 C   0  0
    0.0000    0.0000    0.0000 C   0  0
    0.0000    0.0000    0.0000 C   0  0
    0.0000    0.0000    0.0000 C   0  0
    0.0000    0.0000    0.0000 C   0  0
    0.0000    0.0000    0.0000 C   0  0
    0.0000    0.0000    0.0000 C   0  0
    0.0000    0.0000    0.0000 C   0  0
    0.0000    0.0000    0.0000 C   0  0
    0.0000    0.0000    0.0000 C   0  0
    0.0000    0.0000    0.0000 C   0  0
    0.0000    0.0000    0.0000 C   0  0
    0.0000    0.0000    0.0000 N   0  0
    0.0000    0.0000    0.0000 C   0  0
    0.0000    0.0000    0.0000 C   0  0
    0.0000    0.0000    0.0000 C   0  0
    0.0000    0.0000    0.0000 O   0  0
    0.0000    0.0000    0.0000 C   0  0
    0.0000    0.0000    0.0000 C   0  0
  1  2  1  0
  2  3  1  0
  3  4  2  0
  4  5  1  0
  5  6  2  0
  6  7  1  0
  7  8  1  0
  8  9  1  0
  9 10  2  0
 10 11  1  0
 11 12  2  0
 12 13  1  0
 13 14  2  0
 14 15  1  0
 15 16  2  0
 16 17  1  0
 17 18  2  0
 18  9  1  0
 18 13  1  0
 16 19  1  0
 19 20  2  0
 20 21  1  0
 21 22  2  0
 22 23  1  0
 23 24  2  0
 24 19  1  0
 22 25  1  0
 25 26  1  0
 25 27  1  0
  6 28  1  0
 28 29  1  0
 29 30  1  0
 28 31  2  0
 31  3  1  0
M  END
> <Name>
CYP1A2_0238

> <Smiles>
COc1ccc(CNc2ncnc3ccc(cc23)c4ccc(cc4)N(C)C)c(OC)c1

> <Property>
1

> <Canonical_Smiles>
COc1ccc(CNc2ncnc3ccc(cc23)c4ccc(cc4)N(C)C)c(OC)c1

$$$$
CYP1A2_0239
  SciTegic10311710292D

 18 20  0  0  0  0            999 V2000
    0.0000    0.0000    0.0000 C   0  0
    0.0000    0.0000    0.0000 N   0  0
    0.0000    0.0000    0.0000 C   0  0
    0.0000    0.0000    0.0000 C   0  0
    0.0000    0.0000    0.0000 N   0  0
    0.0000    0.0000    0.0000 C   0  0
    0.0000    0.0000    0.0000 N   0  0
    0.0000    0.0000    0.0000 C   0  0
    0.0000    0.0000    0.0000 C   0  0
    0.0000    0.0000    0.0000 C   0  0
    0.0000    0.0000    0.0000 C   0  0
    0.0000    0.0000    0.0000 C   0  0
    0.0000    0.0000    0.0000 C   0  0
    0.0000    0.0000    0.0000 C   0  0
    0.0000    0.0000    0.0000 C   0  0
    0.0000    0.0000    0.0000 O   0  0
    0.0000    0.0000    0.0000 C   0  0
    0.0000    0.0000    0.0000 C   0  0
  1  2  1  0
  2  3  1  0
  2  4  1  0
  4  5  2  0
  5  6  1  0
  6  7  2  0
  7  8  1  0
  8  9  2  0
  9 10  1  0
 10 11  2  0
 11 12  1  0
 12 13  2  0
 13  4  1  0
 13  8  1  0
 11 14  1  0
 14 15  2  0
 15 16  1  0
 16 17  1  0
 17 18  2  0
 18 14  1  0
M  END
> <Name>
CYP1A2_0239

> <Smiles>
CN(C)c1ncnc2ccc(cc12)c3cocc3

> <Property>
1

> <Canonical_Smiles>
CN(C)c1ncnc2ccc(cc12)c3cocc3

$$$$
CYP1A2_0240
  SciTegic10311710292D

 24 26  0  0  0  0            999 V2000
    0.0000    0.0000    0.0000 C   0  0
    0.0000    0.0000    0.0000 O   0  0
    0.0000    0.0000    0.0000 C   0  0
    0.0000    0.0000    0.0000 C   0  0
    0.0000    0.0000    0.0000 N   0  0
    0.0000    0.0000    0.0000 C   0  0
    0.0000    0.0000    0.0000 O   0  0
    0.0000    0.0000    0.0000 C   0  0
    0.0000    0.0000    0.0000 N   0  0
    0.0000    0.0000    0.0000 C   0  0
    0.0000    0.0000    0.0000 C   0  0
    0.0000    0.0000    0.0000 N   0  0
    0.0000    0.0000    0.0000 C   0  0
    0.0000    0.0000    0.0000 N   0  0
    0.0000    0.0000    0.0000 C   0  0
    0.0000    0.0000    0.0000 N   0  0
    0.0000    0.0000    0.0000 C   0  0
    0.0000    0.0000    0.0000 C   0  0
    0.0000    0.0000    0.0000 C   0  0
    0.0000    0.0000    0.0000 C   0  0
    0.0000    0.0000    0.0000 C   0  0
    0.0000    0.0000    0.0000 C   0  0
    0.0000    0.0000    0.0000 C   0  0
    0.0000    0.0000    0.0000 C   0  0
  1  2  1  0
  2  3  1  0
  3  4  1  0
  4  5  1  0
  5  6  1  0
  6  7  2  0
  6  8  1  0
  8  9  2  3
  9 10  1  0
 10 11  2  0
 11 12  1  0
 12 13  2  0
 13 14  1  0
 14 15  2  0
 15  5  1  0
 15 10  1  0
 13 16  1  0
 16 17  1  0
 16 18  1  0
  8 19  1  0
 19 20  2  0
 20 21  1  0
 21 22  2  0
 22 23  1  0
 23 24  2  0
 24 19  1  0
M  END
> <Name>
CYP1A2_0240

> <Smiles>
COCCN1C(=O)C(=Nc2cnc(nc12)N(C)C)c3ccccc3

> <Property>
1

> <Canonical_Smiles>
COCCN1C(=O)C(=Nc2cnc(nc12)N(C)C)c3ccccc3

$$$$
CYP1A2_0241
  SciTegic10311710292D

 27 31  0  0  0  0            999 V2000
    0.0000    0.0000    0.0000 F   0  0
    0.0000    0.0000    0.0000 C   0  0
    0.0000    0.0000    0.0000 C   0  0
    0.0000    0.0000    0.0000 C   0  0
    0.0000    0.0000    0.0000 C   0  0
    0.0000    0.0000    0.0000 C   0  0
    0.0000    0.0000    0.0000 C   0  0
    0.0000    0.0000    0.0000 C   0  0
    0.0000    0.0000    0.0000 N   0  0
    0.0000    0.0000    0.0000 C   0  0
    0.0000    0.0000    0.0000 C   0  0
    0.0000    0.0000    0.0000 N   0  0
    0.0000    0.0000    0.0000 C   0  0
    0.0000    0.0000    0.0000 N   0  0
    0.0000    0.0000    0.0000 C   0  0
    0.0000    0.0000    0.0000 N   0  0
    0.0000    0.0000    0.0000 C   0  0
    0.0000    0.0000    0.0000 C   0  0
    0.0000    0.0000    0.0000 C   0  0
    0.0000    0.0000    0.0000 C   0  0
    0.0000    0.0000    0.0000 O   0  0
    0.0000    0.0000    0.0000 N   0  0
    0.0000    0.0000    0.0000 C   0  0
    0.0000    0.0000    0.0000 C   0  0
    0.0000    0.0000    0.0000 N   0  0
    0.0000    0.0000    0.0000 C   0  0
    0.0000    0.0000    0.0000 C   0  0
  1  2  1  0
  2  3  2  0
  3  4  1  0
  4  5  2  0
  5  6  1  0
  6  7  2  0
  7  2  1  0
  5  8  1  0
  8  9  2  3
  9 10  1  0
 10 11  2  0
 11 12  1  0
 12 13  2  0
 13 14  1  0
 14 15  2  0
 15 10  1  0
 15 16  1  0
 16 17  1  0
 17 18  1  0
 18 19  1  0
 19 17  1  0
 16 20  1  0
 20  8  1  0
 20 21  2  0
 13 22  1  0
 22 23  1  0
 23 24  1  0
 24 25  1  0
 25 26  1  0
 26 27  1  0
 27 22  1  0
M  END
> <Name>
CYP1A2_0241

> <Smiles>
Fc1ccc(cc1)C2=Nc3cnc(nc3N(C4CC4)C2=O)N5CCNCC5

> <Property>
1

> <Canonical_Smiles>
Fc1ccc(cc1)C2=Nc3cnc(nc3N(C4CC4)C2=O)N5CCNCC5

$$$$
CYP1A2_0242
  SciTegic10311710292D

 23 25  0  0  0  0            999 V2000
    0.0000    0.0000    0.0000 C   0  0
    0.0000    0.0000    0.0000 C   0  0
    0.0000    0.0000    0.0000 C   0  0
    0.0000    0.0000    0.0000 C   0  0
    0.0000    0.0000    0.0000 C   0  0
    0.0000    0.0000    0.0000 C   0  0
    0.0000    0.0000    0.0000 C   0  0
    0.0000    0.0000    0.0000 N   0  0
    0.0000    0.0000    0.0000 C   0  0
    0.0000    0.0000    0.0000 C   0  0
    0.0000    0.0000    0.0000 C   0  0
    0.0000    0.0000    0.0000 N   0  0
    0.0000    0.0000    0.0000 C   0  0
    0.0000    0.0000    0.0000 N   0  0
    0.0000    0.0000    0.0000 C   0  0
    0.0000    0.0000    0.0000 C   0  0
    0.0000    0.0000    0.0000 C   0  0
    0.0000    0.0000    0.0000 C   0  0
    0.0000    0.0000    0.0000 C   0  0
    0.0000    0.0000    0.0000 C   0  0
    0.0000    0.0000    0.0000 C   0  0
    0.0000    0.0000    0.0000 N   0  0
    0.0000    0.0000    0.0000 C   0  0
  1  2  1  0
  2  3  2  0
  3  4  1  0
  4  5  2  0
  5  6  1  0
  6  7  1  0
  7  8  1  0
  8  9  1  0
  9 10  2  0
 10 11  1  0
 11 12  2  0
 12 13  1  0
 13 14  2  0
 14  9  1  0
 13 15  1  0
 15 16  2  0
 16 17  1  0
 17 18  2  0
 18 19  1  0
 19 20  2  0
 20 15  1  0
 19 21  1  0
 21 22  3  0
  6 23  2  0
 23  2  1  0
M  END
> <Name>
CYP1A2_0242

> <Smiles>
Cc1cccc(CNc2ccnc(n2)c3cccc(c3)C#N)c1

> <Property>
1

> <Canonical_Smiles>
Cc1cccc(CNc2ccnc(n2)c3cccc(c3)C#N)c1

$$$$
CYP1A2_0243
  SciTegic10311710292D

 25 28  0  0  0  0            999 V2000
    0.0000    0.0000    0.0000 C   0  0
    0.0000    0.0000    0.0000 O   0  0
    0.0000    0.0000    0.0000 C   0  0
    0.0000    0.0000    0.0000 C   0  0
    0.0000    0.0000    0.0000 C   0  0
    0.0000    0.0000    0.0000 C   0  0
    0.0000    0.0000    0.0000 C   0  0
    0.0000    0.0000    0.0000 C   0  0
    0.0000    0.0000    0.0000 C   0  0
    0.0000    0.0000    0.0000 N   0  0
    0.0000    0.0000    0.0000 C   0  0
    0.0000    0.0000    0.0000 N   0  0
    0.0000    0.0000    0.0000 C   0  0
    0.0000    0.0000    0.0000 C   0  0
    0.0000    0.0000    0.0000 C   0  0
    0.0000    0.0000    0.0000 N   0  0
    0.0000    0.0000    0.0000 C   0  0
    0.0000    0.0000    0.0000 C   0  0
    0.0000    0.0000    0.0000 C   0  0
    0.0000    0.0000    0.0000 C   0  0
    0.0000    0.0000    0.0000 C   0  0
    0.0000    0.0000    0.0000 C   0  0
    0.0000    0.0000    0.0000 C   0  0
    0.0000    0.0000    0.0000 C   0  0
    0.0000    0.0000    0.0000 N   0  0
  1  2  1  0
  2  3  1  0
  3  4  2  0
  4  5  1  0
  5  6  2  0
  6  7  1  0
  7  8  2  0
  8  3  1  0
  7  9  1  0
  9 10  2  0
 10 11  1  0
 11 12  1  0
 12 13  1  0
 13 14  2  0
 14 15  1  0
 15 16  2  0
 16 17  1  0
 17 18  2  0
 18 13  1  0
 11 19  2  0
 19 20  1  0
 20 21  2  0
 21 22  1  0
 22 23  2  0
 23 24  1  0
 24 19  1  0
 24 25  2  0
 25  9  1  0
M  END
> <Name>
CYP1A2_0243

> <Smiles>
COc1cccc(c1)c2nc(Nc3ccncc3)c4ccccc4n2

> <Property>
1

> <Canonical_Smiles>
COc1cccc(c1)c2nc(Nc3ccncc3)c4ccccc4n2

$$$$
CYP1A2_0244
  SciTegic10311710292D

 17 19  0  0  0  0            999 V2000
    0.0000    0.0000    0.0000 C   0  0
    0.0000    0.0000    0.0000 C   0  0
    0.0000    0.0000    0.0000 O   0  0
    0.0000    0.0000    0.0000 N   0  0
    0.0000    0.0000    0.0000 C   0  0
    0.0000    0.0000    0.0000 C   0  0
    0.0000    0.0000    0.0000 C   0  0
    0.0000    0.0000    0.0000 C   0  0
    0.0000    0.0000    0.0000 N   0  0
    0.0000    0.0000    0.0000 C   0  0
    0.0000    0.0000    0.0000 C   0  0
    0.0000    0.0000    0.0000 C   0  0
    0.0000    0.0000    0.0000 N   0  0
    0.0000    0.0000    0.0000 C   0  0
    0.0000    0.0000    0.0000 C   0  0
    0.0000    0.0000    0.0000 C   0  0
    0.0000    0.0000    0.0000 N   0  0
  1  2  1  0
  2  3  1  0
  3  4  1  0
  4  5  2  0
  5  6  1  0
  5  7  1  0
  7  2  2  0
  7  8  1  0
  8  9  2  0
  9 10  1  0
 10 11  2  0
 11 12  1  0
 12 13  1  0
 13 14  1  0
 14 15  1  0
 15 16  1  0
 16 14  1  0
 12 17  2  0
 17  8  1  0
M  END
> <Name>
CYP1A2_0244

> <Smiles>
Cc1onc(C)c1c2nccc(NC3CC3)n2

> <Property>
1

> <Canonical_Smiles>
Cc1onc(C)c1c2nccc(NC3CC3)n2

$$$$
CYP1A2_0245
  SciTegic10311710292D

 29 33  0  0  0  0            999 V2000
    0.0000    0.0000    0.0000 C   0  0
    0.0000    0.0000    0.0000 O   0  0
    0.0000    0.0000    0.0000 C   0  0
    0.0000    0.0000    0.0000 C   0  0
    0.0000    0.0000    0.0000 C   0  0
    0.0000    0.0000    0.0000 C   0  0
    0.0000    0.0000    0.0000 C   0  0
    0.0000    0.0000    0.0000 C   0  0
    0.0000    0.0000    0.0000 C   0  0
    0.0000    0.0000    0.0000 N   0  0
    0.0000    0.0000    0.0000 C   0  0
    0.0000    0.0000    0.0000 N   0  0
    0.0000    0.0000    0.0000 C   0  0
    0.0000    0.0000    0.0000 N   0  0
    0.0000    0.0000    0.0000 C   0  0
    0.0000    0.0000    0.0000 C   0  0
    0.0000    0.0000    0.0000 C   0  0
    0.0000    0.0000    0.0000 C   0  0
    0.0000    0.0000    0.0000 C   0  0
    0.0000    0.0000    0.0000 C   0  0
    0.0000    0.0000    0.0000 C   0  0
    0.0000    0.0000    0.0000 C   0  0
    0.0000    0.0000    0.0000 C   0  0
    0.0000    0.0000    0.0000 C   0  0
    0.0000    0.0000    0.0000 O   0  0
    0.0000    0.0000    0.0000 C   0  0
    0.0000    0.0000    0.0000 O   0  0
    0.0000    0.0000    0.0000 C   0  0
    0.0000    0.0000    0.0000 C   0  0
  1  2  1  0
  2  3  1  0
  3  4  2  0
  4  5  1  0
  5  6  2  0
  6  7  1  0
  7  8  2  0
  8  3  1  0
  8  9  1  0
  9 10  1  0
 10 11  1  0
 11 12  2  0
 12 13  1  0
 13 14  2  0
 14 15  1  0
 15 16  2  0
 16 17  1  0
 17 18  2  0
 18 19  1  0
 19 20  2  0
 20 11  1  0
 20 15  1  0
 18 21  1  0
 21 22  2  0
 22 23  1  0
 23 24  2  0
 24 25  1  0
 25 26  1  0
 26 27  1  0
 27 28  1  0
 28 24  1  0
 28 29  2  0
 29 21  1  0
M  END
> <Name>
CYP1A2_0245

> <Smiles>
COc1ccccc1CNc2ncnc3ccc(cc23)c4ccc5OCOc5c4

> <Property>
1

> <Canonical_Smiles>
COc1ccccc1CNc2ncnc3ccc(cc23)c4ccc5OCOc5c4

$$$$
CYP1A2_0246
  SciTegic10311710292D

 28 31  0  0  0  0            999 V2000
    0.0000    0.0000    0.0000 C   0  0
    0.0000    0.0000    0.0000 O   0  0
    0.0000    0.0000    0.0000 C   0  0
    0.0000    0.0000    0.0000 C   0  0
    0.0000    0.0000    0.0000 C   0  0
    0.0000    0.0000    0.0000 C   0  0
    0.0000    0.0000    0.0000 C   0  0
    0.0000    0.0000    0.0000 C   0  0
    0.0000    0.0000    0.0000 C   0  0
    0.0000    0.0000    0.0000 N   0  0
    0.0000    0.0000    0.0000 C   0  0
    0.0000    0.0000    0.0000 N   0  0
    0.0000    0.0000    0.0000 C   0  0
    0.0000    0.0000    0.0000 N   0  0
    0.0000    0.0000    0.0000 C   0  0
    0.0000    0.0000    0.0000 C   0  0
    0.0000    0.0000    0.0000 C   0  0
    0.0000    0.0000    0.0000 C   0  0
    0.0000    0.0000    0.0000 C   0  0
    0.0000    0.0000    0.0000 C   0  0
    0.0000    0.0000    0.0000 C   0  0
    0.0000    0.0000    0.0000 C   0  0
    0.0000    0.0000    0.0000 C   0  0
    0.0000    0.0000    0.0000 C   0  0
    0.0000    0.0000    0.0000 C   0  0
    0.0000    0.0000    0.0000 C   0  0
    0.0000    0.0000    0.0000 O   0  0
    0.0000    0.0000    0.0000 C   0  0
  1  2  1  0
  2  3  1  0
  3  4  2  0
  4  5  1  0
  5  6  2  0
  6  7  1  0
  7  8  2  0
  8  3  1  0
  8  9  1  0
  9 10  1  0
 10 11  1  0
 11 12  2  0
 12 13  1  0
 13 14  2  0
 14 15  1  0
 15 16  2  0
 16 17  1  0
 17 18  2  0
 18 19  1  0
 19 20  2  0
 20 11  1  0
 20 15  1  0
 18 21  1  0
 21 22  2  0
 22 23  1  0
 23 24  2  0
 24 25  1  0
 25 26  2  0
 26 21  1  0
 26 27  1  0
 27 28  1  0
M  END
> <Name>
CYP1A2_0246

> <Smiles>
COc1ccccc1CNc2ncnc3ccc(cc23)c4ccccc4OC

> <Property>
1

> <Canonical_Smiles>
COc1ccccc1CNc2ncnc3ccc(cc23)c4ccccc4OC

$$$$
CYP1A2_0247
  SciTegic10311710292D

 24 27  0  0  0  0            999 V2000
    0.0000    0.0000    0.0000 C   0  0
    0.0000    0.0000    0.0000 C   0  0
    0.0000    0.0000    0.0000 O   0  0
    0.0000    0.0000    0.0000 N   0  0
    0.0000    0.0000    0.0000 C   0  0
    0.0000    0.0000    0.0000 C   0  0
    0.0000    0.0000    0.0000 C   0  0
    0.0000    0.0000    0.0000 C   0  0
    0.0000    0.0000    0.0000 N   0  0
    0.0000    0.0000    0.0000 C   0  0
    0.0000    0.0000    0.0000 N   0  0
    0.0000    0.0000    0.0000 C   0  0
    0.0000    0.0000    0.0000 C   0  0
    0.0000    0.0000    0.0000 C   0  0
    0.0000    0.0000    0.0000 N   0  0
    0.0000    0.0000    0.0000 C   0  0
    0.0000    0.0000    0.0000 C   0  0
    0.0000    0.0000    0.0000 C   0  0
    0.0000    0.0000    0.0000 C   0  0
    0.0000    0.0000    0.0000 C   0  0
    0.0000    0.0000    0.0000 C   0  0
    0.0000    0.0000    0.0000 C   0  0
    0.0000    0.0000    0.0000 C   0  0
    0.0000    0.0000    0.0000 N   0  0
  1  2  1  0
  2  3  1  0
  3  4  1  0
  4  5  2  0
  5  6  1  0
  5  7  1  0
  7  2  2  0
  7  8  1  0
  8  9  2  0
  9 10  1  0
 10 11  1  0
 11 12  1  0
 12 13  2  0
 13 14  1  0
 14 15  2  0
 15 16  1  0
 16 17  2  0
 17 12  1  0
 10 18  2  0
 18 19  1  0
 19 20  2  0
 20 21  1  0
 21 22  2  0
 22 23  1  0
 23 18  1  0
 23 24  2  0
 24  8  1  0
M  END
> <Name>
CYP1A2_0247

> <Smiles>
Cc1onc(C)c1c2nc(Nc3ccncc3)c4ccccc4n2

> <Property>
1

> <Canonical_Smiles>
Cc1onc(C)c1c2nc(Nc3ccncc3)c4ccccc4n2

$$$$
CYP1A2_0248
  SciTegic10311710292D

 29 33  0  0  0  0            999 V2000
    0.0000    0.0000    0.0000 C   0  0
    0.0000    0.0000    0.0000 O   0  0
    0.0000    0.0000    0.0000 C   0  0
    0.0000    0.0000    0.0000 C   0  0
    0.0000    0.0000    0.0000 C   0  0
    0.0000    0.0000    0.0000 C   0  0
    0.0000    0.0000    0.0000 N   0  0
    0.0000    0.0000    0.0000 C   0  0
    0.0000    0.0000    0.0000 C   0  0
    0.0000    0.0000    0.0000 C   0  0
    0.0000    0.0000    0.0000 C   0  0
    0.0000    0.0000    0.0000 N   0  0
    0.0000    0.0000    0.0000 C   0  0
    0.0000    0.0000    0.0000 N   0  0
    0.0000    0.0000    0.0000 C   0  0
    0.0000    0.0000    0.0000 N   0  0
    0.0000    0.0000    0.0000 C   0  0
    0.0000    0.0000    0.0000 C   0  0
    0.0000    0.0000    0.0000 C   0  0
    0.0000    0.0000    0.0000 C   0  0
    0.0000    0.0000    0.0000 C   0  0
    0.0000    0.0000    0.0000 C   0  0
    0.0000    0.0000    0.0000 C   0  0
    0.0000    0.0000    0.0000 C   0  0
    0.0000    0.0000    0.0000 O   0  0
    0.0000    0.0000    0.0000 C   0  0
    0.0000    0.0000    0.0000 C   0  0
    0.0000    0.0000    0.0000 C   0  0
    0.0000    0.0000    0.0000 C   0  0
  1  2  1  0
  2  3  1  0
  3  4  2  0
  4  5  1  0
  5  6  2  0
  6  7  1  0
  7  8  1  0
  8  9  2  0
  9 10  1  0
 10 11  1  0
 11 12  1  0
 12 13  1  0
 13 14  2  0
 14 15  1  0
 15 16  2  0
 16 17  1  0
 17 18  2  0
 18 19  1  0
 19 20  2  0
 20 21  1  0
 21 22  2  0
 22 13  1  0
 22 17  1  0
 20 23  1  0
 23 24  2  0
 24 25  1  0
 25 26  1  0
 26 27  2  0
 27 23  1  0
  9 28  1  0
 28  6  1  0
 28 29  2  0
 29  3  1  0
M  END
> <Name>
CYP1A2_0248

> <Smiles>
COc1ccc2[nH]cc(CCNc3ncnc4ccc(cc34)c5cocc5)c2c1

> <Property>
1

> <Canonical_Smiles>
COc1ccc2[nH]cc(CCNc3ncnc4ccc(cc34)c5cocc5)c2c1

$$$$
CYP1A2_0249
  SciTegic10311710292D

 24 27  0  0  0  0            999 V2000
    0.0000    0.0000    0.0000 C   0  0
    0.0000    0.0000    0.0000 N   0  0
    0.0000    0.0000    0.0000 C   0  0
    0.0000    0.0000    0.0000 N   0  0
    0.0000    0.0000    0.0000 C   0  0
    0.0000    0.0000    0.0000 N   0  0
    0.0000    0.0000    0.0000 C   0  0
    0.0000    0.0000    0.0000 C   0  0
    0.0000    0.0000    0.0000 C   0  0
    0.0000    0.0000    0.0000 C   0  0
    0.0000    0.0000    0.0000 C   0  0
    0.0000    0.0000    0.0000 C   0  0
    0.0000    0.0000    0.0000 C   0  0
    0.0000    0.0000    0.0000 C   0  0
    0.0000    0.0000    0.0000 C   0  0
    0.0000    0.0000    0.0000 C   0  0
    0.0000    0.0000    0.0000 N   0  0
    0.0000    0.0000    0.0000 C   0  0
    0.0000    0.0000    0.0000 C   0  0
    0.0000    0.0000    0.0000 C   0  0
    0.0000    0.0000    0.0000 C   0  0
    0.0000    0.0000    0.0000 C   0  0
    0.0000    0.0000    0.0000 N   0  0
    0.0000    0.0000    0.0000 C   0  0
  1  2  1  0
  2  3  1  0
  3  4  2  0
  4  5  1  0
  5  6  2  0
  6  7  1  0
  7  8  2  0
  8  9  1  0
  9 10  2  0
 10 11  1  0
 11 12  2  0
 12  3  1  0
 12  7  1  0
  5 13  1  0
 13 14  2  0
 14 15  1  0
 15 16  2  0
 16 17  1  0
 17 18  2  0
 18 13  1  0
  1 19  1  0
 19 20  2  0
 20 21  1  0
 21 22  2  0
 22 23  1  0
 23 24  2  0
 24 19  1  0
M  END
> <Name>
CYP1A2_0249

> <Smiles>
C(Nc1nc(nc2ccccc12)c3cccnc3)c4cccnc4

> <Property>
1

> <Canonical_Smiles>
C(Nc1nc(nc2ccccc12)c3cccnc3)c4cccnc4

$$$$
CYP1A2_0250
  SciTegic10311710292D

 26 28  0  0  0  0            999 V2000
    0.0000    0.0000    0.0000 C   0  0
    0.0000    0.0000    0.0000 C   0  0
    0.0000    0.0000    0.0000 N   0  0
    0.0000    0.0000    0.0000 C   0  0
    0.0000    0.0000    0.0000 N   0  0
    0.0000    0.0000    0.0000 C   0  0
    0.0000    0.0000    0.0000 C   0  0
    0.0000    0.0000    0.0000 N   0  0
    0.0000    0.0000    0.0000 C   0  0
    0.0000    0.0000    0.0000 C   0  0
    0.0000    0.0000    0.0000 O   0  0
    0.0000    0.0000    0.0000 N   0  0
    0.0000    0.0000    0.0000 C   0  0
    0.0000    0.0000    0.0000 C   0  0
    0.0000    0.0000    0.0000 O   0  0
    0.0000    0.0000    0.0000 C   0  0
    0.0000    0.0000    0.0000 C   0  0
    0.0000    0.0000    0.0000 N   0  0
    0.0000    0.0000    0.0000 C   0  0
    0.0000    0.0000    0.0000 C   0  0
    0.0000    0.0000    0.0000 C   0  0
    0.0000    0.0000    0.0000 F   0  0
    0.0000    0.0000    0.0000 C   0  0
    0.0000    0.0000    0.0000 C   0  0
    0.0000    0.0000    0.0000 F   0  0
    0.0000    0.0000    0.0000 C   0  0
  1  2  1  0
  2  3  1  0
  3  4  1  0
  4  5  2  0
  5  6  1  0
  6  7  2  0
  7  8  1  0
  8  9  2  3
  9 10  1  0
 10 11  2  0
 10 12  1  0
 12 13  1  0
 13 14  1  0
 14 15  1  0
 15 16  1  0
 12 17  1  0
 17  7  1  0
 17 18  2  0
 18  4  1  0
  9 19  1  0
 19 20  2  0
 20 21  1  0
 21 22  1  0
 21 23  2  0
 23 24  1  0
 24 25  1  0
 24 26  2  0
 26 19  1  0
M  END
> <Name>
CYP1A2_0250

> <Smiles>
CCNc1ncc2N=C(C(=O)N(CCOC)c2n1)c3cc(F)cc(F)c3

> <Property>
1

> <Canonical_Smiles>
CCNc1ncc2N=C(C(=O)N(CCOC)c2n1)c3cc(F)cc(F)c3

$$$$
CYP1A2_0251
  SciTegic10311710292D

 25 27  0  0  0  0            999 V2000
    0.0000    0.0000    0.0000 C   0  0
    0.0000    0.0000    0.0000 O   0  0
    0.0000    0.0000    0.0000 C   0  0
    0.0000    0.0000    0.0000 C   0  0
    0.0000    0.0000    0.0000 N   0  0
    0.0000    0.0000    0.0000 C   0  0
    0.0000    0.0000    0.0000 N   0  0
    0.0000    0.0000    0.0000 C   0  0
    0.0000    0.0000    0.0000 N   0  0
    0.0000    0.0000    0.0000 C   0  0
    0.0000    0.0000    0.0000 C   0  0
    0.0000    0.0000    0.0000 C   0  0
    0.0000    0.0000    0.0000 C   0  0
    0.0000    0.0000    0.0000 C   0  0
    0.0000    0.0000    0.0000 C   0  0
    0.0000    0.0000    0.0000 C   0  0
    0.0000    0.0000    0.0000 C   0  0
    0.0000    0.0000    0.0000 C   0  0
    0.0000    0.0000    0.0000 C   0  0
    0.0000    0.0000    0.0000 C   0  0
    0.0000    0.0000    0.0000 C   0  0
    0.0000    0.0000    0.0000 C   0  0
    0.0000    0.0000    0.0000 F   0  0
    0.0000    0.0000    0.0000 F   0  0
    0.0000    0.0000    0.0000 F   0  0
  1  2  1  0
  2  3  1  0
  3  4  1  0
  4  5  1  0
  5  6  1  0
  6  7  2  0
  7  8  1  0
  8  9  2  0
  9 10  1  0
 10 11  2  0
 11 12  1  0
 12 13  2  0
 13 14  1  0
 14 15  2  0
 15  6  1  0
 15 10  1  0
 13 16  1  0
 16 17  2  0
 17 18  1  0
 18 19  2  0
 19 20  1  0
 20 21  2  0
 21 16  1  0
 21 22  1  0
 22 23  1  0
 22 24  1  0
 22 25  1  0
M  END
> <Name>
CYP1A2_0251

> <Smiles>
COCCNc1ncnc2ccc(cc12)c3ccccc3C(F)(F)F

> <Property>
1

> <Canonical_Smiles>
COCCNc1ncnc2ccc(cc12)c3ccccc3C(F)(F)F

$$$$
CYP1A2_0252
  SciTegic10311710292D

 22 25  0  0  0  0            999 V2000
    0.0000    0.0000    0.0000 C   0  0
    0.0000    0.0000    0.0000 N   0  0
    0.0000    0.0000    0.0000 C   0  0
    0.0000    0.0000    0.0000 N   0  0
    0.0000    0.0000    0.0000 C   0  0
    0.0000    0.0000    0.0000 N   0  0
    0.0000    0.0000    0.0000 C   0  0
    0.0000    0.0000    0.0000 C   0  0
    0.0000    0.0000    0.0000 C   0  0
    0.0000    0.0000    0.0000 C   0  0
    0.0000    0.0000    0.0000 C   0  0
    0.0000    0.0000    0.0000 C   0  0
    0.0000    0.0000    0.0000 O   0  0
    0.0000    0.0000    0.0000 C   0  0
    0.0000    0.0000    0.0000 O   0  0
    0.0000    0.0000    0.0000 C   0  0
    0.0000    0.0000    0.0000 C   0  0
    0.0000    0.0000    0.0000 C   0  0
    0.0000    0.0000    0.0000 C   0  0
    0.0000    0.0000    0.0000 C   0  0
    0.0000    0.0000    0.0000 C   0  0
    0.0000    0.0000    0.0000 S   0  0
  1  2  1  0
  2  3  1  0
  3  4  2  0
  4  5  1  0
  5  6  2  0
  6  7  1  0
  7  8  2  0
  8  3  1  0
  8  9  1  0
  9 10  2  0
 10 11  1  0
 11 12  2  0
 12 13  1  0
 13 14  1  0
 14 15  1  0
 15 16  1  0
 16 12  1  0
 16 17  2  0
 17  9  1  0
  1 18  1  0
 18 19  2  0
 19 20  1  0
 20 21  2  0
 21 22  1  0
 22 18  1  0
M  END
> <Name>
CYP1A2_0252

> <Smiles>
C(Nc1ncncc1c2ccc3OCOc3c2)c4cccs4

> <Property>
1

> <Canonical_Smiles>
C(Nc1ncncc1c2ccc3OCOc3c2)c4cccs4

$$$$
CYP1A2_0253
  SciTegic10311710292D

 22 24  0  0  0  0            999 V2000
    0.0000    0.0000    0.0000 C   0  0
    0.0000    0.0000    0.0000 O   0  0
    0.0000    0.0000    0.0000 C   0  0
    0.0000    0.0000    0.0000 C   0  0
    0.0000    0.0000    0.0000 C   0  0
    0.0000    0.0000    0.0000 C   0  0
    0.0000    0.0000    0.0000 C   0  0
    0.0000    0.0000    0.0000 C   0  0
    0.0000    0.0000    0.0000 C   0  0
    0.0000    0.0000    0.0000 C   0  0
    0.0000    0.0000    0.0000 C   0  0
    0.0000    0.0000    0.0000 N   0  0
    0.0000    0.0000    0.0000 C   0  0
    0.0000    0.0000    0.0000 N   0  0
    0.0000    0.0000    0.0000 N   0  0
    0.0000    0.0000    0.0000 C   0  0
    0.0000    0.0000    0.0000 C   0  0
    0.0000    0.0000    0.0000 C   0  0
    0.0000    0.0000    0.0000 O   0  0
    0.0000    0.0000    0.0000 C   0  0
    0.0000    0.0000    0.0000 C   0  0
    0.0000    0.0000    0.0000 C   0  0
  1  2  1  0
  2  3  1  0
  3  4  2  0
  4  5  1  0
  5  6  2  0
  6  7  1  0
  7  8  2  0
  8  3  1  0
  7  9  1  0
  9 10  2  0
 10 11  1  0
 11 12  2  0
 12 13  1  0
 13 14  2  0
 14  9  1  0
 11 15  1  0
 15 16  1  0
 15 17  1  0
 17 18  1  0
 18 19  1  0
 19 20  1  0
 20 21  2  0
 21 22  1  0
 22 18  2  0
M  END
> <Name>
CYP1A2_0253

> <Smiles>
COc1cccc(c1)c2cc(ncn2)N(C)Cc3occc3

> <Property>
1

> <Canonical_Smiles>
COc1cccc(c1)c2cc(ncn2)N(C)Cc3occc3

$$$$
CYP1A2_0254
  SciTegic10311710292D

 20 23  0  0  0  0            999 V2000
    0.0000    0.0000    0.0000 O   0  0
    0.0000    0.0000    0.0000 C   0  0
    0.0000    0.0000    0.0000 C   0  0
    0.0000    0.0000    0.0000 C   0  0
    0.0000    0.0000    0.0000 C   0  0
    0.0000    0.0000    0.0000 C   0  0
    0.0000    0.0000    0.0000 N   0  0
    0.0000    0.0000    0.0000 C   0  0
    0.0000    0.0000    0.0000 C   0  0
    0.0000    0.0000    0.0000 C   0  0
    0.0000    0.0000    0.0000 C   0  0
    0.0000    0.0000    0.0000 C   0  0
    0.0000    0.0000    0.0000 C   0  0
    0.0000    0.0000    0.0000 C   0  0
    0.0000    0.0000    0.0000 N   0  0
    0.0000    0.0000    0.0000 N   0  0
    0.0000    0.0000    0.0000 C   0  0
    0.0000    0.0000    0.0000 C   0  0
    0.0000    0.0000    0.0000 N   0  0
    0.0000    0.0000    0.0000 C   0  0
  1  2  1  0
  2  3  2  0
  3  4  1  0
  4  5  2  0
  5  1  1  0
  4  6  1  0
  6  7  2  0
  7  8  1  0
  8  9  2  0
  9 10  1  0
 10 11  2  0
 11 12  1  0
 12 13  2  0
 13 14  1  0
 14  9  1  0
 14 15  2  0
 15  6  1  0
  8 16  1  0
 16 17  1  0
 17 18  2  0
 18 19  1  0
 19 20  2  0
 20 16  1  0
M  END
> <Name>
CYP1A2_0254

> <Smiles>
o1ccc(c1)c2nc(c3ccccc3n2)n4ccnc4

> <Property>
1

> <Canonical_Smiles>
o1ccc(c1)c2nc(c3ccccc3n2)n4ccnc4

$$$$
CYP1A2_0255
  SciTegic10311710292D

 22 24  0  0  0  0            999 V2000
    0.0000    0.0000    0.0000 C   0  0
    0.0000    0.0000    0.0000 N   0  0
    0.0000    0.0000    0.0000 C   0  0
    0.0000    0.0000    0.0000 C   0  0
    0.0000    0.0000    0.0000 O   0  0
    0.0000    0.0000    0.0000 C   0  0
    0.0000    0.0000    0.0000 C   0  0
    0.0000    0.0000    0.0000 C   0  0
    0.0000    0.0000    0.0000 C   0  0
    0.0000    0.0000    0.0000 C   0  0
    0.0000    0.0000    0.0000 C   0  0
    0.0000    0.0000    0.0000 N   0  0
    0.0000    0.0000    0.0000 C   0  0
    0.0000    0.0000    0.0000 N   0  0
    0.0000    0.0000    0.0000 C   0  0
    0.0000    0.0000    0.0000 C   0  0
    0.0000    0.0000    0.0000 C   0  0
    0.0000    0.0000    0.0000 C   0  0
    0.0000    0.0000    0.0000 C   0  0
    0.0000    0.0000    0.0000 C   0  0
    0.0000    0.0000    0.0000 C   0  0
    0.0000    0.0000    0.0000 N   0  0
  1  2  1  0
  2  3  1  0
  3  4  1  0
  4  5  1  0
  5  6  1  0
  6  7  2  0
  7  8  1  0
  8  4  2  0
  2  9  1  0
  9 10  2  0
 10 11  1  0
 11 12  2  0
 12 13  1  0
 13 14  2  0
 14  9  1  0
 13 15  1  0
 15 16  2  0
 16 17  1  0
 17 18  2  0
 18 19  1  0
 19 20  2  0
 20 15  1  0
 19 21  1  0
 21 22  3  0
M  END
> <Name>
CYP1A2_0255

> <Smiles>
CN(Cc1occc1)c2ccnc(n2)c3cccc(c3)C#N

> <Property>
1

> <Canonical_Smiles>
CN(Cc1occc1)c2ccnc(n2)c3cccc(c3)C#N

$$$$
CYP1A2_0256
  SciTegic10311710292D

 26 29  0  0  0  0            999 V2000
    0.0000    0.0000    0.0000 C   0  0
    0.0000    0.0000    0.0000 N   0  0
    0.0000    0.0000    0.0000 C   0  0
    0.0000    0.0000    0.0000 O   0  0
    0.0000    0.0000    0.0000 C   0  0
    0.0000    0.0000    0.0000 N   0  0
    0.0000    0.0000    0.0000 C   0  0
    0.0000    0.0000    0.0000 C   0  0
    0.0000    0.0000    0.0000 N   0  0
    0.0000    0.0000    0.0000 C   0  0
    0.0000    0.0000    0.0000 O   0  0
    0.0000    0.0000    0.0000 C   0  0
    0.0000    0.0000    0.0000 C   0  0
    0.0000    0.0000    0.0000 C   0  0
    0.0000    0.0000    0.0000 C   0  0
    0.0000    0.0000    0.0000 C   0  0
    0.0000    0.0000    0.0000 C   0  0
    0.0000    0.0000    0.0000 C   0  0
    0.0000    0.0000    0.0000 N   0  0
    0.0000    0.0000    0.0000 C   0  0
    0.0000    0.0000    0.0000 C   0  0
    0.0000    0.0000    0.0000 C   0  0
    0.0000    0.0000    0.0000 C   0  0
    0.0000    0.0000    0.0000 C   0  0
    0.0000    0.0000    0.0000 C   0  0
    0.0000    0.0000    0.0000 C   0  0
  1  2  1  0
  2  3  1  0
  3  4  2  0
  3  5  1  0
  5  6  2  3
  6  7  1  0
  7  8  2  0
  8  9  1  0
  9 10  2  0
 10 11  1  0
 11 12  1  0
 12 13  1  0
 13 14  2  0
 14 15  1  0
 15 16  2  0
 16 17  1  0
 17 18  2  0
 18 13  1  0
 10 19  1  0
 19 20  2  0
 20  2  1  0
 20  7  1  0
  5 21  1  0
 21 22  2  0
 22 23  1  0
 23 24  2  0
 24 25  1  0
 25 26  2  0
 26 21  1  0
M  END
> <Name>
CYP1A2_0256

> <Smiles>
CN1C(=O)C(=Nc2cnc(OCc3ccccc3)nc12)c4ccccc4

> <Property>
1

> <Canonical_Smiles>
CN1C(=O)C(=Nc2cnc(OCc3ccccc3)nc12)c4ccccc4

$$$$
CYP1A2_0257
  SciTegic10311710292D

 28 31  0  0  0  0            999 V2000
    0.0000    0.0000    0.0000 C   0  0
    0.0000    0.0000    0.0000 O   0  0
    0.0000    0.0000    0.0000 C   0  0
    0.0000    0.0000    0.0000 C   0  0
    0.0000    0.0000    0.0000 C   0  0
    0.0000    0.0000    0.0000 C   0  0
    0.0000    0.0000    0.0000 C   0  0
    0.0000    0.0000    0.0000 C   0  0
    0.0000    0.0000    0.0000 C   0  0
    0.0000    0.0000    0.0000 C   0  0
    0.0000    0.0000    0.0000 N   0  0
    0.0000    0.0000    0.0000 C   0  0
    0.0000    0.0000    0.0000 O   0  0
    0.0000    0.0000    0.0000 C   0  0
    0.0000    0.0000    0.0000 N   0  0
    0.0000    0.0000    0.0000 C   0  0
    0.0000    0.0000    0.0000 C   0  0
    0.0000    0.0000    0.0000 N   0  0
    0.0000    0.0000    0.0000 C   0  0
    0.0000    0.0000    0.0000 N   0  0
    0.0000    0.0000    0.0000 C   0  0
    0.0000    0.0000    0.0000 C   0  0
    0.0000    0.0000    0.0000 C   0  0
    0.0000    0.0000    0.0000 C   0  0
    0.0000    0.0000    0.0000 C   0  0
    0.0000    0.0000    0.0000 Cl  0  0
    0.0000    0.0000    0.0000 C   0  0
    0.0000    0.0000    0.0000 C   0  0
  1  2  1  0
  2  3  1  0
  3  4  2  0
  4  5  1  0
  5  6  2  0
  6  7  1  0
  7  8  2  0
  8  3  1  0
  8  9  1  0
  9 10  1  0
 10 11  1  0
 11 12  1  0
 12 13  2  0
 12 14  1  0
 14 15  2  3
 15 16  1  0
 16 17  2  0
 17 18  1  0
 18 19  2  0
 19 20  1  0
 20 21  2  0
 21 11  1  0
 21 16  1  0
 14 22  1  0
 22 23  2  0
 23 24  1  0
 24 25  2  0
 25 26  1  0
 25 27  1  0
 27 28  2  0
 28 22  1  0
M  END
> <Name>
CYP1A2_0257

> <Smiles>
COc1ccccc1CCN2C(=O)C(=Nc3cncnc23)c4ccc(Cl)cc4

> <Property>
1

> <Canonical_Smiles>
COc1ccccc1CCN2C(=O)C(=Nc3cncnc23)c4ccc(Cl)cc4

$$$$
CYP1A2_0258
  SciTegic10311710292D

 24 27  0  0  0  0            999 V2000
    0.0000    0.0000    0.0000 C   0  0
    0.0000    0.0000    0.0000 O   0  0
    0.0000    0.0000    0.0000 C   0  0
    0.0000    0.0000    0.0000 C   0  0
    0.0000    0.0000    0.0000 C   0  0
    0.0000    0.0000    0.0000 C   0  0
    0.0000    0.0000    0.0000 C   0  0
    0.0000    0.0000    0.0000 C   0  0
    0.0000    0.0000    0.0000 C   0  0
    0.0000    0.0000    0.0000 C   0  0
    0.0000    0.0000    0.0000 C   0  0
    0.0000    0.0000    0.0000 C   0  0
    0.0000    0.0000    0.0000 N   0  0
    0.0000    0.0000    0.0000 C   0  0
    0.0000    0.0000    0.0000 N   0  0
    0.0000    0.0000    0.0000 C   0  0
    0.0000    0.0000    0.0000 N   0  0
    0.0000    0.0000    0.0000 C   0  0
    0.0000    0.0000    0.0000 C   0  0
    0.0000    0.0000    0.0000 N   0  0
    0.0000    0.0000    0.0000 C   0  0
    0.0000    0.0000    0.0000 C   0  0
    0.0000    0.0000    0.0000 C   0  0
    0.0000    0.0000    0.0000 C   0  0
  1  2  1  0
  2  3  1  0
  3  4  2  0
  4  5  1  0
  5  6  2  0
  6  7  1  0
  7  8  2  0
  8  3  1  0
  8  9  1  0
  9 10  2  0
 10 11  1  0
 11 12  2  0
 12 13  1  0
 13 14  2  0
 14 15  1  0
 15 16  2  0
 16 17  1  0
 17 18  1  0
 18 19  1  0
 19 20  1  0
 20 21  1  0
 21 22  1  0
 22 17  1  0
 16 23  1  0
 23 12  1  0
 23 24  2  0
 24  9  1  0
M  END
> <Name>
CYP1A2_0258

> <Smiles>
COc1ccccc1c2ccc3ncnc(N4CCNCC4)c3c2

> <Property>
1

> <Canonical_Smiles>
COc1ccccc1c2ccc3ncnc(N4CCNCC4)c3c2

$$$$
CYP1A2_0259
  SciTegic10311710292D

 24 27  0  0  0  0            999 V2000
    0.0000    0.0000    0.0000 C   0  0
    0.0000    0.0000    0.0000 N   0  0
    0.0000    0.0000    0.0000 C   0  0
    0.0000    0.0000    0.0000 C   0  0
    0.0000    0.0000    0.0000 N   0  0
    0.0000    0.0000    0.0000 C   0  0
    0.0000    0.0000    0.0000 C   0  0
    0.0000    0.0000    0.0000 C   0  0
    0.0000    0.0000    0.0000 N   0  0
    0.0000    0.0000    0.0000 C   0  0
    0.0000    0.0000    0.0000 N   0  0
    0.0000    0.0000    0.0000 C   0  0
    0.0000    0.0000    0.0000 C   0  0
    0.0000    0.0000    0.0000 C   0  0
    0.0000    0.0000    0.0000 C   0  0
    0.0000    0.0000    0.0000 C   0  0
    0.0000    0.0000    0.0000 C   0  0
    0.0000    0.0000    0.0000 C   0  0
    0.0000    0.0000    0.0000 C   0  0
    0.0000    0.0000    0.0000 C   0  0
    0.0000    0.0000    0.0000 C   0  0
    0.0000    0.0000    0.0000 C   0  0
    0.0000    0.0000    0.0000 C   0  0
    0.0000    0.0000    0.0000 C   0  0
  1  2  1  0
  2  3  1  0
  3  4  1  0
  4  5  1  0
  5  6  1  0
  6  7  1  0
  7  2  1  0
  5  8  1  0
  8  9  2  0
  9 10  1  0
 10 11  2  0
 11 12  1  0
 12 13  2  0
 13 14  1  0
 14 15  2  0
 15 16  1  0
 16 17  2  0
 17  8  1  0
 17 12  1  0
 15 18  1  0
 18 19  2  0
 19 20  1  0
 20 21  2  0
 21 22  1  0
 22 23  2  0
 23 18  1  0
 23 24  1  0
M  END
> <Name>
CYP1A2_0259

> <Smiles>
CN1CCN(CC1)c2ncnc3ccc(cc23)c4ccccc4C

> <Property>
1

> <Canonical_Smiles>
CN1CCN(CC1)c2ncnc3ccc(cc23)c4ccccc4C

$$$$
CYP1A2_0260
  SciTegic10311710292D

 18 20  0  0  0  0            999 V2000
    0.0000    0.0000    0.0000 Cl  0  0
    0.0000    0.0000    0.0000 C   0  0
    0.0000    0.0000    0.0000 C   0  0
    0.0000    0.0000    0.0000 C   0  0
    0.0000    0.0000    0.0000 C   0  0
    0.0000    0.0000    0.0000 C   0  0
    0.0000    0.0000    0.0000 C   0  0
    0.0000    0.0000    0.0000 C   0  0
    0.0000    0.0000    0.0000 N   0  0
    0.0000    0.0000    0.0000 C   0  0
    0.0000    0.0000    0.0000 C   0  0
    0.0000    0.0000    0.0000 C   0  0
    0.0000    0.0000    0.0000 N   0  0
    0.0000    0.0000    0.0000 N   0  0
    0.0000    0.0000    0.0000 C   0  0
    0.0000    0.0000    0.0000 C   0  0
    0.0000    0.0000    0.0000 N   0  0
    0.0000    0.0000    0.0000 C   0  0
  1  2  1  0
  2  3  2  0
  3  4  1  0
  4  5  2  0
  5  6  1  0
  6  7  2  0
  7  2  1  0
  7  8  1  0
  8  9  2  0
  9 10  1  0
 10 11  2  0
 11 12  1  0
 12 13  2  0
 13  8  1  0
 12 14  1  0
 14 15  1  0
 15 16  2  0
 16 17  1  0
 17 18  2  0
 18 14  1  0
M  END
> <Name>
CYP1A2_0260

> <Smiles>
Clc1ccccc1c2nccc(n2)n3ccnc3

> <Property>
1

> <Canonical_Smiles>
Clc1ccccc1c2nccc(n2)n3ccnc3

$$$$
CYP1A2_0261
  SciTegic10311710292D

 28 31  0  0  0  0            999 V2000
    0.0000    0.0000    0.0000 O   0  0
    0.0000    0.0000    0.0000 C   0  0
    0.0000    0.0000    0.0000 N   0  0
    0.0000    0.0000    0.0000 C   0  0
    0.0000    0.0000    0.0000 C   0  0
    0.0000    0.0000    0.0000 C   0  0
    0.0000    0.0000    0.0000 N   0  0
    0.0000    0.0000    0.0000 C   0  0
    0.0000    0.0000    0.0000 N   0  0
    0.0000    0.0000    0.0000 C   0  0
    0.0000    0.0000    0.0000 O   0  0
    0.0000    0.0000    0.0000 C   0  0
    0.0000    0.0000    0.0000 C   0  0
    0.0000    0.0000    0.0000 C   0  0
    0.0000    0.0000    0.0000 C   0  0
    0.0000    0.0000    0.0000 C   0  0
    0.0000    0.0000    0.0000 C   0  0
    0.0000    0.0000    0.0000 N   0  0
    0.0000    0.0000    0.0000 C   0  0
    0.0000    0.0000    0.0000 C   0  0
    0.0000    0.0000    0.0000 N   0  0
    0.0000    0.0000    0.0000 C   0  0
    0.0000    0.0000    0.0000 C   0  0
    0.0000    0.0000    0.0000 C   0  0
    0.0000    0.0000    0.0000 C   0  0
    0.0000    0.0000    0.0000 C   0  0
    0.0000    0.0000    0.0000 C   0  0
    0.0000    0.0000    0.0000 C   0  0
  1  2  2  0
  2  3  1  0
  3  4  1  0
  4  5  1  0
  5  6  1  0
  6  7  3  0
  3  8  1  0
  8  9  2  0
  9 10  1  0
 10 11  1  0
 11 12  1  0
 12 13  2  0
 13 14  1  0
 14 15  2  0
 15 16  1  0
 16 17  2  0
 17 12  1  0
 10 18  2  0
 18 19  1  0
 19 20  2  0
 20  8  1  0
 20 21  1  0
 21 22  2  3
 22  2  1  0
 22 23  1  0
 23 24  2  0
 24 25  1  0
 25 26  2  0
 26 27  1  0
 27 28  2  0
 28 23  1  0
M  END
> <Name>
CYP1A2_0261

> <Smiles>
O=C1N(CCC#N)c2nc(Oc3ccccc3)ncc2N=C1c4ccccc4

> <Property>
1

> <Canonical_Smiles>
O=C1N(CCC#N)c2nc(Oc3ccccc3)ncc2N=C1c4ccccc4

$$$$
CYP1A2_0262
  SciTegic10311710292D

 23 26  0  0  0  0            999 V2000
    0.0000    0.0000    0.0000 C   0  0
    0.0000    0.0000    0.0000 N   0  0
    0.0000    0.0000    0.0000 C   0  0
    0.0000    0.0000    0.0000 N   0  0
    0.0000    0.0000    0.0000 C   0  0
    0.0000    0.0000    0.0000 N   0  0
    0.0000    0.0000    0.0000 C   0  0
    0.0000    0.0000    0.0000 C   0  0
    0.0000    0.0000    0.0000 C   0  0
    0.0000    0.0000    0.0000 C   0  0
    0.0000    0.0000    0.0000 C   0  0
    0.0000    0.0000    0.0000 C   0  0
    0.0000    0.0000    0.0000 C   0  0
    0.0000    0.0000    0.0000 C   0  0
    0.0000    0.0000    0.0000 O   0  0
    0.0000    0.0000    0.0000 C   0  0
    0.0000    0.0000    0.0000 C   0  0
    0.0000    0.0000    0.0000 C   0  0
    0.0000    0.0000    0.0000 C   0  0
    0.0000    0.0000    0.0000 C   0  0
    0.0000    0.0000    0.0000 C   0  0
    0.0000    0.0000    0.0000 N   0  0
    0.0000    0.0000    0.0000 C   0  0
  1  2  1  0
  2  3  1  0
  3  4  2  0
  4  5  1  0
  5  6  2  0
  6  7  1  0
  7  8  2  0
  8  9  1  0
  9 10  2  0
 10 11  1  0
 11 12  2  0
 12  3  1  0
 12  7  1  0
 10 13  1  0
 13 14  2  0
 14 15  1  0
 15 16  1  0
 16 17  2  0
 17 13  1  0
  1 18  1  0
 18 19  2  0
 19 20  1  0
 20 21  2  0
 21 22  1  0
 22 23  2  0
 23 18  1  0
M  END
> <Name>
CYP1A2_0262

> <Smiles>
C(Nc1ncnc2ccc(cc12)c3cocc3)c4cccnc4

> <Property>
1

> <Canonical_Smiles>
C(Nc1ncnc2ccc(cc12)c3cocc3)c4cccnc4

$$$$
CYP1A2_0263
  SciTegic10311710292D

 27 31  0  0  0  0            999 V2000
    0.0000    0.0000    0.0000 C   0  0
    0.0000    0.0000    0.0000 N   0  0
    0.0000    0.0000    0.0000 C   0  0
    0.0000    0.0000    0.0000 C   0  0
    0.0000    0.0000    0.0000 C   0  0
    0.0000    0.0000    0.0000 N   0  0
    0.0000    0.0000    0.0000 C   0  0
    0.0000    0.0000    0.0000 C   0  0
    0.0000    0.0000    0.0000 N   0  0
    0.0000    0.0000    0.0000 C   0  0
    0.0000    0.0000    0.0000 N   0  0
    0.0000    0.0000    0.0000 C   0  0
    0.0000    0.0000    0.0000 N   0  0
    0.0000    0.0000    0.0000 C   0  0
    0.0000    0.0000    0.0000 O   0  0
    0.0000    0.0000    0.0000 C   0  0
    0.0000    0.0000    0.0000 C   0  0
    0.0000    0.0000    0.0000 C   0  0
    0.0000    0.0000    0.0000 C   0  0
    0.0000    0.0000    0.0000 C   0  0
    0.0000    0.0000    0.0000 C   0  0
    0.0000    0.0000    0.0000 C   0  0
    0.0000    0.0000    0.0000 C   0  0
    0.0000    0.0000    0.0000 C   0  0
    0.0000    0.0000    0.0000 C   0  0
    0.0000    0.0000    0.0000 C   0  0
    0.0000    0.0000    0.0000 C   0  0
  1  2  1  0
  2  3  1  0
  3  4  2  0
  4  5  1  0
  5  6  2  3
  6  7  1  0
  7  8  2  0
  8  9  1  0
  9 10  2  0
 10 11  1  0
 11 12  2  0
 12  7  1  0
 12 13  1  0
 13 14  1  0
 14  5  1  0
 14 15  2  0
 13 16  1  0
 16 17  2  0
 17 18  1  0
 18 19  2  0
 19 20  1  0
 20 21  2  0
 21 16  1  0
  4 22  1  0
 22 23  2  0
 23 24  1  0
 24 25  2  0
 25 26  1  0
 26 27  2  0
 27  2  1  0
 27 22  1  0
M  END
> <Name>
CYP1A2_0263

> <Smiles>
Cn1cc(C2=Nc3cncnc3N(C2=O)c4ccccc4)c5ccccc15

> <Property>
1

> <Canonical_Smiles>
Cn1cc(C2=Nc3cncnc3N(C2=O)c4ccccc4)c5ccccc15

$$$$
CYP1A2_0264
  SciTegic10311710292D

 27 30  0  0  0  0            999 V2000
    0.0000    0.0000    0.0000 F   0  0
    0.0000    0.0000    0.0000 C   0  0
    0.0000    0.0000    0.0000 F   0  0
    0.0000    0.0000    0.0000 F   0  0
    0.0000    0.0000    0.0000 C   0  0
    0.0000    0.0000    0.0000 C   0  0
    0.0000    0.0000    0.0000 C   0  0
    0.0000    0.0000    0.0000 C   0  0
    0.0000    0.0000    0.0000 C   0  0
    0.0000    0.0000    0.0000 C   0  0
    0.0000    0.0000    0.0000 C   0  0
    0.0000    0.0000    0.0000 N   0  0
    0.0000    0.0000    0.0000 C   0  0
    0.0000    0.0000    0.0000 N   0  0
    0.0000    0.0000    0.0000 C   0  0
    0.0000    0.0000    0.0000 C   0  0
    0.0000    0.0000    0.0000 C   0  0
    0.0000    0.0000    0.0000 C   0  0
    0.0000    0.0000    0.0000 C   0  0
    0.0000    0.0000    0.0000 S   0  0
    0.0000    0.0000    0.0000 C   0  0
    0.0000    0.0000    0.0000 C   0  0
    0.0000    0.0000    0.0000 C   0  0
    0.0000    0.0000    0.0000 C   0  0
    0.0000    0.0000    0.0000 C   0  0
    0.0000    0.0000    0.0000 C   0  0
    0.0000    0.0000    0.0000 N   0  0
  1  2  1  0
  2  3  1  0
  2  4  1  0
  2  5  1  0
  5  6  2  0
  6  7  1  0
  7  8  2  0
  8  9  1  0
  9 10  2  0
 10  5  1  0
 10 11  1  0
 11 12  2  0
 12 13  1  0
 13 14  1  0
 14 15  1  0
 15 16  1  0
 16 17  2  0
 17 18  1  0
 18 19  2  0
 19 20  1  0
 20 16  1  0
 13 21  2  0
 21 22  1  0
 22 23  2  0
 23 24  1  0
 24 25  2  0
 25 26  1  0
 26 21  1  0
 26 27  2  0
 27 11  1  0
M  END
> <Name>
CYP1A2_0264

> <Smiles>
FC(F)(F)c1ccccc1c2nc(NCc3cccs3)c4ccccc4n2

> <Property>
1

> <Canonical_Smiles>
FC(F)(F)c1ccccc1c2nc(NCc3cccs3)c4ccccc4n2

$$$$
CYP1A2_0265
  SciTegic10311710292D

 27 30  0  0  0  0            999 V2000
    0.0000    0.0000    0.0000 C   0  0
    0.0000    0.0000    0.0000 N   0  0
    0.0000    0.0000    0.0000 C   0  0
    0.0000    0.0000    0.0000 C   0  0
    0.0000    0.0000    0.0000 N   0  0
    0.0000    0.0000    0.0000 C   0  0
    0.0000    0.0000    0.0000 C   0  0
    0.0000    0.0000    0.0000 N   0  0
    0.0000    0.0000    0.0000 C   0  0
    0.0000    0.0000    0.0000 C   0  0
    0.0000    0.0000    0.0000 O   0  0
    0.0000    0.0000    0.0000 N   0  0
    0.0000    0.0000    0.0000 C   0  0
    0.0000    0.0000    0.0000 C   0  0
    0.0000    0.0000    0.0000 C   0  0
    0.0000    0.0000    0.0000 C   0  0
    0.0000    0.0000    0.0000 C   0  0
    0.0000    0.0000    0.0000 S   0  0
    0.0000    0.0000    0.0000 C   0  0
    0.0000    0.0000    0.0000 N   0  0
    0.0000    0.0000    0.0000 C   0  0
    0.0000    0.0000    0.0000 C   0  0
    0.0000    0.0000    0.0000 C   0  0
    0.0000    0.0000    0.0000 C   0  0
    0.0000    0.0000    0.0000 F   0  0
    0.0000    0.0000    0.0000 C   0  0
    0.0000    0.0000    0.0000 C   0  0
  1  2  1  0
  2  3  1  0
  2  4  1  0
  4  5  2  0
  5  6  1  0
  6  7  2  0
  7  8  1  0
  8  9  2  3
  9 10  1  0
 10 11  2  0
 10 12  1  0
 12 13  1  0
 13 14  1  0
 14 15  2  0
 15 16  1  0
 16 17  2  0
 17 18  1  0
 18 14  1  0
 12 19  1  0
 19  7  1  0
 19 20  2  0
 20  4  1  0
  9 21  1  0
 21 22  2  0
 22 23  1  0
 23 24  2  0
 24 25  1  0
 24 26  1  0
 26 27  2  0
 27 21  1  0
M  END
> <Name>
CYP1A2_0265

> <Smiles>
CN(C)c1ncc2N=C(C(=O)N(Cc3cccs3)c2n1)c4ccc(F)cc4

> <Property>
1

> <Canonical_Smiles>
CN(C)c1ncc2N=C(C(=O)N(Cc3cccs3)c2n1)c4ccc(F)cc4

$$$$
CYP1A2_0266
  SciTegic10311710292D

 24 27  0  0  0  0            999 V2000
    0.0000    0.0000    0.0000 F   0  0
    0.0000    0.0000    0.0000 C   0  0
    0.0000    0.0000    0.0000 F   0  0
    0.0000    0.0000    0.0000 F   0  0
    0.0000    0.0000    0.0000 C   0  0
    0.0000    0.0000    0.0000 C   0  0
    0.0000    0.0000    0.0000 C   0  0
    0.0000    0.0000    0.0000 C   0  0
    0.0000    0.0000    0.0000 C   0  0
    0.0000    0.0000    0.0000 C   0  0
    0.0000    0.0000    0.0000 C   0  0
    0.0000    0.0000    0.0000 C   0  0
    0.0000    0.0000    0.0000 C   0  0
    0.0000    0.0000    0.0000 C   0  0
    0.0000    0.0000    0.0000 N   0  0
    0.0000    0.0000    0.0000 C   0  0
    0.0000    0.0000    0.0000 N   0  0
    0.0000    0.0000    0.0000 C   0  0
    0.0000    0.0000    0.0000 N   0  0
    0.0000    0.0000    0.0000 C   0  0
    0.0000    0.0000    0.0000 C   0  0
    0.0000    0.0000    0.0000 C   0  0
    0.0000    0.0000    0.0000 C   0  0
    0.0000    0.0000    0.0000 C   0  0
  1  2  1  0
  2  3  1  0
  2  4  1  0
  2  5  1  0
  5  6  2  0
  6  7  1  0
  7  8  2  0
  8  9  1  0
  9 10  2  0
 10  5  1  0
 10 11  1  0
 11 12  2  0
 12 13  1  0
 13 14  2  0
 14 15  1  0
 15 16  2  0
 16 17  1  0
 17 18  2  0
 18 19  1  0
 19 20  1  0
 20 21  1  0
 21 22  1  0
 22 20  1  0
 18 23  1  0
 23 14  1  0
 23 24  2  0
 24 11  1  0
M  END
> <Name>
CYP1A2_0266

> <Smiles>
FC(F)(F)c1ccccc1c2ccc3ncnc(NC4CC4)c3c2

> <Property>
1

> <Canonical_Smiles>
FC(F)(F)c1ccccc1c2ccc3ncnc(NC4CC4)c3c2

$$$$
CYP1A2_0267
  SciTegic10311710292D

 22 25  0  0  0  0            999 V2000
    0.0000    0.0000    0.0000 C   0  0
    0.0000    0.0000    0.0000 C   0  0
    0.0000    0.0000    0.0000 C   0  0
    0.0000    0.0000    0.0000 C   0  0
    0.0000    0.0000    0.0000 C   0  0
    0.0000    0.0000    0.0000 C   0  0
    0.0000    0.0000    0.0000 C   0  0
    0.0000    0.0000    0.0000 C   0  0
    0.0000    0.0000    0.0000 C   0  0
    0.0000    0.0000    0.0000 C   0  0
    0.0000    0.0000    0.0000 C   0  0
    0.0000    0.0000    0.0000 N   0  0
    0.0000    0.0000    0.0000 C   0  0
    0.0000    0.0000    0.0000 N   0  0
    0.0000    0.0000    0.0000 C   0  0
    0.0000    0.0000    0.0000 C   0  0
    0.0000    0.0000    0.0000 C   0  0
    0.0000    0.0000    0.0000 N   0  0
    0.0000    0.0000    0.0000 C   0  0
    0.0000    0.0000    0.0000 C   0  0
    0.0000    0.0000    0.0000 N   0  0
    0.0000    0.0000    0.0000 C   0  0
  1  2  1  0
  2  3  2  0
  3  4  1  0
  4  5  2  0
  5  6  1  0
  6  7  2  0
  7  2  1  0
  7  8  1  0
  8  9  2  0
  9 10  1  0
 10 11  2  0
 11 12  1  0
 12 13  2  0
 13 14  1  0
 14 15  2  0
 15 16  1  0
 16 11  1  0
 16 17  2  0
 17  8  1  0
 15 18  1  0
 18 19  1  0
 19 20  2  0
 20 21  1  0
 21 22  2  0
 22 18  1  0
M  END
> <Name>
CYP1A2_0267

> <Smiles>
Cc1ccccc1c2ccc3ncnc(c3c2)n4ccnc4

> <Property>
1

> <Canonical_Smiles>
Cc1ccccc1c2ccc3ncnc(c3c2)n4ccnc4

$$$$
CYP1A2_0268
  SciTegic10311710292D

 27 30  0  0  0  0            999 V2000
    0.0000    0.0000    0.0000 C   0  0
    0.0000    0.0000    0.0000 O   0  0
    0.0000    0.0000    0.0000 C   0  0
    0.0000    0.0000    0.0000 N   0  0
    0.0000    0.0000    0.0000 C   0  0
    0.0000    0.0000    0.0000 C   0  0
    0.0000    0.0000    0.0000 N   0  0
    0.0000    0.0000    0.0000 C   0  0
    0.0000    0.0000    0.0000 C   0  0
    0.0000    0.0000    0.0000 O   0  0
    0.0000    0.0000    0.0000 N   0  0
    0.0000    0.0000    0.0000 C   0  0
    0.0000    0.0000    0.0000 C   0  0
    0.0000    0.0000    0.0000 C   0  0
    0.0000    0.0000    0.0000 C   0  0
    0.0000    0.0000    0.0000 C   0  0
    0.0000    0.0000    0.0000 S   0  0
    0.0000    0.0000    0.0000 C   0  0
    0.0000    0.0000    0.0000 N   0  0
    0.0000    0.0000    0.0000 C   0  0
    0.0000    0.0000    0.0000 C   0  0
    0.0000    0.0000    0.0000 C   0  0
    0.0000    0.0000    0.0000 F   0  0
    0.0000    0.0000    0.0000 C   0  0
    0.0000    0.0000    0.0000 C   0  0
    0.0000    0.0000    0.0000 F   0  0
    0.0000    0.0000    0.0000 C   0  0
  1  2  1  0
  2  3  1  0
  3  4  2  0
  4  5  1  0
  5  6  2  0
  6  7  1  0
  7  8  2  3
  8  9  1  0
  9 10  2  0
  9 11  1  0
 11 12  1  0
 12 13  1  0
 13 14  2  0
 14 15  1  0
 15 16  2  0
 16 17  1  0
 17 13  1  0
 11 18  1  0
 18  6  1  0
 18 19  2  0
 19  3  1  0
  8 20  1  0
 20 21  2  0
 21 22  1  0
 22 23  1  0
 22 24  2  0
 24 25  1  0
 25 26  1  0
 25 27  2  0
 27 20  1  0
M  END
> <Name>
CYP1A2_0268

> <Smiles>
COc1ncc2N=C(C(=O)N(Cc3cccs3)c2n1)c4cc(F)cc(F)c4

> <Property>
1

> <Canonical_Smiles>
COc1ncc2N=C(C(=O)N(Cc3cccs3)c2n1)c4cc(F)cc(F)c4

$$$$
CYP1A2_0269
  SciTegic10311710292D

 26 29  0  0  0  0            999 V2000
    0.0000    0.0000    0.0000 C   0  0
    0.0000    0.0000    0.0000 O   0  0
    0.0000    0.0000    0.0000 C   0  0
    0.0000    0.0000    0.0000 C   0  0
    0.0000    0.0000    0.0000 C   0  0
    0.0000    0.0000    0.0000 C   0  0
    0.0000    0.0000    0.0000 C   0  0
    0.0000    0.0000    0.0000 C   0  0
    0.0000    0.0000    0.0000 C   0  0
    0.0000    0.0000    0.0000 N   0  0
    0.0000    0.0000    0.0000 C   0  0
    0.0000    0.0000    0.0000 N   0  0
    0.0000    0.0000    0.0000 C   0  0
    0.0000    0.0000    0.0000 C   0  0
    0.0000    0.0000    0.0000 C   0  0
    0.0000    0.0000    0.0000 C   0  0
    0.0000    0.0000    0.0000 C   0  0
    0.0000    0.0000    0.0000 C   0  0
    0.0000    0.0000    0.0000 C   0  0
    0.0000    0.0000    0.0000 C   0  0
    0.0000    0.0000    0.0000 C   0  0
    0.0000    0.0000    0.0000 C   0  0
    0.0000    0.0000    0.0000 C   0  0
    0.0000    0.0000    0.0000 C   0  0
    0.0000    0.0000    0.0000 C   0  0
    0.0000    0.0000    0.0000 N   0  0
  1  2  1  0
  2  3  1  0
  3  4  2  0
  4  5  1  0
  5  6  2  0
  6  7  1  0
  7  8  2  0
  8  3  1  0
  7  9  1  0
  9 10  2  0
 10 11  1  0
 11 12  1  0
 12 13  1  0
 13 14  1  0
 14 15  2  0
 15 16  1  0
 16 17  2  0
 17 18  1  0
 18 19  2  0
 19 14  1  0
 11 20  2  0
 20 21  1  0
 21 22  2  0
 22 23  1  0
 23 24  2  0
 24 25  1  0
 25 20  1  0
 25 26  2  0
 26  9  1  0
M  END
> <Name>
CYP1A2_0269

> <Smiles>
COc1cccc(c1)c2nc(NCc3ccccc3)c4ccccc4n2

> <Property>
1

> <Canonical_Smiles>
COc1cccc(c1)c2nc(NCc3ccccc3)c4ccccc4n2

$$$$
CYP1A2_0270
  SciTegic10311710292D

 25 28  0  0  0  0            999 V2000
    0.0000    0.0000    0.0000 C   0  0
    0.0000    0.0000    0.0000 O   0  0
    0.0000    0.0000    0.0000 C   0  0
    0.0000    0.0000    0.0000 C   0  0
    0.0000    0.0000    0.0000 C   0  0
    0.0000    0.0000    0.0000 C   0  0
    0.0000    0.0000    0.0000 C   0  0
    0.0000    0.0000    0.0000 C   0  0
    0.0000    0.0000    0.0000 C   0  0
    0.0000    0.0000    0.0000 C   0  0
    0.0000    0.0000    0.0000 C   0  0
    0.0000    0.0000    0.0000 C   0  0
    0.0000    0.0000    0.0000 N   0  0
    0.0000    0.0000    0.0000 C   0  0
    0.0000    0.0000    0.0000 N   0  0
    0.0000    0.0000    0.0000 C   0  0
    0.0000    0.0000    0.0000 N   0  0
    0.0000    0.0000    0.0000 C   0  0
    0.0000    0.0000    0.0000 C   0  0
    0.0000    0.0000    0.0000 C   0  0
    0.0000    0.0000    0.0000 C   0  0
    0.0000    0.0000    0.0000 C   0  0
    0.0000    0.0000    0.0000 S   0  0
    0.0000    0.0000    0.0000 C   0  0
    0.0000    0.0000    0.0000 C   0  0
  1  2  1  0
  2  3  1  0
  3  4  2  0
  4  5  1  0
  5  6  2  0
  6  7  1  0
  7  8  2  0
  8  3  1  0
  7  9  1  0
  9 10  2  0
 10 11  1  0
 11 12  2  0
 12 13  1  0
 13 14  2  0
 14 15  1  0
 15 16  2  0
 16 17  1  0
 17 18  1  0
 18 19  1  0
 19 20  2  0
 20 21  1  0
 21 22  2  0
 22 23  1  0
 23 19  1  0
 16 24  1  0
 24 12  1  0
 24 25  2  0
 25  9  1  0
M  END
> <Name>
CYP1A2_0270

> <Smiles>
COc1cccc(c1)c2ccc3ncnc(NCc4cccs4)c3c2

> <Property>
1

> <Canonical_Smiles>
COc1cccc(c1)c2ccc3ncnc(NCc4cccs4)c3c2

$$$$
CYP1A2_0271
  SciTegic10311710292D

 26 29  0  0  0  0            999 V2000
    0.0000    0.0000    0.0000 C   0  0
    0.0000    0.0000    0.0000 O   0  0
    0.0000    0.0000    0.0000 C   0  0
    0.0000    0.0000    0.0000 N   0  0
    0.0000    0.0000    0.0000 C   0  0
    0.0000    0.0000    0.0000 C   0  0
    0.0000    0.0000    0.0000 N   0  0
    0.0000    0.0000    0.0000 C   0  0
    0.0000    0.0000    0.0000 C   0  0
    0.0000    0.0000    0.0000 O   0  0
    0.0000    0.0000    0.0000 N   0  0
    0.0000    0.0000    0.0000 C   0  0
    0.0000    0.0000    0.0000 C   0  0
    0.0000    0.0000    0.0000 C   0  0
    0.0000    0.0000    0.0000 C   0  0
    0.0000    0.0000    0.0000 C   0  0
    0.0000    0.0000    0.0000 C   0  0
    0.0000    0.0000    0.0000 C   0  0
    0.0000    0.0000    0.0000 N   0  0
    0.0000    0.0000    0.0000 C   0  0
    0.0000    0.0000    0.0000 C   0  0
    0.0000    0.0000    0.0000 C   0  0
    0.0000    0.0000    0.0000 C   0  0
    0.0000    0.0000    0.0000 Cl  0  0
    0.0000    0.0000    0.0000 C   0  0
    0.0000    0.0000    0.0000 C   0  0
  1  2  1  0
  2  3  1  0
  3  4  2  0
  4  5  1  0
  5  6  2  0
  6  7  1  0
  7  8  2  3
  8  9  1  0
  9 10  2  0
  9 11  1  0
 11 12  1  0
 12 13  2  0
 13 14  1  0
 14 15  2  0
 15 16  1  0
 16 17  2  0
 17 12  1  0
 11 18  1  0
 18  6  1  0
 18 19  2  0
 19  3  1  0
  8 20  1  0
 20 21  2  0
 21 22  1  0
 22 23  2  0
 23 24  1  0
 23 25  1  0
 25 26  2  0
 26 20  1  0
M  END
> <Name>
CYP1A2_0271

> <Smiles>
COc1ncc2N=C(C(=O)N(c3ccccc3)c2n1)c4ccc(Cl)cc4

> <Property>
1

> <Canonical_Smiles>
COc1ncc2N=C(C(=O)N(c3ccccc3)c2n1)c4ccc(Cl)cc4

$$$$
CYP1A2_0272
  SciTegic10311710292D

 23 26  0  0  0  0            999 V2000
    0.0000    0.0000    0.0000 C   0  0
    0.0000    0.0000    0.0000 N   0  0
    0.0000    0.0000    0.0000 C   0  0
    0.0000    0.0000    0.0000 N   0  0
    0.0000    0.0000    0.0000 C   0  0
    0.0000    0.0000    0.0000 N   0  0
    0.0000    0.0000    0.0000 C   0  0
    0.0000    0.0000    0.0000 C   0  0
    0.0000    0.0000    0.0000 C   0  0
    0.0000    0.0000    0.0000 C   0  0
    0.0000    0.0000    0.0000 C   0  0
    0.0000    0.0000    0.0000 C   0  0
    0.0000    0.0000    0.0000 C   0  0
    0.0000    0.0000    0.0000 C   0  0
    0.0000    0.0000    0.0000 O   0  0
    0.0000    0.0000    0.0000 C   0  0
    0.0000    0.0000    0.0000 C   0  0
    0.0000    0.0000    0.0000 C   0  0
    0.0000    0.0000    0.0000 C   0  0
    0.0000    0.0000    0.0000 C   0  0
    0.0000    0.0000    0.0000 C   0  0
    0.0000    0.0000    0.0000 C   0  0
    0.0000    0.0000    0.0000 C   0  0
  1  2  1  0
  2  3  1  0
  3  4  2  0
  4  5  1  0
  5  6  2  0
  6  7  1  0
  7  8  2  0
  8  9  1  0
  9 10  2  0
 10 11  1  0
 11 12  2  0
 12  3  1  0
 12  7  1  0
  5 13  1  0
 13 14  2  0
 14 15  1  0
 15 16  1  0
 16 17  2  0
 17 13  1  0
  1 18  1  0
 18 19  2  0
 19 20  1  0
 20 21  2  0
 21 22  1  0
 22 23  2  0
 23 18  1  0
M  END
> <Name>
CYP1A2_0272

> <Smiles>
C(Nc1nc(nc2ccccc12)c3cocc3)c4ccccc4

> <Property>
1

> <Canonical_Smiles>
C(Nc1nc(nc2ccccc12)c3cocc3)c4ccccc4

$$$$
CYP1A2_0273
  SciTegic10311710292D

 30 34  0  0  1  0            999 V2000
    0.0000    0.0000    0.0000 O   0  0
    0.0000    0.0000    0.0000 C   0  0
    0.0000    0.0000    0.0000 N   0  0
    0.0000    0.0000    0.0000 C   0  0
    0.0000    0.0000    0.0000 C   0  0  1  0  0  0
    0.0000    0.0000    0.0000 C   0  0
    0.0000    0.0000    0.0000 C   0  0
    0.0000    0.0000    0.0000 C   0  0
    0.0000    0.0000    0.0000 O   0  0
    0.0000    0.0000    0.0000 C   0  0
    0.0000    0.0000    0.0000 N   0  0
    0.0000    0.0000    0.0000 C   0  0
    0.0000    0.0000    0.0000 O   0  0
    0.0000    0.0000    0.0000 C   0  0
    0.0000    0.0000    0.0000 C   0  0
    0.0000    0.0000    0.0000 C   0  0
    0.0000    0.0000    0.0000 C   0  0
    0.0000    0.0000    0.0000 C   0  0
    0.0000    0.0000    0.0000 C   0  0
    0.0000    0.0000    0.0000 N   0  0
    0.0000    0.0000    0.0000 C   0  0
    0.0000    0.0000    0.0000 C   0  0
    0.0000    0.0000    0.0000 N   0  0
    0.0000    0.0000    0.0000 C   0  0
    0.0000    0.0000    0.0000 C   0  0
    0.0000    0.0000    0.0000 C   0  0
    0.0000    0.0000    0.0000 C   0  0
    0.0000    0.0000    0.0000 C   0  0
    0.0000    0.0000    0.0000 C   0  0
    0.0000    0.0000    0.0000 C   0  0
  1  2  2  0
  2  3  1  0
  3  4  1  0
  5  4  1  1
  5  6  1  0
  6  7  1  0
  7  8  1  0
  8  9  1  0
  9  5  1  0
  3 10  1  0
 10 11  2  0
 11 12  1  0
 12 13  1  0
 13 14  1  0
 14 15  2  0
 15 16  1  0
 16 17  2  0
 17 18  1  0
 18 19  2  0
 19 14  1  0
 12 20  2  0
 20 21  1  0
 21 22  2  0
 22 10  1  0
 22 23  1  0
 23 24  2  3
 24  2  1  0
 24 25  1  0
 25 26  2  0
 26 27  1  0
 27 28  2  0
 28 29  1  0
 29 30  2  0
 30 25  1  0
M  END
> <Name>
CYP1A2_0273

> <Smiles>
O=C1N(C[C@H]2CCCO2)c3nc(Oc4ccccc4)ncc3N=C1c5ccccc5

> <Property>
1

> <Canonical_Smiles>
O=C1N(C[C@H]2CCCO2)c3nc(Oc4ccccc4)ncc3N=C1c5ccccc5

$$$$
CYP1A2_0274
  SciTegic10311710292D

 23 26  0  0  0  0            999 V2000
    0.0000    0.0000    0.0000 O   0  0
    0.0000    0.0000    0.0000 C   0  0
    0.0000    0.0000    0.0000 C   0  0
    0.0000    0.0000    0.0000 N   0  0
    0.0000    0.0000    0.0000 C   0  0
    0.0000    0.0000    0.0000 C   0  0
    0.0000    0.0000    0.0000 N   0  0
    0.0000    0.0000    0.0000 C   0  0
    0.0000    0.0000    0.0000 N   0  0
    0.0000    0.0000    0.0000 C   0  0
    0.0000    0.0000    0.0000 N   0  0
    0.0000    0.0000    0.0000 C   0  0
    0.0000    0.0000    0.0000 C   0  0
    0.0000    0.0000    0.0000 C   0  0
    0.0000    0.0000    0.0000 C   0  0
    0.0000    0.0000    0.0000 C   0  0
    0.0000    0.0000    0.0000 S   0  0
    0.0000    0.0000    0.0000 N   0  0
    0.0000    0.0000    0.0000 C   0  0
    0.0000    0.0000    0.0000 C   0  0
[truncated: 11,733,813 more chars]
