# Supplementary material for: vNN Web Server for ADMET Predictions
Source: Front Pharmacol. 2017 Dec 4;8:889. doi: 10.3389/fphar.2017.00889 (PMC5722789; doi:10.3389/fphar.2017.00889)
Supplement: Supplementary file 2 [file DataSheet1.ZIP › Pgp_inhibitors.sdf]

pgpi0001
  SciTegic10311710362D

 26 28  0  0  0  0            999 V2000
    0.0000    0.0000    0.0000 C   0  0
    0.0000    0.0000    0.0000 O   0  0
    0.0000    0.0000    0.0000 C   0  0
    0.0000    0.0000    0.0000 C   0  0
    0.0000    0.0000    0.0000 C   0  0
    0.0000    0.0000    0.0000 C   0  0
    0.0000    0.0000    0.0000 C   0  0
    0.0000    0.0000    0.0000 O   0  0
    0.0000    0.0000    0.0000 C   0  0
    0.0000    0.0000    0.0000 C   0  0
    0.0000    0.0000    0.0000 O   0  0
    0.0000    0.0000    0.0000 C   0  0
    0.0000    0.0000    0.0000 C   0  0
    0.0000    0.0000    0.0000 C   0  0
    0.0000    0.0000    0.0000 O   0  0
    0.0000    0.0000    0.0000 C   0  0
    0.0000    0.0000    0.0000 O   0  0
    0.0000    0.0000    0.0000 C   0  0
    0.0000    0.0000    0.0000 C   0  0
    0.0000    0.0000    0.0000 O   0  0
    0.0000    0.0000    0.0000 C   0  0
    0.0000    0.0000    0.0000 C   0  0
    0.0000    0.0000    0.0000 O   0  0
    0.0000    0.0000    0.0000 C   0  0
    0.0000    0.0000    0.0000 C   0  0
    0.0000    0.0000    0.0000 O   0  0
  1  2  1  0
  2  3  1  0
  3  4  2  0
  4  5  1  0
  5  6  2  0
  6  7  1  0
  7  8  1  0
  8  9  1  0
  7 10  2  0
 10  3  1  0
 10 11  1  0
 11 12  1  0
  5 13  1  0
 13 14  2  3
 14 15  1  0
 14 16  1  0
 16 17  2  0
 16 18  1  0
 18 19  2  0
 19 20  1  0
 19 21  1  0
 21 22  2  0
 22 23  1  0
 22 24  1  0
 24 25  2  0
 25 18  1  0
 25 26  1  0
 26 13  1  0
M  END
> <Name>
pgpi0001

> <Smiles>
COc1cc(cc(OC)c1OC)C2=C(O)C(=O)c3c(O)cc(O)cc3O2

> <Property>
1

> <Canonical_Smiles>
COc1cc(cc(OC)c1OC)C2=C(O)C(=O)c3c(O)cc(O)cc3O2

$$$$
pgpi0002
  SciTegic10311710362D

 33 37  0  0  0  0            999 V2000
    0.0000    0.0000    0.0000 C   0  0
    0.0000    0.0000    0.0000 C   0  0
    0.0000    0.0000    0.0000 C   0  0
    0.0000    0.0000    0.0000 N   0  0
    0.0000    0.0000    0.0000 C   0  0
    0.0000    0.0000    0.0000 C   0  0
    0.0000    0.0000    0.0000 C   0  0
    0.0000    0.0000    0.0000 N   0  0
    0.0000    0.0000    0.0000 C   0  0
    0.0000    0.0000    0.0000 C   0  0
    0.0000    0.0000    0.0000 C   0  0
    0.0000    0.0000    0.0000 C   0  0
    0.0000    0.0000    0.0000 Cl  0  0
    0.0000    0.0000    0.0000 C   0  0
    0.0000    0.0000    0.0000 C   0  0
    0.0000    0.0000    0.0000 C   0  0
    0.0000    0.0000    0.0000 C   0  0
    0.0000    0.0000    0.0000 C   0  0
    0.0000    0.0000    0.0000 C   0  0
    0.0000    0.0000    0.0000 C   0  0
    0.0000    0.0000    0.0000 C   0  0
    0.0000    0.0000    0.0000 N   0  0
    0.0000    0.0000    0.0000 C   0  0
    0.0000    0.0000    0.0000 C   0  0
    0.0000    0.0000    0.0000 C   0  0
    0.0000    0.0000    0.0000 N   0  0
    0.0000    0.0000    0.0000 C   0  0
    0.0000    0.0000    0.0000 C   0  0
    0.0000    0.0000    0.0000 C   0  0
    0.0000    0.0000    0.0000 C   0  0
    0.0000    0.0000    0.0000 Cl  0  0
    0.0000    0.0000    0.0000 C   0  0
    0.0000    0.0000    0.0000 C   0  0
  1  2  1  0
  2  3  1  0
  2  4  1  0
  4  5  2  3
  5  6  1  0
  6  7  2  3
  7  8  1  0
  8  9  1  0
  9 10  2  0
 10 11  1  0
 11 12  2  0
 12 13  1  0
 12 14  1  0
 14 15  2  0
 15  9  1  0
  8 16  1  0
 16 17  2  0
 17 18  1  0
 18 19  2  0
 19 20  1  0
 20 21  2  0
 21 16  1  0
 21 22  1  0
 22 23  2  3
 23  7  1  0
 23 24  1  0
 24 25  2  3
 25  5  1  0
 25 26  1  0
 26 27  1  0
 27 28  2  0
 28 29  1  0
 29 30  2  0
 30 31  1  0
 30 32  1  0
 32 33  2  0
 33 27  1  0
M  END
> <Name>
pgpi0002

> <Smiles>
CC(C)N=C1C=C2N(c3ccc(Cl)cc3)c4ccccc4N=C2C=C1Nc5ccc(Cl)cc5

> <Property>
1

> <Canonical_Smiles>
CC(C)N=C1C=C2N(c3ccc(Cl)cc3)c4ccccc4N=C2C=C1Nc5ccc(Cl)cc5

$$$$
pgpi0003
  SciTegic10311710362D

 35 38  0  0  1  0            999 V2000
    0.0000    0.0000    0.0000 C   0  0
    0.0000    0.0000    0.0000 C   0  0
    0.0000    0.0000    0.0000 C   0  0
    0.0000    0.0000    0.0000 C   0  0
    0.0000    0.0000    0.0000 C   0  0
    0.0000    0.0000    0.0000 C   0  0
    0.0000    0.0000    0.0000 C   0  0
    0.0000    0.0000    0.0000 C   0  0
    0.0000    0.0000    0.0000 C   0  0
    0.0000    0.0000    0.0000 C   0  0
    0.0000    0.0000    0.0000 C   0  0  2  0  0  0
    0.0000    0.0000    0.0000 O   0  0
    0.0000    0.0000    0.0000 C   0  0
    0.0000    0.0000    0.0000 C   0  0
    0.0000    0.0000    0.0000 C   0  0
    0.0000    0.0000    0.0000 N   0  0
    0.0000    0.0000    0.0000 C   0  0
    0.0000    0.0000    0.0000 C   0  0
    0.0000    0.0000    0.0000 C   0  0
    0.0000    0.0000    0.0000 C   0  0
    0.0000    0.0000    0.0000 C   0  0
    0.0000    0.0000    0.0000 C   0  0
    0.0000    0.0000    0.0000 O   0  0
    0.0000    0.0000    0.0000 C   0  0
    0.0000    0.0000    0.0000 C   0  0
    0.0000    0.0000    0.0000 C   0  0
    0.0000    0.0000    0.0000 C   0  0
    0.0000    0.0000    0.0000 C   0  0
    0.0000    0.0000    0.0000 C   0  0
    0.0000    0.0000    0.0000 C   0  0
    0.0000    0.0000    0.0000 C   0  0
    0.0000    0.0000    0.0000 C   0  0
    0.0000    0.0000    0.0000 C   0  0
    0.0000    0.0000    0.0000 C   0  0
    0.0000    0.0000    0.0000 C   0  0
  1  2  1  0
  2  3  1  0
  2  4  1  0
  2  5  1  0
  5  6  2  0
  6  7  1  0
  7  8  2  0
  8  9  1  0
  9 10  2  0
 10  5  1  0
  8 11  1  0
 11 12  1  1
 11 13  1  0
 13 14  1  0
 14 15  1  0
 15 16  1  0
 16 17  1  0
 17 18  1  0
 18 19  1  0
 19 20  1  0
 20 21  1  0
 21 16  1  0
 19 22  1  0
 22 23  1  0
 22 24  1  0
 24 25  2  0
 25 26  1  0
 26 27  2  0
 27 28  1  0
 28 29  2  0
 29 24  1  0
 22 30  1  0
 30 31  2  0
 31 32  1  0
 32 33  2  0
 33 34  1  0
 34 35  2  0
 35 30  1  0
M  END
> <Name>
pgpi0003

> <Smiles>
CC(C)(C)c1ccc(cc1)[C@H](O)CCCN2CCC(CC2)C(O)(c3ccccc3)c4ccccc4

> <Property>
1

> <Canonical_Smiles>
CC(C)(C)c1ccc(cc1)[C@H](O)CCCN2CCC(CC2)C(O)(c3ccccc3)c4ccccc4

$$$$
pgpi0004
  SciTegic10311710362D

 33 34  0  0  1  0            999 V2000
    0.0000    0.0000    0.0000 C   0  0
    0.0000    0.0000    0.0000 O   0  0
    0.0000    0.0000    0.0000 C   0  0
    0.0000    0.0000    0.0000 C   0  0
    0.0000    0.0000    0.0000 C   0  0
    0.0000    0.0000    0.0000 C   0  0
    0.0000    0.0000    0.0000 C   0  0
    0.0000    0.0000    0.0000 C   0  0
    0.0000    0.0000    0.0000 N   0  0
    0.0000    0.0000    0.0000 C   0  0
    0.0000    0.0000    0.0000 C   0  0
    0.0000    0.0000    0.0000 C   0  0
    0.0000    0.0000    0.0000 C   0  0
    0.0000    0.0000    0.0000 C   0  0  2  0  0  0
    0.0000    0.0000    0.0000 C   0  0
    0.0000    0.0000    0.0000 N   0  0
    0.0000    0.0000    0.0000 C   0  0
    0.0000    0.0000    0.0000 C   0  0
    0.0000    0.0000    0.0000 C   0  0
    0.0000    0.0000    0.0000 C   0  0
    0.0000    0.0000    0.0000 C   0  0
    0.0000    0.0000    0.0000 C   0  0
    0.0000    0.0000    0.0000 C   0  0
    0.0000    0.0000    0.0000 O   0  0
    0.0000    0.0000    0.0000 C   0  0
    0.0000    0.0000    0.0000 C   0  0
    0.0000    0.0000    0.0000 O   0  0
    0.0000    0.0000    0.0000 C   0  0
    0.0000    0.0000    0.0000 C   0  0
    0.0000    0.0000    0.0000 C   0  0
    0.0000    0.0000    0.0000 C   0  0
    0.0000    0.0000    0.0000 O   0  0
    0.0000    0.0000    0.0000 C   0  0
  1  2  1  0
  2  3  1  0
  3  4  2  0
  4  5  1  0
  5  6  2  0
  6  7  1  0
  7  8  1  0
  8  9  1  0
  9 10  1  0
  9 11  1  0
 11 12  1  0
 12 13  1  0
 14 13  1  1
 14 15  1  0
 15 16  3  0
 14 17  1  0
 17 18  1  0
 17 19  1  0
 14 20  1  0
 20 21  2  0
 21 22  1  0
 22 23  2  0
 23 24  1  0
 24 25  1  0
 23 26  1  0
 26 27  1  0
 27 28  1  0
 26 29  2  0
 29 20  1  0
  6 30  1  0
 30 31  2  0
 31  3  1  0
 31 32  1  0
 32 33  1  0
M  END
> <Name>
pgpi0004

> <Smiles>
COc1ccc(CCN(C)CCC[C@](C#N)(C(C)C)c2ccc(OC)c(OC)c2)cc1OC

> <Property>
1

> <Canonical_Smiles>
COc1ccc(CCN(C)CCC[C@](C#N)(C(C)C)c2ccc(OC)c(OC)c2)cc1OC

$$$$
pgpi0005
  SciTegic10311710362D

 27 30  0  0  0  0            999 V2000
    0.0000    0.0000    0.0000 O   0  0
    0.0000    0.0000    0.0000 C   0  0
    0.0000    0.0000    0.0000 C   0  0
    0.0000    0.0000    0.0000 O   0  0
    0.0000    0.0000    0.0000 C   0  0
    0.0000    0.0000    0.0000 C   0  0
    0.0000    0.0000    0.0000 N   0  0
    0.0000    0.0000    0.0000 C   0  0
    0.0000    0.0000    0.0000 C   0  0
    0.0000    0.0000    0.0000 N   0  0
    0.0000    0.0000    0.0000 C   0  0
    0.0000    0.0000    0.0000 C   0  0
    0.0000    0.0000    0.0000 C   0  0
    0.0000    0.0000    0.0000 N   0  0
    0.0000    0.0000    0.0000 C   0  0
    0.0000    0.0000    0.0000 C   0  0
    0.0000    0.0000    0.0000 C   0  0
    0.0000    0.0000    0.0000 C   0  0
    0.0000    0.0000    0.0000 C   0  0
    0.0000    0.0000    0.0000 C   0  0
    0.0000    0.0000    0.0000 S   0  0
    0.0000    0.0000    0.0000 C   0  0
    0.0000    0.0000    0.0000 C   0  0
    0.0000    0.0000    0.0000 C   0  0
    0.0000    0.0000    0.0000 C   0  0
    0.0000    0.0000    0.0000 C   0  0
    0.0000    0.0000    0.0000 C   0  0
  1  2  1  0
  2  3  1  0
  3  4  1  0
  4  5  1  0
  5  6  1  0
  6  7  1  0
  7  8  1  0
  8  9  1  0
  9 10  1  0
 10 11  1  0
 11 12  1  0
 12  7  1  0
 10 13  1  0
 13 14  2  3
 14 15  1  0
 15 16  2  0
 16 17  1  0
 17 18  2  0
 18 19  1  0
 19 20  2  0
 20 15  1  0
 20 21  1  0
 21 22  1  0
 22 23  2  0
 23 24  1  0
 24 25  2  0
 25 26  1  0
 26 27  2  0
 27 13  1  0
 27 22  1  0
M  END
> <Name>
pgpi0005

> <Smiles>
OCCOCCN1CCN(CC1)C2=Nc3ccccc3Sc4ccccc24

> <Property>
1

> <Canonical_Smiles>
OCCOCCN1CCN(CC1)C2=Nc3ccccc3Sc4ccccc24

$$$$
pgpi0006
  SciTegic10311710362D

 35 37  0  0  0  0            999 V2000
    0.0000    0.0000    0.0000 C   0  0
    0.0000    0.0000    0.0000 C   0  0
    0.0000    0.0000    0.0000 C   0  0
    0.0000    0.0000    0.0000 C   0  0
    0.0000    0.0000    0.0000 N   0  0
    0.0000    0.0000    0.0000 C   0  0
    0.0000    0.0000    0.0000 N   0  0
    0.0000    0.0000    0.0000 C   0  0
    0.0000    0.0000    0.0000 N   0  0
    0.0000    0.0000    0.0000 N   0  0
    0.0000    0.0000    0.0000 C   0  0
    0.0000    0.0000    0.0000 C   0  0
    0.0000    0.0000    0.0000 C   0  0
    0.0000    0.0000    0.0000 C   0  0
    0.0000    0.0000    0.0000 C   0  0
    0.0000    0.0000    0.0000 C   0  0
    0.0000    0.0000    0.0000 C   0  0
    0.0000    0.0000    0.0000 C   0  0
    0.0000    0.0000    0.0000 C   0  0
    0.0000    0.0000    0.0000 C   0  0
    0.0000    0.0000    0.0000 F   0  0
    0.0000    0.0000    0.0000 F   0  0
    0.0000    0.0000    0.0000 F   0  0
    0.0000    0.0000    0.0000 C   0  0
    0.0000    0.0000    0.0000 C   0  0
    0.0000    0.0000    0.0000 C   0  0
    0.0000    0.0000    0.0000 C   0  0
    0.0000    0.0000    0.0000 C   0  0
    0.0000    0.0000    0.0000 C   0  0
    0.0000    0.0000    0.0000 C   0  0
    0.0000    0.0000    0.0000 C   0  0
    0.0000    0.0000    0.0000 C   0  0
    0.0000    0.0000    0.0000 F   0  0
    0.0000    0.0000    0.0000 F   0  0
    0.0000    0.0000    0.0000 F   0  0
  1  2  1  0
  2  3  1  0
  2  4  1  0
  4  5  1  0
  5  6  1  0
  6  7  2  3
  7  8  1  0
  8  2  1  0
  6  9  1  0
  9 10  1  0
 10 11  2  3
 11 12  1  0
 12 13  2  0
 13 14  1  0
 14 15  2  0
 15 16  1  0
 16 17  2  0
 17 18  1  0
 18 19  2  0
 19 14  1  0
 17 20  1  0
 20 21  1  0
 20 22  1  0
 20 23  1  0
 11 24  1  0
 24 25  2  0
 25 26  1  0
 26 27  2  0
 27 28  1  0
 28 29  2  0
 29 30  1  0
 30 31  2  0
 31 26  1  0
 29 32  1  0
 32 33  1  0
 32 34  1  0
 32 35  1  0
M  END
> <Name>
pgpi0006

> <Smiles>
CC1(C)CNC(=NC1)NN=C(\C=C\c2ccc(cc2)C(F)(F)F)\C=C\c3ccc(cc3)C(F)(F)F

> <Property>
1

> <Canonical_Smiles>
CC1(C)CNC(=NC1)NN=C(\C=C\c2ccc(cc2)C(F)(F)F)\C=C\c3ccc(cc3)C(F)(F)F

$$$$
pgpi0007
  SciTegic10311710362D

 30 33  0  0  0  0            999 V2000
    0.0000    0.0000    0.0000 C   0  0
    0.0000    0.0000    0.0000 O   0  0
    0.0000    0.0000    0.0000 C   0  0
    0.0000    0.0000    0.0000 C   0  0
    0.0000    0.0000    0.0000 C   0  0
    0.0000    0.0000    0.0000 C   0  0
    0.0000    0.0000    0.0000 S   0  0
    0.0000    0.0000    0.0000 C   0  0
    0.0000    0.0000    0.0000 C   0  0
    0.0000    0.0000    0.0000 N   0  0
    0.0000    0.0000    0.0000 C   0  0
    0.0000    0.0000    0.0000 C   0  0
    0.0000    0.0000    0.0000 C   0  0
    0.0000    0.0000    0.0000 C   0  0
    0.0000    0.0000    0.0000 O   0  0
    0.0000    0.0000    0.0000 C   0  0
    0.0000    0.0000    0.0000 C   0  0
    0.0000    0.0000    0.0000 N   0  0
    0.0000    0.0000    0.0000 C   0  0
    0.0000    0.0000    0.0000 C   0  0
    0.0000    0.0000    0.0000 C   0  0
    0.0000    0.0000    0.0000 C   0  0
    0.0000    0.0000    0.0000 C   0  0
    0.0000    0.0000    0.0000 C   0  0
    0.0000    0.0000    0.0000 C   0  0
    0.0000    0.0000    0.0000 C   0  0
    0.0000    0.0000    0.0000 C   0  0
    0.0000    0.0000    0.0000 C   0  0
    0.0000    0.0000    0.0000 C   0  0
    0.0000    0.0000    0.0000 C   0  0
  1  2  1  0
  2  3  1  0
  3  4  2  0
  4  5  1  0
  5  6  2  0
  6  7  1  0
  7  8  1  0
  8  9  1  0
  9 10  1  0
 10 11  1  0
 11 12  1  0
 12  6  1  0
 12 13  2  0
 13  3  1  0
 10 14  1  0
 14 15  2  0
 14 16  1  0
 16 17  1  0
 17 18  1  0
 18 19  1  0
 19 20  1  0
 20 21  1  0
 21 22  1  0
 22 23  1  0
 23 24  2  0
 24 25  1  0
 25 26  2  0
 26 27  1  0
 27 28  2  0
 28 23  1  0
 21 29  1  0
 29 30  1  0
 30 18  1  0
M  END
> <Name>
pgpi0007

> <Smiles>
COc1ccc2SCCN(Cc2c1)C(=O)CCN3CCC(Cc4ccccc4)CC3

> <Property>
1

> <Canonical_Smiles>
COc1ccc2SCCN(Cc2c1)C(=O)CCN3CCC(Cc4ccccc4)CC3

$$$$
pgpi0008
  SciTegic10311710362D

 36 40  0  0  1  0            999 V2000
    0.0000    0.0000    0.0000 O   0  0
    0.0000    0.0000    0.0000 C   0  0  1  0  0  0
    0.0000    0.0000    0.0000 C   0  0
    0.0000    0.0000    0.0000 O   0  0
    0.0000    0.0000    0.0000 C   0  0
    0.0000    0.0000    0.0000 C   0  0
    0.0000    0.0000    0.0000 C   0  0
    0.0000    0.0000    0.0000 C   0  0
    0.0000    0.0000    0.0000 C   0  0
    0.0000    0.0000    0.0000 N   0  0
    0.0000    0.0000    0.0000 C   0  0
    0.0000    0.0000    0.0000 C   0  0
    0.0000    0.0000    0.0000 C   0  0
    0.0000    0.0000    0.0000 C   0  0
    0.0000    0.0000    0.0000 C   0  0
    0.0000    0.0000    0.0000 N   0  0
    0.0000    0.0000    0.0000 C   0  0
    0.0000    0.0000    0.0000 C   0  0
    0.0000    0.0000    0.0000 N   0  0
    0.0000    0.0000    0.0000 C   0  0
    0.0000    0.0000    0.0000 C   0  0
    0.0000    0.0000    0.0000 C   0  0
    0.0000    0.0000    0.0000 O   0  0
    0.0000    0.0000    0.0000 C   0  0
    0.0000    0.0000    0.0000 C   0  0
    0.0000    0.0000    0.0000 C   0  0
    0.0000    0.0000    0.0000 C   0  0
    0.0000    0.0000    0.0000 C   0  0
    0.0000    0.0000    0.0000 C   0  0
    0.0000    0.0000    0.0000 C   0  0
    0.0000    0.0000    0.0000 C   0  0
    0.0000    0.0000    0.0000 C   0  0
    0.0000    0.0000    0.0000 C   0  0
    0.0000    0.0000    0.0000 C   0  0
    0.0000    0.0000    0.0000 C   0  0
    0.0000    0.0000    0.0000 C   0  0
  2  1  1  1
  2  3  1  0
  3  4  1  0
  4  5  1  0
  5  6  2  0
  6  7  1  0
  7  8  2  0
  8  9  1  0
  9 10  2  0
 10 11  1  0
 11 12  2  0
 12 13  1  0
 13 14  2  0
 14  5  1  0
 14  9  1  0
  2 15  1  0
 15 16  1  0
 16 17  1  0
 17 18  1  0
 18 19  1  0
 19 20  1  0
 20 21  1  0
 21 16  1  0
 19 22  1  0
 22 23  2  0
 22 24  1  0
 24 25  1  0
 25 26  2  0
 26 27  1  0
 27 28  2  0
 28 29  1  0
 29 30  2  0
 30 25  1  0
 24 31  1  0
 31 32  2  0
 32 33  1  0
 33 34  2  0
 34 35  1  0
 35 36  2  0
 36 31  1  0
M  END
> <Name>
pgpi0008

> <Smiles>
O[C@@H](COc1cccc2ncccc12)CN3CCN(CC3)C(=O)C(c4ccccc4)c5ccccc5

> <Property>
1

> <Canonical_Smiles>
O[C@@H](COc1cccc2ncccc12)CN3CCN(CC3)C(=O)C(c4ccccc4)c5ccccc5

$$$$
pgpi0009
  SciTegic10311710362D

 25 26  0  0  1  0            999 V2000
    0.0000    0.0000    0.0000 C   0  0
    0.0000    0.0000    0.0000 C   0  0
    0.0000    0.0000    0.0000 C   0  0
    0.0000    0.0000    0.0000 C   0  0  1  0  0  0
    0.0000    0.0000    0.0000 C   0  0
    0.0000    0.0000    0.0000 C   0  0
    0.0000    0.0000    0.0000 C   0  0
    0.0000    0.0000    0.0000 N   0  0
    0.0000    0.0000    0.0000 C   0  0
    0.0000    0.0000    0.0000 C   0  0
    0.0000    0.0000    0.0000 C   0  0
    0.0000    0.0000    0.0000 C   0  0
    0.0000    0.0000    0.0000 C   0  0
    0.0000    0.0000    0.0000 C   0  0
    0.0000    0.0000    0.0000 C   0  0
    0.0000    0.0000    0.0000 C   0  0
    0.0000    0.0000    0.0000 C   0  0
    0.0000    0.0000    0.0000 C   0  0
    0.0000    0.0000    0.0000 N   0  0
    0.0000    0.0000    0.0000 C   0  0
    0.0000    0.0000    0.0000 C   0  0
    0.0000    0.0000    0.0000 C   0  0
    0.0000    0.0000    0.0000 C   0  0
    0.0000    0.0000    0.0000 C   0  0
    0.0000    0.0000    0.0000 C   0  0
  1  2  1  0
  2  3  1  0
  2  4  1  0
  4  5  1  1
  5  6  1  0
  6  7  1  0
  7  8  1  0
  8  9  1  0
  8 10  1  0
 10 11  1  0
 11 12  1  0
 12 13  2  0
 13 14  1  0
 14 15  2  0
 15 16  1  0
 16 17  2  0
 17 12  1  0
  4 18  1  0
 18 19  3  0
  4 20  1  0
 20 21  2  0
 21 22  1  0
 22 23  2  0
 23 24  1  0
 24 25  2  0
 25 20  1  0
M  END
> <Name>
pgpi0009

> <Smiles>
CC(C)[C@@](CCCN(C)CCc1ccccc1)(C#N)c2ccccc2

> <Property>
1

> <Canonical_Smiles>
CC(C)[C@@](CCCN(C)CCc1ccccc1)(C#N)c2ccccc2

$$$$
pgpi0010
  SciTegic10311710362D

 38 39  0  0  0  0            999 V2000
    0.0000    0.0000    0.0000 C   0  0
    0.0000    0.0000    0.0000 C   0  0
    0.0000    0.0000    0.0000 C   0  0
    0.0000    0.0000    0.0000 C   0  0
    0.0000    0.0000    0.0000 C   0  0
    0.0000    0.0000    0.0000 C   0  0
    0.0000    0.0000    0.0000 C   0  0
    0.0000    0.0000    0.0000 C   0  0
    0.0000    0.0000    0.0000 C   0  0
    0.0000    0.0000    0.0000 C   0  0
    0.0000    0.0000    0.0000 C   0  0
    0.0000    0.0000    0.0000 C   0  0
    0.0000    0.0000    0.0000 C   0  0
    0.0000    0.0000    0.0000 C   0  0
    0.0000    0.0000    0.0000 C   0  0
    0.0000    0.0000    0.0000 C   0  0
    0.0000    0.0000    0.0000 N   0  0
    0.0000    0.0000    0.0000 C   0  0
    0.0000    0.0000    0.0000 C   0  0
    0.0000    0.0000    0.0000 C   0  0
    0.0000    0.0000    0.0000 C   0  0
    0.0000    0.0000    0.0000 C   0  0
    0.0000    0.0000    0.0000 C   0  0
    0.0000    0.0000    0.0000 C   0  0
    0.0000    0.0000    0.0000 C   0  0
    0.0000    0.0000    0.0000 O   0  0
    0.0000    0.0000    0.0000 C   0  0
    0.0000    0.0000    0.0000 C   0  0
    0.0000    0.0000    0.0000 C   0  0
    0.0000    0.0000    0.0000 N   0  0
    0.0000    0.0000    0.0000 C   0  0
    0.0000    0.0000    0.0000 C   0  0
    0.0000    0.0000    0.0000 C   0  0
    0.0000    0.0000    0.0000 C   0  0
    0.0000    0.0000    0.0000 C   0  0
    0.0000    0.0000    0.0000 O   0  0
    0.0000    0.0000    0.0000 C   0  0
    0.0000    0.0000    0.0000 C   0  0
  1  2  1  0
  2  3  1  0
  3  4  1  0
  4  5  1  0
  5  6  1  0
  6  7  1  0
  7  8  1  0
  8  9  1  0
  9 10  1  0
 10 11  1  0
 11 12  1  0
 12 13  1  0
 13 14  1  0
 14 15  1  0
 15 16  1  0
 16 17  1  0
 17 18  1  0
 17 19  1  0
 19 20  1  0
 20 21  1  0
 21 22  2  0
 22 23  1  0
 23 24  2  0
 24 25  1  0
 25 26  1  0
 26 27  1  0
 25 28  2  0
 28 21  1  0
 13 29  1  0
 29 30  3  0
 13 31  1  0
 31 32  2  0
 32 33  1  0
 33 34  2  0
 34 35  1  0
 35 36  1  0
 36 37  1  0
 35 38  2  0
 38 31  1  0
M  END
> <Name>
pgpi0010

> <Smiles>
CCCCCCCCCCCCC(CCCN(C)CCc1cccc(OC)c1)(C#N)c2cccc(OC)c2

> <Property>
1

> <Canonical_Smiles>
CCCCCCCCCCCCC(CCCN(C)CCc1cccc(OC)c1)(C#N)c2cccc(OC)c2

$$$$
pgpi0011
  SciTegic10311710362D

 41 45  0  0  0  0            999 V2000
    0.0000    0.0000    0.0000 C   0  0
    0.0000    0.0000    0.0000 O   0  0
    0.0000    0.0000    0.0000 C   0  0
    0.0000    0.0000    0.0000 C   0  0
    0.0000    0.0000    0.0000 C   0  0
    0.0000    0.0000    0.0000 C   0  0
    0.0000    0.0000    0.0000 C   0  0
    0.0000    0.0000    0.0000 N   0  0
    0.0000    0.0000    0.0000 C   0  0
    0.0000    0.0000    0.0000 C   0  0
    0.0000    0.0000    0.0000 C   0  0
    0.0000    0.0000    0.0000 C   0  0
    0.0000    0.0000    0.0000 O   0  0
    0.0000    0.0000    0.0000 C   0  0
    0.0000    0.0000    0.0000 C   0  0
    0.0000    0.0000    0.0000 N   0  0
    0.0000    0.0000    0.0000 C   0  0
    0.0000    0.0000    0.0000 N   0  0
    0.0000    0.0000    0.0000 C   0  0
    0.0000    0.0000    0.0000 C   0  0
    0.0000    0.0000    0.0000 C   0  0
    0.0000    0.0000    0.0000 C   0  0
    0.0000    0.0000    0.0000 C   0  0
    0.0000    0.0000    0.0000 C   0  0
    0.0000    0.0000    0.0000 C   0  0
    0.0000    0.0000    0.0000 O   0  0
    0.0000    0.0000    0.0000 C   0  0
    0.0000    0.0000    0.0000 C   0  0
    0.0000    0.0000    0.0000 O   0  0
    0.0000    0.0000    0.0000 C   0  0
    0.0000    0.0000    0.0000 N   0  0
    0.0000    0.0000    0.0000 C   0  0
    0.0000    0.0000    0.0000 C   0  0
    0.0000    0.0000    0.0000 C   0  0
    0.0000    0.0000    0.0000 O   0  0
    0.0000    0.0000    0.0000 C   0  0
    0.0000    0.0000    0.0000 C   0  0
    0.0000    0.0000    0.0000 O   0  0
    0.0000    0.0000    0.0000 C   0  0
    0.0000    0.0000    0.0000 C   0  0
    0.0000    0.0000    0.0000 C   0  0
  1  2  1  0
  2  3  1  0
  3  4  2  0
  4  5  1  0
  5  6  1  0
  6  7  1  0
  7  8  1  0
  8  9  1  0
  9 10  1  0
 10  5  2  0
 10 11  1  0
 11 12  2  0
 12  3  1  0
 12 13  1  0
 13 14  1  0
  8 15  1  0
 15 16  2  0
 16 17  1  0
 17 18  1  0
 18 19  1  0
 19 20  1  0
 20 21  1  0
 21 22  2  0
 22 23  1  0
 23 24  2  0
 24 25  1  0
 25 26  1  0
 26 27  1  0
 25 28  2  0
 28 21  1  0
 28 29  1  0
 29 30  1  0
 17 31  2  0
 31 32  1  0
 32 33  2  0
 33 34  1  0
 34 35  1  0
 35 36  1  0
 34 37  2  0
 37 38  1  0
 38 39  1  0
 37 40  1  0
 40 41  2  0
 41 15  1  0
 41 32  1  0
M  END
> <Name>
pgpi0011

> <Smiles>
COc1cc2CCN(Cc2cc1OC)c3nc(NCCc4cccc(OC)c4OC)nc5cc(OC)c(OC)cc35

> <Property>
1

> <Canonical_Smiles>
COc1cc2CCN(Cc2cc1OC)c3nc(NCCc4cccc(OC)c4OC)nc5cc(OC)c(OC)cc35

$$$$
pgpi0012
  SciTegic10311710362D

 33 36  0  0  0  0            999 V2000
    0.0000    0.0000    0.0000 C   0  0
    0.0000    0.0000    0.0000 O   0  0
    0.0000    0.0000    0.0000 C   0  0
    0.0000    0.0000    0.0000 C   0  0
    0.0000    0.0000    0.0000 C   0  0
    0.0000    0.0000    0.0000 C   0  0
    0.0000    0.0000    0.0000 C   0  0
    0.0000    0.0000    0.0000 C   0  0
    0.0000    0.0000    0.0000 N   0  0
    0.0000    0.0000    0.0000 C   0  0
    0.0000    0.0000    0.0000 N   0  0
    0.0000    0.0000    0.0000 C   0  0
    0.0000    0.0000    0.0000 N   0  0
    0.0000    0.0000    0.0000 C   0  0
    0.0000    0.0000    0.0000 C   0  0
    0.0000    0.0000    0.0000 C   0  0
    0.0000    0.0000    0.0000 C   0  0
    0.0000    0.0000    0.0000 C   0  0
    0.0000    0.0000    0.0000 C   0  0
    0.0000    0.0000    0.0000 C   0  0
    0.0000    0.0000    0.0000 C   0  0
    0.0000    0.0000    0.0000 C   0  0
    0.0000    0.0000    0.0000 C   0  0
    0.0000    0.0000    0.0000 C   0  0
    0.0000    0.0000    0.0000 C   0  0
    0.0000    0.0000    0.0000 C   0  0
    0.0000    0.0000    0.0000 C   0  0
    0.0000    0.0000    0.0000 C   0  0
    0.0000    0.0000    0.0000 N   0  0
    0.0000    0.0000    0.0000 C   0  0
    0.0000    0.0000    0.0000 C   0  0
    0.0000    0.0000    0.0000 O   0  0
    0.0000    0.0000    0.0000 C   0  0
  1  2  1  0
  2  3  1  0
  3  4  2  0
  4  5  1  0
  5  6  2  0
  6  7  1  0
  7  8  1  0
  8  9  1  0
  9 10  1  0
 10 11  2  0
 11 12  1  0
 12 13  1  0
 13 14  1  0
 13 15  1  0
 15 16  1  0
 16 17  2  0
 17 18  1  0
 18 19  2  0
 19 20  1  0
 20 21  2  0
 21 16  1  0
 12 22  2  0
 22 23  1  0
 23 24  2  0
 24 25  1  0
 24 26  1  0
 26 27  2  0
 27 28  1  0
 28 22  1  0
 28 29  2  0
 29 10  1  0
  6 30  1  0
 30 31  2  0
 31  3  1  0
 31 32  1  0
 32 33  1  0
M  END
> <Name>
pgpi0012

> <Smiles>
COc1ccc(CCNc2nc(N(C)Cc3ccccc3)c4cc(C)ccc4n2)cc1OC

> <Property>
1

> <Canonical_Smiles>
COc1ccc(CCNc2nc(N(C)Cc3ccccc3)c4cc(C)ccc4n2)cc1OC

$$$$
pgpi0013
  SciTegic10311710362D

 32 35  0  0  1  0            999 V2000
    0.0000    0.0000    0.0000 C   0  0
    0.0000    0.0000    0.0000 O   0  0
    0.0000    0.0000    0.0000 C   0  0
    0.0000    0.0000    0.0000 C   0  0
    0.0000    0.0000    0.0000 C   0  0
    0.0000    0.0000    0.0000 C   0  0
    0.0000    0.0000    0.0000 C   0  0
    0.0000    0.0000    0.0000 C   0  0  1  0  0  0
    0.0000    0.0000    0.0000 C   0  0
    0.0000    0.0000    0.0000 N   0  0
    0.0000    0.0000    0.0000 C   0  0
    0.0000    0.0000    0.0000 C   0  0
    0.0000    0.0000    0.0000 C   0  0
    0.0000    0.0000    0.0000 C   0  0
    0.0000    0.0000    0.0000 C   0  0
    0.0000    0.0000    0.0000 C   0  0
    0.0000    0.0000    0.0000 C   0  0
    0.0000    0.0000    0.0000 C   0  0
    0.0000    0.0000    0.0000 C   0  0
    0.0000    0.0000    0.0000 C   0  0
    0.0000    0.0000    0.0000 C   0  0
    0.0000    0.0000    0.0000 C   0  0
    0.0000    0.0000    0.0000 C   0  0
    0.0000    0.0000    0.0000 C   0  0
    0.0000    0.0000    0.0000 C   0  0
    0.0000    0.0000    0.0000 C   0  0
    0.0000    0.0000    0.0000 C   0  0
    0.0000    0.0000    0.0000 C   0  0
    0.0000    0.0000    0.0000 C   0  0
    0.0000    0.0000    0.0000 C   0  0
    0.0000    0.0000    0.0000 O   0  0
    0.0000    0.0000    0.0000 C   0  0
  1  2  1  0
  2  3  1  0
  3  4  2  0
  4  5  1  0
  5  6  2  0
  6  7  1  0
  7  8  1  0
  8  9  1  1
  8 10  1  0
 10 11  1  0
 11 12  1  0
 12 13  1  0
 13 14  2  3
 14 15  1  0
 15 16  2  0
 16 17  1  0
 17 18  2  0
 18 19  1  0
 19 20  2  0
 20 15  1  0
 20 21  1  0
 21 22  1  0
 22 23  1  0
 23 24  2  0
 24 25  1  0
 25 26  2  0
 26 27  1  0
 27 28  2  0
 28 14  1  0
 28 23  1  0
  6 29  1  0
 29 30  2  0
 30  3  1  0
 30 31  1  0
 31 32  1  0
M  END
> <Name>
pgpi0013

> <Smiles>
COc1ccc(C[C@@H](C)NCCC=C2c3ccccc3CCc4ccccc24)cc1OC

> <Property>
1

> <Canonical_Smiles>
COc1ccc(C[C@@H](C)NCCC=C2c3ccccc3CCc4ccccc24)cc1OC

$$$$
pgpi0014
  SciTegic10311710362D

 51 57  0  0  0  0            999 V2000
    0.0000    0.0000    0.0000 C   0  0
    0.0000    0.0000    0.0000 O   0  0
    0.0000    0.0000    0.0000 C   0  0
    0.0000    0.0000    0.0000 C   0  0
    0.0000    0.0000    0.0000 C   0  0
    0.0000    0.0000    0.0000 C   0  0
    0.0000    0.0000    0.0000 C   0  0
    0.0000    0.0000    0.0000 N   0  0
    0.0000    0.0000    0.0000 C   0  0
    0.0000    0.0000    0.0000 C   0  0
    0.0000    0.0000    0.0000 C   0  0
    0.0000    0.0000    0.0000 C   0  0
    0.0000    0.0000    0.0000 C   0  0
    0.0000    0.0000    0.0000 C   0  0
    0.0000    0.0000    0.0000 C   0  0
    0.0000    0.0000    0.0000 C   0  0
    0.0000    0.0000    0.0000 N   0  0
    0.0000    0.0000    0.0000 N   0  0
    0.0000    0.0000    0.0000 N   0  0
    0.0000    0.0000    0.0000 C   0  0
    0.0000    0.0000    0.0000 N   0  0
    0.0000    0.0000    0.0000 C   0  0
    0.0000    0.0000    0.0000 C   0  0
    0.0000    0.0000    0.0000 C   0  0
    0.0000    0.0000    0.0000 O   0  0
    0.0000    0.0000    0.0000 C   0  0
    0.0000    0.0000    0.0000 C   0  0
    0.0000    0.0000    0.0000 O   0  0
    0.0000    0.0000    0.0000 C   0  0
    0.0000    0.0000    0.0000 C   0  0
    0.0000    0.0000    0.0000 C   0  0
    0.0000    0.0000    0.0000 N   0  0
    0.0000    0.0000    0.0000 C   0  0
    0.0000    0.0000    0.0000 O   0  0
    0.0000    0.0000    0.0000 C   0  0
    0.0000    0.0000    0.0000 C   0  0
    0.0000    0.0000    0.0000 C   0  0
    0.0000    0.0000    0.0000 O   0  0
    0.0000    0.0000    0.0000 C   0  0
    0.0000    0.0000    0.0000 C   0  0
    0.0000    0.0000    0.0000 C   0  0
    0.0000    0.0000    0.0000 C   0  0
    0.0000    0.0000    0.0000 C   0  0
    0.0000    0.0000    0.0000 C   0  0
    0.0000    0.0000    0.0000 O   0  0
    0.0000    0.0000    0.0000 C   0  0
    0.0000    0.0000    0.0000 C   0  0
    0.0000    0.0000    0.0000 C   0  0
    0.0000    0.0000    0.0000 C   0  0
    0.0000    0.0000    0.0000 O   0  0
    0.0000    0.0000    0.0000 C   0  0
  1  2  1  0
  2  3  1  0
  3  4  2  0
  4  5  1  0
  5  6  1  0
  6  7  1  0
  7  8  1  0
  8  9  1  0
  9 10  1  0
 10 11  1  0
 11 12  2  0
 12 13  1  0
 13 14  2  0
 14 15  1  0
 15 16  2  0
 16 11  1  0
 14 17  1  0
 17 18  1  0
 18 19  2  0
 19 20  1  0
 20 21  2  0
 21 17  1  0
 20 22  1  0
 22 23  2  0
 23 24  1  0
 24 25  1  0
 25 26  1  0
 24 27  2  0
 27 28  1  0
 28 29  1  0
 27 30  1  0
 30 31  2  0
 31 22  1  0
 31 32  1  0
 32 33  1  0
 33 34  2  0
 33 35  1  0
 35 36  2  3
 36 37  1  0
 37 38  2  0
 37 39  1  0
 39 40  2  0
 40 41  1  0
 41 42  2  0
 42 43  1  0
 43 44  2  0
 44 39  1  0
 44 45  1  0
 45 35  1  0
  8 46  1  0
 46 47  1  0
 47  5  2  0
 47 48  1  0
 48 49  2  0
 49  3  1  0
 49 50  1  0
 50 51  1  0
M  END
> <Name>
pgpi0014

> <Smiles>
COc1cc2CCN(CCc3ccc(cc3)n4nnc(n4)c5cc(OC)c(OC)cc5NC(=O)C6=CC(=O)c7ccccc7O6)Cc2cc1OC

> <Property>
1

> <Canonical_Smiles>
COc1cc2CCN(CCc3ccc(cc3)n4nnc(n4)c5cc(OC)c(OC)cc5NC(=O)C6=CC(=O)c7ccccc7O6)Cc2cc1OC

$$$$
pgpi0015
  SciTegic10311710362D

 37 41  0  0  1  0            999 V2000
    0.0000    0.0000    0.0000 C   0  0
    0.0000    0.0000    0.0000 O   0  0
    0.0000    0.0000    0.0000 C   0  0
    0.0000    0.0000    0.0000 C   0  0
    0.0000    0.0000    0.0000 C   0  0
    0.0000    0.0000    0.0000 O   0  0
    0.0000    0.0000    0.0000 C   0  0
    0.0000    0.0000    0.0000 C   0  0
    0.0000    0.0000    0.0000 O   0  0
    0.0000    0.0000    0.0000 C   0  0
    0.0000    0.0000    0.0000 C   0  0
    0.0000    0.0000    0.0000 O   0  0
    0.0000    0.0000    0.0000 C   0  0
    0.0000    0.0000    0.0000 C   0  0
    0.0000    0.0000    0.0000 C   0  0
    0.0000    0.0000    0.0000 C   0  0
    0.0000    0.0000    0.0000 C   0  0
    0.0000    0.0000    0.0000 C   0  0
    0.0000    0.0000    0.0000 O   0  0
    0.0000    0.0000    0.0000 C   0  0  2  0  0  0
    0.0000    0.0000    0.0000 C   0  0
    0.0000    0.0000    0.0000 O   0  0
    0.0000    0.0000    0.0000 C   0  0  2  0  0  0
    0.0000    0.0000    0.0000 O   0  0
    0.0000    0.0000    0.0000 C   0  0
    0.0000    0.0000    0.0000 C   0  0
    0.0000    0.0000    0.0000 C   0  0
    0.0000    0.0000    0.0000 C   0  0
    0.0000    0.0000    0.0000 C   0  0
    0.0000    0.0000    0.0000 C   0  0
    0.0000    0.0000    0.0000 O   0  0
    0.0000    0.0000    0.0000 C   0  0
    0.0000    0.0000    0.0000 C   0  0
    0.0000    0.0000    0.0000 O   0  0
    0.0000    0.0000    0.0000 C   0  0
    0.0000    0.0000    0.0000 C   0  0
    0.0000    0.0000    0.0000 O   0  0
  1  2  1  0
  2  3  1  0
  3  4  2  0
  4  5  1  0
  5  6  1  0
  5  7  2  0
  7  8  1  0
  8  9  2  0
  8 10  1  0
 10 11  2  3
 11 12  1  0
 12 13  1  0
 13  7  1  0
 13 14  2  0
 14  3  1  0
 11 15  1  0
 15 16  2  0
 16 17  1  0
 17 18  2  0
 18 19  1  0
 19 20  1  0
 20 21  1  1
 21 22  1  0
 20 23  1  0
 23 24  1  0
 24 25  1  0
 25 18  1  0
 25 26  2  0
 26 15  1  0
 23 27  1  1
 27 28  2  0
 28 29  1  0
 29 30  2  0
 30 31  1  0
 31 32  1  0
 30 33  1  0
 33 34  1  0
 34 35  1  0
 33 36  2  0
 36 27  1  0
 10 37  1  0
M  END
> <Name>
pgpi0015

> <Smiles>
COc1cc(O)c2C(=O)C(=C(Oc2c1)c3ccc4O[C@H](CO)[C@H](Oc4c3)c5ccc(OC)c(OC)c5)O

> <Property>
1

> <Canonical_Smiles>
COc1cc(O)c2C(=O)C(=C(Oc2c1)c3ccc4O[C@H](CO)[C@H](Oc4c3)c5ccc(OC)c(OC)c5)O

$$$$
pgpi0016
  SciTegic10311710362D

 37 41  0  0  1  0            999 V2000
    0.0000    0.0000    0.0000 C   0  0
    0.0000    0.0000    0.0000 O   0  0
    0.0000    0.0000    0.0000 C   0  0
    0.0000    0.0000    0.0000 C   0  0
    0.0000    0.0000    0.0000 O   0  0
    0.0000    0.0000    0.0000 C   0  0
    0.0000    0.0000    0.0000 C   0  0
    0.0000    0.0000    0.0000 C   0  0
    0.0000    0.0000    0.0000 O   0  0
    0.0000    0.0000    0.0000 C   0  0
    0.0000    0.0000    0.0000 C   0  0
    0.0000    0.0000    0.0000 O   0  0
    0.0000    0.0000    0.0000 C   0  0
    0.0000    0.0000    0.0000 C   0  0
    0.0000    0.0000    0.0000 O   0  0
    0.0000    0.0000    0.0000 C   0  0
    0.0000    0.0000    0.0000 C   0  0
    0.0000    0.0000    0.0000 C   0  0
    0.0000    0.0000    0.0000 C   0  0
    0.0000    0.0000    0.0000 O   0  0
    0.0000    0.0000    0.0000 C   0  0  2  0  0  0
    0.0000    0.0000    0.0000 C   0  0
    0.0000    0.0000    0.0000 O   0  0
    0.0000    0.0000    0.0000 C   0  0  1  0  0  0
    0.0000    0.0000    0.0000 O   0  0
    0.0000    0.0000    0.0000 C   0  0
    0.0000    0.0000    0.0000 C   0  0
    0.0000    0.0000    0.0000 C   0  0
    0.0000    0.0000    0.0000 C   0  0
    0.0000    0.0000    0.0000 C   0  0
    0.0000    0.0000    0.0000 C   0  0
    0.0000    0.0000    0.0000 O   0  0
    0.0000    0.0000    0.0000 C   0  0
    0.0000    0.0000    0.0000 C   0  0
    0.0000    0.0000    0.0000 O   0  0
    0.0000    0.0000    0.0000 C   0  0
    0.0000    0.0000    0.0000 C   0  0
  1  2  1  0
  2  3  1  0
  3  4  2  3
  4  5  1  0
  5  6  1  0
  6  7  2  0
  7  8  1  0
  8  9  1  0
  8 10  2  0
 10 11  1  0
 11 12  1  0
 11 13  2  0
 13  6  1  0
 13 14  1  0
 14  3  1  0
 14 15  2  0
  4 16  1  0
 16 17  2  0
 17 18  1  0
 18 19  2  0
 19 20  1  0
 20 21  1  0
 21 22  1  1
 22 23  1  0
 21 24  1  0
 24 25  1  0
 25 26  1  0
 26 19  1  0
 26 27  2  0
 27 16  1  0
 24 28  1  1
 28 29  2  0
 29 30  1  0
 30 31  2  0
 31 32  1  0
 32 33  1  0
 31 34  1  0
 34 35  1  0
 35 36  1  0
 34 37  2  0
 37 28  1  0
M  END
> <Name>
pgpi0016

> <Smiles>
COC1=C(Oc2cc(O)cc(O)c2C1=O)c3ccc4O[C@H](CO)[C@@H](Oc4c3)c5ccc(OC)c(OC)c5

> <Property>
1

> <Canonical_Smiles>
COC1=C(Oc2cc(O)cc(O)c2C1=O)c3ccc4O[C@H](CO)[C@@H](Oc4c3)c5ccc(OC)c(OC)c5

$$$$
pgpi0017
  SciTegic10311710362D

 38 42  0  0  1  0            999 V2000
    0.0000    0.0000    0.0000 C   0  0
    0.0000    0.0000    0.0000 O   0  0
    0.0000    0.0000    0.0000 C   0  0
    0.0000    0.0000    0.0000 C   0  0
    0.0000    0.0000    0.0000 O   0  0
    0.0000    0.0000    0.0000 C   0  0
    0.0000    0.0000    0.0000 C   0  0
    0.0000    0.0000    0.0000 C   0  0
    0.0000    0.0000    0.0000 O   0  0
    0.0000    0.0000    0.0000 C   0  0
    0.0000    0.0000    0.0000 C   0  0
    0.0000    0.0000    0.0000 C   0  0
    0.0000    0.0000    0.0000 O   0  0
    0.0000    0.0000    0.0000 C   0  0
    0.0000    0.0000    0.0000 C   0  0
    0.0000    0.0000    0.0000 O   0  0
    0.0000    0.0000    0.0000 C   0  0
    0.0000    0.0000    0.0000 C   0  0
    0.0000    0.0000    0.0000 C   0  0
    0.0000    0.0000    0.0000 C   0  0
    0.0000    0.0000    0.0000 O   0  0
    0.0000    0.0000    0.0000 C   0  0  2  0  0  0
    0.0000    0.0000    0.0000 C   0  0
    0.0000    0.0000    0.0000 O   0  0
    0.0000    0.0000    0.0000 C   0  0  2  0  0  0
    0.0000    0.0000    0.0000 O   0  0
    0.0000    0.0000    0.0000 C   0  0
    0.0000    0.0000    0.0000 C   0  0
    0.0000    0.0000    0.0000 C   0  0
    0.0000    0.0000    0.0000 C   0  0
    0.0000    0.0000    0.0000 C   0  0
    0.0000    0.0000    0.0000 C   0  0
    0.0000    0.0000    0.0000 O   0  0
    0.0000    0.0000    0.0000 C   0  0
    0.0000    0.0000    0.0000 C   0  0
    0.0000    0.0000    0.0000 O   0  0
    0.0000    0.0000    0.0000 C   0  0
    0.0000    0.0000    0.0000 C   0  0
  1  2  1  0
  2  3  1  0
  3  4  2  3
  4  5  1  0
  5  6  1  0
  6  7  2  0
  7  8  1  0
  8  9  1  0
  9 10  1  0
  8 11  2  0
 11 12  1  0
 12 13  1  0
 12 14  2  0
 14  6  1  0
 14 15  1  0
 15  3  1  0
 15 16  2  0
  4 17  1  0
 17 18  2  0
 18 19  1  0
 19 20  2  0
 20 21  1  0
 21 22  1  0
 22 23  1  1
 23 24  1  0
 22 25  1  0
 25 26  1  0
 26 27  1  0
 27 20  1  0
 27 28  2  0
 28 17  1  0
 25 29  1  1
 29 30  2  0
 30 31  1  0
 31 32  2  0
 32 33  1  0
 33 34  1  0
 32 35  1  0
 35 36  1  0
 36 37  1  0
 35 38  2  0
 38 29  1  0
M  END
> <Name>
pgpi0017

> <Smiles>
COC1=C(Oc2cc(OC)cc(O)c2C1=O)c3ccc4O[C@H](CO)[C@H](Oc4c3)c5ccc(OC)c(OC)c5

> <Property>
1

> <Canonical_Smiles>
COC1=C(Oc2cc(OC)cc(O)c2C1=O)c3ccc4O[C@H](CO)[C@H](Oc4c3)c5ccc(OC)c(OC)c5

$$$$
pgpi0018
  SciTegic10311710362D

 35 36  0  0  1  0            999 V2000
    0.0000    0.0000    0.0000 C   0  0
    0.0000    0.0000    0.0000 O   0  0
    0.0000    0.0000    0.0000 C   0  0
    0.0000    0.0000    0.0000 C   0  0
    0.0000    0.0000    0.0000 C   0  0
    0.0000    0.0000    0.0000 C   0  0
    0.0000    0.0000    0.0000 C   0  0
    0.0000    0.0000    0.0000 C   0  0
    0.0000    0.0000    0.0000 N   0  0
    0.0000    0.0000    0.0000 C   0  0
    0.0000    0.0000    0.0000 C   0  0
    0.0000    0.0000    0.0000 C   0  0
    0.0000    0.0000    0.0000 C   0  0
    0.0000    0.0000    0.0000 C   0  0  2  0  0  0
    0.0000    0.0000    0.0000 C   0  0
    0.0000    0.0000    0.0000 N   0  0
    0.0000    0.0000    0.0000 C   0  0
    0.0000    0.0000    0.0000 C   0  0
    0.0000    0.0000    0.0000 C   0  0
    0.0000    0.0000    0.0000 C   0  0
    0.0000    0.0000    0.0000 C   0  0
    0.0000    0.0000    0.0000 C   0  0
    0.0000    0.0000    0.0000 O   0  0
    0.0000    0.0000    0.0000 C   0  0
    0.0000    0.0000    0.0000 C   0  0
    0.0000    0.0000    0.0000 O   0  0
    0.0000    0.0000    0.0000 C   0  0
    0.0000    0.0000    0.0000 C   0  0
    0.0000    0.0000    0.0000 O   0  0
    0.0000    0.0000    0.0000 C   0  0
    0.0000    0.0000    0.0000 C   0  0
    0.0000    0.0000    0.0000 C   0  0
    0.0000    0.0000    0.0000 C   0  0
    0.0000    0.0000    0.0000 O   0  0
    0.0000    0.0000    0.0000 C   0  0
  1  2  1  0
  2  3  1  0
  3  4  2  0
  4  5  1  0
  5  6  2  0
  6  7  1  0
  7  8  1  0
  8  9  1  0
  9 10  1  0
  9 11  1  0
 11 12  1  0
 12 13  1  0
 14 13  1  1
 14 15  1  0
 15 16  3  0
 14 17  1  0
 17 18  1  0
 17 19  1  0
 14 20  1  0
 20 21  2  0
 21 22  1  0
 22 23  1  0
 23 24  1  0
 22 25  2  0
 25 26  1  0
 26 27  1  0
 25 28  1  0
 28 29  1  0
 29 30  1  0
 28 31  2  0
 31 20  1  0
  6 32  1  0
 32 33  2  0
 33  3  1  0
 33 34  1  0
 34 35  1  0
M  END
> <Name>
pgpi0018

> <Smiles>
COc1ccc(CCN(C)CCC[C@](C#N)(C(C)C)c2cc(OC)c(OC)c(OC)c2)cc1OC

> <Property>
1

> <Canonical_Smiles>
COc1ccc(CCN(C)CCC[C@](C#N)(C(C)C)c2cc(OC)c(OC)c(OC)c2)cc1OC

$$$$
pgpi0019
  SciTegic10311710362D

 38 42  0  0  1  0            999 V2000
    0.0000    0.0000    0.0000 C   0  0
    0.0000    0.0000    0.0000 O   0  0
    0.0000    0.0000    0.0000 C   0  0
    0.0000    0.0000    0.0000 C   0  0
    0.0000    0.0000    0.0000 C   0  0
    0.0000    0.0000    0.0000 O   0  0
    0.0000    0.0000    0.0000 C   0  0
    0.0000    0.0000    0.0000 C   0  0
    0.0000    0.0000    0.0000 C   0  0
    0.0000    0.0000    0.0000 O   0  0
    0.0000    0.0000    0.0000 C   0  0
    0.0000    0.0000    0.0000 C   0  0
    0.0000    0.0000    0.0000 O   0  0
    0.0000    0.0000    0.0000 C   0  0
    0.0000    0.0000    0.0000 C   0  0
    0.0000    0.0000    0.0000 C   0  0
    0.0000    0.0000    0.0000 C   0  0
    0.0000    0.0000    0.0000 C   0  0
    0.0000    0.0000    0.0000 C   0  0
    0.0000    0.0000    0.0000 O   0  0
    0.0000    0.0000    0.0000 C   0  0  2  0  0  0
    0.0000    0.0000    0.0000 C   0  0
    0.0000    0.0000    0.0000 O   0  0
    0.0000    0.0000    0.0000 C   0  0  2  0  0  0
    0.0000    0.0000    0.0000 O   0  0
    0.0000    0.0000    0.0000 C   0  0
    0.0000    0.0000    0.0000 C   0  0
    0.0000    0.0000    0.0000 C   0  0
    0.0000    0.0000    0.0000 C   0  0
    0.0000    0.0000    0.0000 C   0  0
    0.0000    0.0000    0.0000 C   0  0
    0.0000    0.0000    0.0000 O   0  0
    0.0000    0.0000    0.0000 C   0  0
    0.0000    0.0000    0.0000 C   0  0
    0.0000    0.0000    0.0000 O   0  0
    0.0000    0.0000    0.0000 C   0  0
    0.0000    0.0000    0.0000 C   0  0
    0.0000    0.0000    0.0000 O   0  0
  1  2  1  0
  2  3  1  0
  3  4  2  0
  4  5  1  0
  5  6  1  0
  6  7  1  0
  5  8  2  0
  8  9  1  0
  9 10  2  0
  9 11  1  0
 11 12  2  3
 12 13  1  0
 13 14  1  0
 14  8  1  0
 14 15  2  0
 15  3  1  0
 12 16  1  0
 16 17  2  0
 17 18  1  0
 18 19  2  0
 19 20  1  0
 20 21  1  0
 21 22  1  1
 22 23  1  0
 21 24  1  0
 24 25  1  0
 25 26  1  0
 26 19  1  0
 26 27  2  0
 27 16  1  0
 24 28  1  1
 28 29  2  0
 29 30  1  0
 30 31  2  0
 31 32  1  0
 32 33  1  0
 31 34  1  0
 34 35  1  0
 35 36  1  0
 34 37  2  0
 37 28  1  0
 11 38  1  0
M  END
> <Name>
pgpi0019

> <Smiles>
COc1cc(OC)c2C(=O)C(=C(Oc2c1)c3ccc4O[C@H](CO)[C@H](Oc4c3)c5ccc(OC)c(OC)c5)O

> <Property>
1

> <Canonical_Smiles>
COc1cc(OC)c2C(=O)C(=C(Oc2c1)c3ccc4O[C@H](CO)[C@H](Oc4c3)c5ccc(OC)c(OC)c5)O

$$$$
pgpi0020
  SciTegic10311710362D

 34 38  0  0  1  0            999 V2000
    0.0000    0.0000    0.0000 O   0  0
    0.0000    0.0000    0.0000 C   0  0
    0.0000    0.0000    0.0000 C   0  0  1  0  0  0
    0.0000    0.0000    0.0000 O   0  0
    0.0000    0.0000    0.0000 C   0  0
    0.0000    0.0000    0.0000 C   0  0
    0.0000    0.0000    0.0000 C   0  0
    0.0000    0.0000    0.0000 C   0  0
    0.0000    0.0000    0.0000 C   0  0
    0.0000    0.0000    0.0000 C   0  0
    0.0000    0.0000    0.0000 O   0  0
    0.0000    0.0000    0.0000 C   0  0  1  0  0  0
    0.0000    0.0000    0.0000 C   0  0
    0.0000    0.0000    0.0000 C   0  0
    0.0000    0.0000    0.0000 C   0  0
    0.0000    0.0000    0.0000 C   0  0
    0.0000    0.0000    0.0000 O   0  0
    0.0000    0.0000    0.0000 C   0  0
    0.0000    0.0000    0.0000 O   0  0
    0.0000    0.0000    0.0000 C   0  0
    0.0000    0.0000    0.0000 C   0  0
    0.0000    0.0000    0.0000 C   0  0
    0.0000    0.0000    0.0000 O   0  0
    0.0000    0.0000    0.0000 C   0  0
    0.0000    0.0000    0.0000 O   0  0
    0.0000    0.0000    0.0000 C   0  0
    0.0000    0.0000    0.0000 C   0  0
    0.0000    0.0000    0.0000 O   0  0
    0.0000    0.0000    0.0000 C   0  0
    0.0000    0.0000    0.0000 C   0  0
    0.0000    0.0000    0.0000 O   0  0
    0.0000    0.0000    0.0000 C   0  0
    0.0000    0.0000    0.0000 C   0  0
    0.0000    0.0000    0.0000 O   0  0
  1  2  1  0
  3  2  1  1
  3  4  1  0
  4  5  1  0
  5  6  2  0
  6  7  1  0
  7  8  2  0
  8  9  1  0
  9 10  2  0
 10  5  1  0
 10 11  1  0
 11 12  1  0
 12  3  1  0
 12 13  1  1
 13 14  2  0
 14 15  1  0
 15 16  2  0
 16 17  1  0
 16 18  1  0
 18 19  1  0
 18 20  2  0
 20 13  1  0
  8 21  1  0
 21 22  2  3
 22 23  1  0
 22 24  1  0
 24 25  2  0
 24 26  1  0
 26 27  2  0
 27 28  1  0
 27 29  1  0
 29 30  2  0
 30 31  1  0
 30 32  1  0
 32 33  2  0
 33 26  1  0
 33 34  1  0
 34 21  1  0
M  END
> <Name>
pgpi0020

> <Smiles>
OC[C@H]1Oc2ccc(cc2O[C@H]1c3ccc(O)c(O)c3)C4=C(O)C(=O)c5c(O)cc(O)cc5O4

> <Property>
1

> <Canonical_Smiles>
OC[C@H]1Oc2ccc(cc2O[C@H]1c3ccc(O)c(O)c3)C4=C(O)C(=O)c5c(O)cc(O)cc5O4

$$$$
pgpi0021
  SciTegic10311710362D

 42 47  0  0  1  0            999 V2000
    0.0000    0.0000    0.0000 C   0  0
    0.0000    0.0000    0.0000 O   0  0
    0.0000    0.0000    0.0000 C   0  0
    0.0000    0.0000    0.0000 C   0  0
    0.0000    0.0000    0.0000 C   0  0
    0.0000    0.0000    0.0000 C   0  0
    0.0000    0.0000    0.0000 C   0  0
    0.0000    0.0000    0.0000 C   0  0
    0.0000    0.0000    0.0000 O   0  0
    0.0000    0.0000    0.0000 C   0  0  2  0  0  0
    0.0000    0.0000    0.0000 O   0  0
    0.0000    0.0000    0.0000 C   0  0
    0.0000    0.0000    0.0000 C   0  0
    0.0000    0.0000    0.0000 C   0  0
    0.0000    0.0000    0.0000 C   0  0
    0.0000    0.0000    0.0000 C   0  0
    0.0000    0.0000    0.0000 C   0  0
    0.0000    0.0000    0.0000 O   0  0
    0.0000    0.0000    0.0000 C   0  0  1  0  0  0
    0.0000    0.0000    0.0000 C   0  0
    0.0000    0.0000    0.0000 O   0  0
    0.0000    0.0000    0.0000 C   0  0  1  0  0  0
    0.0000    0.0000    0.0000 O   0  0
    0.0000    0.0000    0.0000 C   0  0
    0.0000    0.0000    0.0000 C   0  0
    0.0000    0.0000    0.0000 C   0  0
    0.0000    0.0000    0.0000 O   0  0
    0.0000    0.0000    0.0000 C   0  0
    0.0000    0.0000    0.0000 C   0  0
    0.0000    0.0000    0.0000 C   0  0
    0.0000    0.0000    0.0000 C   0  0
    0.0000    0.0000    0.0000 C   0  0
    0.0000    0.0000    0.0000 C   0  0
    0.0000    0.0000    0.0000 C   0  0
    0.0000    0.0000    0.0000 C   0  0
    0.0000    0.0000    0.0000 C   0  0
    0.0000    0.0000    0.0000 O   0  0
    0.0000    0.0000    0.0000 C   0  0
    0.0000    0.0000    0.0000 C   0  0
    0.0000    0.0000    0.0000 O   0  0
    0.0000    0.0000    0.0000 C   0  0  2  0  0  0
    0.0000    0.0000    0.0000 O   0  0
  1  2  1  0
  2  3  1  0
  3  4  2  0
  4  5  1  0
  5  6  2  0
  6  7  1  0
  7  8  2  0
  8  3  1  0
  8  9  1  0
 10  5  1  1
 10 11  1  0
 11 12  1  0
 12 13  2  0
 13 14  1  0
 14 15  2  0
 15 16  1  0
 16 17  2  0
 17 12  1  0
 17 18  1  0
 18 19  1  0
 19 10  1  0
 19 20  1  1
 20 21  1  0
 22 14  1  1
 22 23  1  0
 23 24  1  0
 24 25  2  0
 25 26  1  0
 26 27  1  0
 27 28  1  0
 28 29  1  0
 29 30  2  0
 30 31  1  0
 31 32  2  0
 32 33  1  0
 33 34  2  0
 34 29  1  0
 26 35  2  0
 35 36  1  0
 36 37  1  0
 36 38  2  0
 38 24  1  0
 38 39  1  0
 39 40  2  0
 39 41  1  0
 41 22  1  0
 41 42  1  1
M  END
> <Name>
pgpi0021

> <Smiles>
COc1cc(ccc1O)[C@@H]2Oc3cc(ccc3O[C@H]2CO)[C@H]4Oc5cc(OCc6ccccc6)cc(O)c5C(=O)[C@@H]4O

> <Property>
1

> <Canonical_Smiles>
COc1cc(ccc1O)[C@@H]2Oc3cc(ccc3O[C@H]2CO)[C@H]4Oc5cc(OCc6ccccc6)cc(O)c5C(=O)[C@@H]4O

$$$$
pgpi0022
  SciTegic10311710362D

 35 39  0  0  1  0            999 V2000
    0.0000    0.0000    0.0000 C   0  0
    0.0000    0.0000    0.0000 O   0  0
    0.0000    0.0000    0.0000 C   0  0
    0.0000    0.0000    0.0000 C   0  0
    0.0000    0.0000    0.0000 C   0  0
    0.0000    0.0000    0.0000 C   0  0
    0.0000    0.0000    0.0000 C   0  0
    0.0000    0.0000    0.0000 C   0  0
    0.0000    0.0000    0.0000 O   0  0
    0.0000    0.0000    0.0000 C   0  0  2  0  0  0
    0.0000    0.0000    0.0000 O   0  0
    0.0000    0.0000    0.0000 C   0  0
    0.0000    0.0000    0.0000 C   0  0
    0.0000    0.0000    0.0000 C   0  0
    0.0000    0.0000    0.0000 C   0  0
    0.0000    0.0000    0.0000 C   0  0
    0.0000    0.0000    0.0000 C   0  0
    0.0000    0.0000    0.0000 O   0  0
    0.0000    0.0000    0.0000 C   0  0  2  0  0  0
    0.0000    0.0000    0.0000 C   0  0
    0.0000    0.0000    0.0000 O   0  0
    0.0000    0.0000    0.0000 C   0  0
    0.0000    0.0000    0.0000 C   0  0
    0.0000    0.0000    0.0000 O   0  0
    0.0000    0.0000    0.0000 C   0  0
    0.0000    0.0000    0.0000 O   0  0
    0.0000    0.0000    0.0000 C   0  0
    0.0000    0.0000    0.0000 C   0  0
    0.0000    0.0000    0.0000 O   0  0
    0.0000    0.0000    0.0000 C   0  0
    0.0000    0.0000    0.0000 C   0  0
    0.0000    0.0000    0.0000 O   0  0
    0.0000    0.0000    0.0000 C   0  0
    0.0000    0.0000    0.0000 C   0  0
    0.0000    0.0000    0.0000 O   0  0
  1  2  1  0
  2  3  1  0
  3  4  2  0
  4  5  1  0
  5  6  2  0
  6  7  1  0
  7  8  2  0
  8  3  1  0
  8  9  1  0
 10  5  1  1
 10 11  1  0
 11 12  1  0
 12 13  2  0
 13 14  1  0
 14 15  2  0
 15 16  1  0
 16 17  2  0
 17 12  1  0
 17 18  1  0
 18 19  1  0
 19 10  1  0
 19 20  1  1
 20 21  1  0
 14 22  1  0
 22 23  2  3
 23 24  1  0
 23 25  1  0
 25 26  2  0
 25 27  1  0
 27 28  2  0
 28 29  1  0
 28 30  1  0
 30 31  2  0
 31 32  1  0
 31 33  1  0
 33 34  2  0
 34 27  1  0
 34 35  1  0
 35 22  1  0
M  END
> <Name>
pgpi0022

> <Smiles>
COc1cc(ccc1O)[C@@H]2Oc3cc(ccc3O[C@@H]2CO)C4=C(O)C(=O)c5c(O)cc(O)cc5O4

> <Property>
1

> <Canonical_Smiles>
COc1cc(ccc1O)[C@@H]2Oc3cc(ccc3O[C@@H]2CO)C4=C(O)C(=O)c5c(O)cc(O)cc5O4

$$$$
pgpi0023
  SciTegic10311710362D

 42 47  0  0  1  0            999 V2000
    0.0000    0.0000    0.0000 C   0  0
    0.0000    0.0000    0.0000 O   0  0
    0.0000    0.0000    0.0000 C   0  0
    0.0000    0.0000    0.0000 C   0  0
    0.0000    0.0000    0.0000 C   0  0
    0.0000    0.0000    0.0000 C   0  0
    0.0000    0.0000    0.0000 C   0  0
    0.0000    0.0000    0.0000 C   0  0
    0.0000    0.0000    0.0000 O   0  0
    0.0000    0.0000    0.0000 C   0  0  2  0  0  0
    0.0000    0.0000    0.0000 O   0  0
    0.0000    0.0000    0.0000 C   0  0
    0.0000    0.0000    0.0000 C   0  0
    0.0000    0.0000    0.0000 C   0  0
    0.0000    0.0000    0.0000 C   0  0
    0.0000    0.0000    0.0000 C   0  0
    0.0000    0.0000    0.0000 C   0  0
    0.0000    0.0000    0.0000 O   0  0
    0.0000    0.0000    0.0000 C   0  0  2  0  0  0
    0.0000    0.0000    0.0000 C   0  0
    0.0000    0.0000    0.0000 O   0  0
    0.0000    0.0000    0.0000 C   0  0
    0.0000    0.0000    0.0000 C   0  0
    0.0000    0.0000    0.0000 O   0  0
    0.0000    0.0000    0.0000 C   0  0
    0.0000    0.0000    0.0000 O   0  0
    0.0000    0.0000    0.0000 C   0  0
    0.0000    0.0000    0.0000 C   0  0
    0.0000    0.0000    0.0000 O   0  0
    0.0000    0.0000    0.0000 C   0  0
    0.0000    0.0000    0.0000 C   0  0
    0.0000    0.0000    0.0000 O   0  0
    0.0000    0.0000    0.0000 C   0  0
    0.0000    0.0000    0.0000 C   0  0
    0.0000    0.0000    0.0000 C   0  0
    0.0000    0.0000    0.0000 C   0  0
    0.0000    0.0000    0.0000 C   0  0
    0.0000    0.0000    0.0000 C   0  0
    0.0000    0.0000    0.0000 C   0  0
    0.0000    0.0000    0.0000 C   0  0
    0.0000    0.0000    0.0000 C   0  0
    0.0000    0.0000    0.0000 O   0  0
  1  2  1  0
  2  3  1  0
  3  4  2  0
  4  5  1  0
  5  6  2  0
  6  7  1  0
  7  8  2  0
  8  3  1  0
  8  9  1  0
 10  5  1  1
 10 11  1  0
 11 12  1  0
 12 13  2  0
 13 14  1  0
 14 15  2  0
 15 16  1  0
 16 17  2  0
 17 12  1  0
 17 18  1  0
 18 19  1  0
 19 10  1  0
 19 20  1  1
 20 21  1  0
 14 22  1  0
 22 23  2  3
 23 24  1  0
 23 25  1  0
 25 26  2  0
 25 27  1  0
 27 28  2  0
 28 29  1  0
 28 30  1  0
 30 31  2  0
 31 32  1  0
 32 33  1  0
 33 34  1  0
 34 35  2  0
 35 36  1  0
 36 37  2  0
 37 38  1  0
 38 39  2  0
 39 34  1  0
 31 40  1  0
 40 41  2  0
 41 27  1  0
 41 42  1  0
 42 22  1  0
M  END
> <Name>
pgpi0023

> <Smiles>
COc1cc(ccc1O)[C@@H]2Oc3cc(ccc3O[C@@H]2CO)C4=C(O)C(=O)c5c(O)cc(OCc6ccccc6)cc5O4

> <Property>
1

> <Canonical_Smiles>
COc1cc(ccc1O)[C@@H]2Oc3cc(ccc3O[C@@H]2CO)C4=C(O)C(=O)c5c(O)cc(OCc6ccccc6)cc5O4

$$$$
pgpi0024
  SciTegic10311710362D

 36 40  0  0  1  0            999 V2000
    0.0000    0.0000    0.0000 C   0  0
    0.0000    0.0000    0.0000 O   0  0
    0.0000    0.0000    0.0000 C   0  0
    0.0000    0.0000    0.0000 C   0  0
    0.0000    0.0000    0.0000 C   0  0
    0.0000    0.0000    0.0000 O   0  0
    0.0000    0.0000    0.0000 C   0  0
    0.0000    0.0000    0.0000 C   0  0
    0.0000    0.0000    0.0000 O   0  0
    0.0000    0.0000    0.0000 C   0  0
    0.0000    0.0000    0.0000 C   0  0
    0.0000    0.0000    0.0000 O   0  0
    0.0000    0.0000    0.0000 C   0  0
    0.0000    0.0000    0.0000 C   0  0
    0.0000    0.0000    0.0000 C   0  0
    0.0000    0.0000    0.0000 C   0  0
    0.0000    0.0000    0.0000 C   0  0
    0.0000    0.0000    0.0000 C   0  0
    0.0000    0.0000    0.0000 O   0  0
    0.0000    0.0000    0.0000 C   0  0  2  0  0  0
    0.0000    0.0000    0.0000 C   0  0
    0.0000    0.0000    0.0000 O   0  0
    0.0000    0.0000    0.0000 C   0  0  2  0  0  0
    0.0000    0.0000    0.0000 O   0  0
    0.0000    0.0000    0.0000 C   0  0
    0.0000    0.0000    0.0000 C   0  0
    0.0000    0.0000    0.0000 C   0  0
    0.0000    0.0000    0.0000 C   0  0
    0.0000    0.0000    0.0000 C   0  0
    0.0000    0.0000    0.0000 C   0  0
    0.0000    0.0000    0.0000 O   0  0
    0.0000    0.0000    0.0000 C   0  0
    0.0000    0.0000    0.0000 O   0  0
    0.0000    0.0000    0.0000 C   0  0
    0.0000    0.0000    0.0000 C   0  0
    0.0000    0.0000    0.0000 O   0  0
  1  2  1  0
  2  3  1  0
  3  4  2  0
  4  5  1  0
  5  6  1  0
  5  7  2  0
  7  8  1  0
  8  9  2  0
  8 10  1  0
 10 11  2  3
 11 12  1  0
 12 13  1  0
 13  7  1  0
 13 14  2  0
 14  3  1  0
 11 15  1  0
 15 16  2  0
 16 17  1  0
 17 18  2  0
 18 19  1  0
 19 20  1  0
 20 21  1  1
 21 22  1  0
 20 23  1  0
 23 24  1  0
 24 25  1  0
 25 18  1  0
 25 26  2  0
 26 15  1  0
 23 27  1  1
 27 28  2  0
 28 29  1  0
 29 30  2  0
 30 31  1  0
 30 32  1  0
 32 33  1  0
 33 34  1  0
 32 35  2  0
 35 27  1  0
 10 36  1  0
M  END
> <Name>
pgpi0024

> <Smiles>
COc1cc(O)c2C(=O)C(=C(Oc2c1)c3ccc4O[C@H](CO)[C@H](Oc4c3)c5ccc(O)c(OC)c5)O

> <Property>
1

> <Canonical_Smiles>
COc1cc(O)c2C(=O)C(=C(Oc2c1)c3ccc4O[C@H](CO)[C@H](Oc4c3)c5ccc(O)c(OC)c5)O

$$$$
pgpi0025
  SciTegic10311710362D

 36 40  0  0  1  0            999 V2000
    0.0000    0.0000    0.0000 C   0  0
    0.0000    0.0000    0.0000 O   0  0
    0.0000    0.0000    0.0000 C   0  0
    0.0000    0.0000    0.0000 C   0  0
    0.0000    0.0000    0.0000 C   0  0
    0.0000    0.0000    0.0000 C   0  0
    0.0000    0.0000    0.0000 C   0  0
    0.0000    0.0000    0.0000 C   0  0
    0.0000    0.0000    0.0000 O   0  0
    0.0000    0.0000    0.0000 C   0  0
    0.0000    0.0000    0.0000 C   0  0  2  0  0  0
    0.0000    0.0000    0.0000 O   0  0
    0.0000    0.0000    0.0000 C   0  0
    0.0000    0.0000    0.0000 C   0  0
    0.0000    0.0000    0.0000 C   0  0
    0.0000    0.0000    0.0000 C   0  0
    0.0000    0.0000    0.0000 C   0  0
    0.0000    0.0000    0.0000 C   0  0
    0.0000    0.0000    0.0000 O   0  0
    0.0000    0.0000    0.0000 C   0  0  2  0  0  0
    0.0000    0.0000    0.0000 C   0  0
    0.0000    0.0000    0.0000 O   0  0
    0.0000    0.0000    0.0000 C   0  0
    0.0000    0.0000    0.0000 C   0  0
    0.0000    0.0000    0.0000 O   0  0
    0.0000    0.0000    0.0000 C   0  0
    0.0000    0.0000    0.0000 O   0  0
    0.0000    0.0000    0.0000 C   0  0
    0.0000    0.0000    0.0000 C   0  0
    0.0000    0.0000    0.0000 O   0  0
    0.0000    0.0000    0.0000 C   0  0
    0.0000    0.0000    0.0000 C   0  0
    0.0000    0.0000    0.0000 O   0  0
    0.0000    0.0000    0.0000 C   0  0
    0.0000    0.0000    0.0000 C   0  0
    0.0000    0.0000    0.0000 O   0  0
  1  2  1  0
  2  3  1  0
  3  4  2  0
  4  5  1  0
  5  6  2  0
  6  7  1  0
  7  8  2  0
  8  3  1  0
  8  9  1  0
  9 10  1  0
 11  6  1  1
 11 12  1  0
 12 13  1  0
 13 14  2  0
 14 15  1  0
 15 16  2  0
 16 17  1  0
 17 18  2  0
 18 13  1  0
 18 19  1  0
 19 20  1  0
 20 11  1  0
 20 21  1  1
 21 22  1  0
 15 23  1  0
 23 24  2  3
 24 25  1  0
 24 26  1  0
 26 27  2  0
 26 28  1  0
 28 29  2  0
 29 30  1  0
 29 31  1  0
 31 32  2  0
 32 33  1  0
 32 34  1  0
 34 35  2  0
 35 28  1  0
 35 36  1  0
 36 23  1  0
M  END
> <Name>
pgpi0025

> <Smiles>
COc1ccc(cc1OC)[C@@H]2Oc3cc(ccc3O[C@@H]2CO)C4=C(O)C(=O)c5c(O)cc(O)cc5O4

> <Property>
1

> <Canonical_Smiles>
COc1ccc(cc1OC)[C@@H]2Oc3cc(ccc3O[C@@H]2CO)C4=C(O)C(=O)c5c(O)cc(O)cc5O4

$$$$
pgpi0026
  SciTegic10311710362D

 37 41  0  0  1  0            999 V2000
    0.0000    0.0000    0.0000 C   0  0
    0.0000    0.0000    0.0000 O   0  0
    0.0000    0.0000    0.0000 C   0  0
    0.0000    0.0000    0.0000 C   0  0
    0.0000    0.0000    0.0000 O   0  0
    0.0000    0.0000    0.0000 C   0  0
    0.0000    0.0000    0.0000 C   0  0
    0.0000    0.0000    0.0000 C   0  0
    0.0000    0.0000    0.0000 O   0  0
    0.0000    0.0000    0.0000 C   0  0
    0.0000    0.0000    0.0000 C   0  0
    0.0000    0.0000    0.0000 C   0  0
    0.0000    0.0000    0.0000 O   0  0
    0.0000    0.0000    0.0000 C   0  0
    0.0000    0.0000    0.0000 C   0  0
    0.0000    0.0000    0.0000 O   0  0
    0.0000    0.0000    0.0000 C   0  0
    0.0000    0.0000    0.0000 C   0  0
    0.0000    0.0000    0.0000 C   0  0
    0.0000    0.0000    0.0000 C   0  0
    0.0000    0.0000    0.0000 O   0  0
    0.0000    0.0000    0.0000 C   0  0  2  0  0  0
    0.0000    0.0000    0.0000 C   0  0
    0.0000    0.0000    0.0000 O   0  0
    0.0000    0.0000    0.0000 C   0  0  2  0  0  0
    0.0000    0.0000    0.0000 O   0  0
    0.0000    0.0000    0.0000 C   0  0
    0.0000    0.0000    0.0000 C   0  0
    0.0000    0.0000    0.0000 C   0  0
    0.0000    0.0000    0.0000 C   0  0
    0.0000    0.0000    0.0000 C   0  0
    0.0000    0.0000    0.0000 C   0  0
    0.0000    0.0000    0.0000 O   0  0
    0.0000    0.0000    0.0000 C   0  0
    0.0000    0.0000    0.0000 O   0  0
    0.0000    0.0000    0.0000 C   0  0
    0.0000    0.0000    0.0000 C   0  0
  1  2  1  0
  2  3  1  0
  3  4  2  3
  4  5  1  0
  5  6  1  0
  6  7  2  0
  7  8  1  0
  8  9  1  0
  9 10  1  0
  8 11  2  0
 11 12  1  0
 12 13  1  0
 12 14  2  0
 14  6  1  0
 14 15  1  0
 15  3  1  0
 15 16  2  0
  4 17  1  0
 17 18  2  0
 18 19  1  0
 19 20  2  0
 20 21  1  0
 21 22  1  0
 22 23  1  1
 23 24  1  0
 22 25  1  0
 25 26  1  0
 26 27  1  0
 27 20  1  0
 27 28  2  0
 28 17  1  0
 25 29  1  1
 29 30  2  0
 30 31  1  0
 31 32  2  0
 32 33  1  0
 32 34  1  0
 34 35  1  0
 35 36  1  0
 34 37  2  0
 37 29  1  0
M  END
> <Name>
pgpi0026

> <Smiles>
COC1=C(Oc2cc(OC)cc(O)c2C1=O)c3ccc4O[C@H](CO)[C@H](Oc4c3)c5ccc(O)c(OC)c5

> <Property>
1

> <Canonical_Smiles>
COC1=C(Oc2cc(OC)cc(O)c2C1=O)c3ccc4O[C@H](CO)[C@H](Oc4c3)c5ccc(O)c(OC)c5

$$$$
pgpi0027
  SciTegic10311710362D

 23 25  0  0  0  0            999 V2000
    0.0000    0.0000    0.0000 C   0  0
    0.0000    0.0000    0.0000 O   0  0
    0.0000    0.0000    0.0000 C   0  0
    0.0000    0.0000    0.0000 C   0  0
    0.0000    0.0000    0.0000 C   0  0
    0.0000    0.0000    0.0000 O   0  0
    0.0000    0.0000    0.0000 C   0  0
    0.0000    0.0000    0.0000 C   0  0
    0.0000    0.0000    0.0000 C   0  0
    0.0000    0.0000    0.0000 O   0  0
    0.0000    0.0000    0.0000 C   0  0
    0.0000    0.0000    0.0000 C   0  0
    0.0000    0.0000    0.0000 O   0  0
    0.0000    0.0000    0.0000 C   0  0
    0.0000    0.0000    0.0000 C   0  0
    0.0000    0.0000    0.0000 O   0  0
    0.0000    0.0000    0.0000 C   0  0
    0.0000    0.0000    0.0000 C   0  0
    0.0000    0.0000    0.0000 C   0  0
    0.0000    0.0000    0.0000 C   0  0
    0.0000    0.0000    0.0000 C   0  0
    0.0000    0.0000    0.0000 C   0  0
    0.0000    0.0000    0.0000 C   0  0
  1  2  1  0
  2  3  1  0
  3  4  2  0
  4  5  1  0
  5  6  1  0
  6  7  1  0
  7  8  2  3
  8  9  1  0
  9 10  2  0
  9 11  1  0
 11  5  2  0
 11 12  1  0
 12 13  1  0
 13 14  1  0
 12 15  2  0
 15  3  1  0
 15 16  1  0
 16 17  1  0
  7 18  1  0
 18 19  2  0
 19 20  1  0
 20 21  2  0
 21 22  1  0
 22 23  2  0
 23 18  1  0
M  END
> <Name>
pgpi0027

> <Smiles>
COc1cc2OC(=CC(=O)c2c(OC)c1OC)c3ccccc3

> <Property>
1

> <Canonical_Smiles>
COc1cc2OC(=CC(=O)c2c(OC)c1OC)c3ccccc3

$$$$
pgpi0028
  SciTegic10311710362D

 22 24  0  0  0  0            999 V2000
    0.0000    0.0000    0.0000 C   0  0
    0.0000    0.0000    0.0000 O   0  0
    0.0000    0.0000    0.0000 C   0  0
    0.0000    0.0000    0.0000 C   0  0
    0.0000    0.0000    0.0000 C   0  0
    0.0000    0.0000    0.0000 O   0  0
    0.0000    0.0000    0.0000 C   0  0
    0.0000    0.0000    0.0000 C   0  0
    0.0000    0.0000    0.0000 C   0  0
    0.0000    0.0000    0.0000 O   0  0
    0.0000    0.0000    0.0000 C   0  0
    0.0000    0.0000    0.0000 C   0  0
    0.0000    0.0000    0.0000 O   0  0
    0.0000    0.0000    0.0000 C   0  0
    0.0000    0.0000    0.0000 O   0  0
    0.0000    0.0000    0.0000 C   0  0
    0.0000    0.0000    0.0000 C   0  0
    0.0000    0.0000    0.0000 C   0  0
    0.0000    0.0000    0.0000 C   0  0
    0.0000    0.0000    0.0000 C   0  0
    0.0000    0.0000    0.0000 C   0  0
    0.0000    0.0000    0.0000 C   0  0
  1  2  1  0
  2  3  1  0
  3  4  2  0
  4  5  1  0
  5  6  1  0
  6  7  1  0
  7  8  2  3
  8  9  1  0
  9 10  2  0
  9 11  1  0
 11  5  2  0
 11 12  1  0
 12 13  1  0
 12 14  2  0
 14  3  1  0
 14 15  1  0
 15 16  1  0
  7 17  1  0
 17 18  2  0
 18 19  1  0
 19 20  2  0
 20 21  1  0
 21 22  2  0
 22 17  1  0
M  END
> <Name>
pgpi0028

> <Smiles>
COc1cc2OC(=CC(=O)c2c(O)c1OC)c3ccccc3

> <Property>
1

> <Canonical_Smiles>
COc1cc2OC(=CC(=O)c2c(O)c1OC)c3ccccc3

$$$$
pgpi0029
  SciTegic10311710362D

 21 24  0  0  0  0            999 V2000
    0.0000    0.0000    0.0000 O   0  0
    0.0000    0.0000    0.0000 C   0  0
    0.0000    0.0000    0.0000 C   0  0
    0.0000    0.0000    0.0000 O   0  0
    0.0000    0.0000    0.0000 C   0  0
    0.0000    0.0000    0.0000 O   0  0
    0.0000    0.0000    0.0000 C   0  0
    0.0000    0.0000    0.0000 C   0  0
    0.0000    0.0000    0.0000 C   0  0
    0.0000    0.0000    0.0000 O   0  0
    0.0000    0.0000    0.0000 C   0  0
    0.0000    0.0000    0.0000 C   0  0
    0.0000    0.0000    0.0000 C   0  0
    0.0000    0.0000    0.0000 O   0  0
    0.0000    0.0000    0.0000 C   0  0
    0.0000    0.0000    0.0000 C   0  0
    0.0000    0.0000    0.0000 C   0  0
    0.0000    0.0000    0.0000 C   0  0
    0.0000    0.0000    0.0000 C   0  0
    0.0000    0.0000    0.0000 C   0  0
    0.0000    0.0000    0.0000 C   0  0
  1  2  1  0
  2  3  2  0
  3  4  1  0
  4  5  1  0
  5  6  1  0
  6  7  1  0
  7  3  1  0
  7  8  2  0
  8  9  1  0
  9 10  1  0
 10 11  1  0
 11 12  2  3
 12 13  1  0
 13 14  2  0
 13 15  1  0
 15  2  1  0
 15  9  2  0
 11 16  1  0
 16 17  2  0
 17 18  1  0
 18 19  2  0
 19 20  1  0
 20 21  2  0
 21 16  1  0
M  END
> <Name>
pgpi0029

> <Smiles>
Oc1c2OCOc2cc3OC(=CC(=O)c13)c4ccccc4

> <Property>
1

> <Canonical_Smiles>
Oc1c2OCOc2cc3OC(=CC(=O)c13)c4ccccc4

$$$$
pgpi0030
  SciTegic10311710362D

 22 25  0  0  0  0            999 V2000
    0.0000    0.0000    0.0000 C   0  0
    0.0000    0.0000    0.0000 O   0  0
    0.0000    0.0000    0.0000 C   0  0
    0.0000    0.0000    0.0000 C   0  0
    0.0000    0.0000    0.0000 O   0  0
    0.0000    0.0000    0.0000 C   0  0
    0.0000    0.0000    0.0000 O   0  0
    0.0000    0.0000    0.0000 C   0  0
    0.0000    0.0000    0.0000 C   0  0
    0.0000    0.0000    0.0000 C   0  0
    0.0000    0.0000    0.0000 O   0  0
    0.0000    0.0000    0.0000 C   0  0
    0.0000    0.0000    0.0000 C   0  0
    0.0000    0.0000    0.0000 C   0  0
    0.0000    0.0000    0.0000 O   0  0
    0.0000    0.0000    0.0000 C   0  0
    0.0000    0.0000    0.0000 C   0  0
    0.0000    0.0000    0.0000 C   0  0
    0.0000    0.0000    0.0000 C   0  0
    0.0000    0.0000    0.0000 C   0  0
    0.0000    0.0000    0.0000 C   0  0
    0.0000    0.0000    0.0000 C   0  0
  1  2  1  0
  2  3  1  0
  3  4  2  0
  4  5  1  0
  5  6  1  0
  6  7  1  0
  7  8  1  0
  8  4  1  0
  8  9  2  0
  9 10  1  0
 10 11  1  0
 11 12  1  0
 12 13  2  3
 13 14  1  0
 14 15  2  0
 14 16  1  0
 16  3  1  0
 16 10  2  0
 12 17  1  0
 17 18  2  0
 18 19  1  0
 19 20  2  0
 20 21  1  0
 21 22  2  0
 22 17  1  0
M  END
> <Name>
pgpi0030

> <Smiles>
COc1c2OCOc2cc3OC(=CC(=O)c13)c4ccccc4

> <Property>
1

> <Canonical_Smiles>
COc1c2OCOc2cc3OC(=CC(=O)c13)c4ccccc4

$$$$
pgpi0031
  SciTegic10311710362D

 32 35  0  0  0  0            999 V2000
    0.0000    0.0000    0.0000 C   0  0
    0.0000    0.0000    0.0000 C   0  0
    0.0000    0.0000    0.0000 O   0  0
    0.0000    0.0000    0.0000 O   0  0
    0.0000    0.0000    0.0000 C   0  0
    0.0000    0.0000    0.0000 C   0  0
    0.0000    0.0000    0.0000 O   0  0
    0.0000    0.0000    0.0000 C   0  0
    0.0000    0.0000    0.0000 C   0  0
    0.0000    0.0000    0.0000 C   0  0
    0.0000    0.0000    0.0000 C   0  0
    0.0000    0.0000    0.0000 C   0  0
    0.0000    0.0000    0.0000 C   0  0
    0.0000    0.0000    0.0000 C   0  0
    0.0000    0.0000    0.0000 C   0  0
    0.0000    0.0000    0.0000 O   0  0
    0.0000    0.0000    0.0000 C   0  0
    0.0000    0.0000    0.0000 C   0  0
    0.0000    0.0000    0.0000 C   0  0
    0.0000    0.0000    0.0000 O   0  0
    0.0000    0.0000    0.0000 C   0  0
    0.0000    0.0000    0.0000 C   0  0
    0.0000    0.0000    0.0000 O   0  0
    0.0000    0.0000    0.0000 C   0  0
    0.0000    0.0000    0.0000 O   0  0
    0.0000    0.0000    0.0000 C   0  0
    0.0000    0.0000    0.0000 C   0  0
    0.0000    0.0000    0.0000 C   0  0
    0.0000    0.0000    0.0000 C   0  0
    0.0000    0.0000    0.0000 C   0  0
    0.0000    0.0000    0.0000 C   0  0
    0.0000    0.0000    0.0000 C   0  0
  1  2  1  0
  2  3  2  0
  2  4  1  0
  4  5  1  0
  5  6  2  0
  6  7  1  0
  7  8  1  0
  8  9  2  0
  9 10  1  0
 10 11  2  0
 11 12  1  0
 12 13  2  0
 13  8  1  0
  6 14  1  0
 14 15  2  0
 15 16  1  0
 16 17  1  0
 17 18  2  3
 18 19  1  0
 19 20  2  0
 19 21  1  0
 21 15  1  0
 21 22  2  0
 22  5  1  0
 22 23  1  0
 23 24  1  0
 24 25  2  0
 24 26  1  0
 17 27  1  0
 27 28  2  0
 28 29  1  0
 29 30  2  0
 30 31  1  0
 31 32  2  0
 32 27  1  0
M  END
> <Name>
pgpi0031

> <Smiles>
CC(=O)Oc1c(Oc2ccccc2)cc3OC(=CC(=O)c3c1OC(=O)C)c4ccccc4

> <Property>
1

> <Canonical_Smiles>
CC(=O)Oc1c(Oc2ccccc2)cc3OC(=CC(=O)c3c1OC(=O)C)c4ccccc4

$$$$
pgpi0032
  SciTegic10311710362D

 26 29  0  0  0  0            999 V2000
    0.0000    0.0000    0.0000 O   0  0
    0.0000    0.0000    0.0000 C   0  0
    0.0000    0.0000    0.0000 C   0  0
    0.0000    0.0000    0.0000 C   0  0
    0.0000    0.0000    0.0000 O   0  0
    0.0000    0.0000    0.0000 C   0  0
    0.0000    0.0000    0.0000 C   0  0
    0.0000    0.0000    0.0000 C   0  0
    0.0000    0.0000    0.0000 O   0  0
    0.0000    0.0000    0.0000 C   0  0
    0.0000    0.0000    0.0000 C   0  0
    0.0000    0.0000    0.0000 O   0  0
    0.0000    0.0000    0.0000 C   0  0
    0.0000    0.0000    0.0000 O   0  0
    0.0000    0.0000    0.0000 C   0  0
    0.0000    0.0000    0.0000 C   0  0
    0.0000    0.0000    0.0000 C   0  0
    0.0000    0.0000    0.0000 C   0  0
    0.0000    0.0000    0.0000 C   0  0
    0.0000    0.0000    0.0000 C   0  0
    0.0000    0.0000    0.0000 C   0  0
    0.0000    0.0000    0.0000 C   0  0
    0.0000    0.0000    0.0000 C   0  0
    0.0000    0.0000    0.0000 C   0  0
    0.0000    0.0000    0.0000 C   0  0
    0.0000    0.0000    0.0000 C   0  0
  1  2  1  0
  2  3  2  0
  3  4  1  0
  4  5  1  0
  5  6  1  0
  6  7  2  3
  7  8  1  0
  8  9  2  0
  8 10  1  0
 10  4  2  0
 10 11  1  0
 11 12  1  0
 11 13  2  0
 13  2  1  0
 13 14  1  0
 14 15  1  0
 15 16  2  0
 16 17  1  0
 17 18  2  0
 18 19  1  0
 19 20  2  0
 20 15  1  0
  6 21  1  0
 21 22  2  0
 22 23  1  0
 23 24  2  0
 24 25  1  0
 25 26  2  0
 26 21  1  0
M  END
> <Name>
pgpi0032

> <Smiles>
Oc1cc2OC(=CC(=O)c2c(O)c1Oc3ccccc3)c4ccccc4

> <Property>
1

> <Canonical_Smiles>
Oc1cc2OC(=CC(=O)c2c(O)c1Oc3ccccc3)c4ccccc4

$$$$
pgpi0033
  SciTegic10311710362D

 34 39  0  0  0  0            999 V2000
    0.0000    0.0000    0.0000 C   0  0
    0.0000    0.0000    0.0000 O   0  0
    0.0000    0.0000    0.0000 C   0  0
    0.0000    0.0000    0.0000 C   0  0
    0.0000    0.0000    0.0000 O   0  0
    0.0000    0.0000    0.0000 C   0  0
    0.0000    0.0000    0.0000 O   0  0
    0.0000    0.0000    0.0000 C   0  0
    0.0000    0.0000    0.0000 C   0  0
    0.0000    0.0000    0.0000 C   0  0
    0.0000    0.0000    0.0000 O   0  0
    0.0000    0.0000    0.0000 C   0  0
    0.0000    0.0000    0.0000 C   0  0
    0.0000    0.0000    0.0000 C   0  0
    0.0000    0.0000    0.0000 O   0  0
    0.0000    0.0000    0.0000 C   0  0
    0.0000    0.0000    0.0000 C   0  0
    0.0000    0.0000    0.0000 C   0  0
    0.0000    0.0000    0.0000 C   0  0
    0.0000    0.0000    0.0000 C   0  0
    0.0000    0.0000    0.0000 C   0  0
    0.0000    0.0000    0.0000 C   0  0
    0.0000    0.0000    0.0000 C   0  0
    0.0000    0.0000    0.0000 C   0  0
    0.0000    0.0000    0.0000 C   0  0
    0.0000    0.0000    0.0000 C   0  0
    0.0000    0.0000    0.0000 C   0  0
    0.0000    0.0000    0.0000 C   0  0
    0.0000    0.0000    0.0000 C   0  0
    0.0000    0.0000    0.0000 C   0  0
    0.0000    0.0000    0.0000 C   0  0
    0.0000    0.0000    0.0000 C   0  0
    0.0000    0.0000    0.0000 C   0  0
    0.0000    0.0000    0.0000 C   0  0
  1  2  1  0
  2  3  1  0
  3  4  2  0
  4  5  1  0
  5  6  1  0
  6  7  1  0
  7  8  1  0
  8  4  1  0
  8  9  2  0
  9 10  1  0
 10 11  1  0
 11 12  1  0
 12 13  2  3
 13 14  1  0
 14 15  2  0
 14 16  1  0
 16  3  1  0
 16 10  2  0
 12 17  1  0
 17 18  2  0
 18 19  1  0
 19 20  2  0
 20 21  1  0
 21 22  2  0
 22 17  1  0
  6 23  1  0
 23 24  2  0
 24 25  1  0
 25 26  2  0
 26 27  1  0
 27 28  2  0
 28 23  1  0
  6 29  1  0
 29 30  2  0
 30 31  1  0
 31 32  2  0
 32 33  1  0
 33 34  2  0
 34 29  1  0
M  END
> <Name>
pgpi0033

> <Smiles>
COc1c2OC(Oc2cc3OC(=CC(=O)c13)c4ccccc4)(c5ccccc5)c6ccccc6

> <Property>
1

> <Canonical_Smiles>
COc1c2OC(Oc2cc3OC(=CC(=O)c13)c4ccccc4)(c5ccccc5)c6ccccc6

$$$$
pgpi0034
  SciTegic10311710362D

 23 25  0  0  0  0            999 V2000
    0.0000    0.0000    0.0000 C   0  0
    0.0000    0.0000    0.0000 C   0  0
    0.0000    0.0000    0.0000 C   0  0
    0.0000    0.0000    0.0000 O   0  0
    0.0000    0.0000    0.0000 C   0  0
    0.0000    0.0000    0.0000 C   0  0
    0.0000    0.0000    0.0000 O   0  0
    0.0000    0.0000    0.0000 C   0  0
    0.0000    0.0000    0.0000 C   0  0
    0.0000    0.0000    0.0000 O   0  0
    0.0000    0.0000    0.0000 C   0  0
    0.0000    0.0000    0.0000 C   0  0
    0.0000    0.0000    0.0000 C   0  0
    0.0000    0.0000    0.0000 O   0  0
    0.0000    0.0000    0.0000 C   0  0
    0.0000    0.0000    0.0000 C   0  0
    0.0000    0.0000    0.0000 O   0  0
    0.0000    0.0000    0.0000 C   0  0
    0.0000    0.0000    0.0000 C   0  0
    0.0000    0.0000    0.0000 C   0  0
    0.0000    0.0000    0.0000 C   0  0
    0.0000    0.0000    0.0000 C   0  0
    0.0000    0.0000    0.0000 C   0  0
  1  2  1  0
  2  3  1  0
  3  4  1  0
  4  5  1  0
  5  6  2  0
  6  7  1  0
  6  8  1  0
  8  9  2  0
  9 10  1  0
 10 11  1  0
 11 12  2  3
 12 13  1  0
 13 14  2  0
 13 15  1  0
 15  9  1  0
 15 16  2  0
 16  5  1  0
 16 17  1  0
 11 18  1  0
 18 19  2  0
 19 20  1  0
 20 21  2  0
 21 22  1  0
 22 23  2  0
 23 18  1  0
M  END
> <Name>
pgpi0034

> <Smiles>
CCCOc1c(O)cc2OC(=CC(=O)c2c1O)c3ccccc3

> <Property>
1

> <Canonical_Smiles>
CCCOc1c(O)cc2OC(=CC(=O)c2c1O)c3ccccc3

$$$$
pgpi0035
  SciTegic10311710362D

 22 24  0  0  0  0            999 V2000
    0.0000    0.0000    0.0000 C   0  0
    0.0000    0.0000    0.0000 C   0  0
    0.0000    0.0000    0.0000 O   0  0
    0.0000    0.0000    0.0000 C   0  0
    0.0000    0.0000    0.0000 C   0  0
    0.0000    0.0000    0.0000 O   0  0
    0.0000    0.0000    0.0000 C   0  0
    0.0000    0.0000    0.0000 C   0  0
    0.0000    0.0000    0.0000 O   0  0
    0.0000    0.0000    0.0000 C   0  0
    0.0000    0.0000    0.0000 C   0  0
    0.0000    0.0000    0.0000 C   0  0
    0.0000    0.0000    0.0000 O   0  0
    0.0000    0.0000    0.0000 C   0  0
    0.0000    0.0000    0.0000 C   0  0
    0.0000    0.0000    0.0000 O   0  0
    0.0000    0.0000    0.0000 C   0  0
    0.0000    0.0000    0.0000 C   0  0
    0.0000    0.0000    0.0000 C   0  0
    0.0000    0.0000    0.0000 C   0  0
    0.0000    0.0000    0.0000 C   0  0
    0.0000    0.0000    0.0000 C   0  0
  1  2  1  0
  2  3  1  0
  3  4  1  0
  4  5  2  0
  5  6  1  0
  5  7  1  0
  7  8  2  0
  8  9  1  0
  9 10  1  0
 10 11  2  3
 11 12  1  0
 12 13  2  0
 12 14  1  0
 14  8  1  0
 14 15  2  0
 15  4  1  0
 15 16  1  0
 10 17  1  0
 17 18  2  0
 18 19  1  0
 19 20  2  0
 20 21  1  0
 21 22  2  0
 22 17  1  0
M  END
> <Name>
pgpi0035

> <Smiles>
CCOc1c(O)cc2OC(=CC(=O)c2c1O)c3ccccc3

> <Property>
1

> <Canonical_Smiles>
CCOc1c(O)cc2OC(=CC(=O)c2c1O)c3ccccc3

$$$$
pgpi0036
  SciTegic10311710362D

 26 28  0  0  0  0            999 V2000
    0.0000    0.0000    0.0000 C   0  0
    0.0000    0.0000    0.0000 C   0  0
    0.0000    0.0000    0.0000 O   0  0
    0.0000    0.0000    0.0000 O   0  0
    0.0000    0.0000    0.0000 C   0  0
    0.0000    0.0000    0.0000 C   0  0
    0.0000    0.0000    0.0000 C   0  0
    0.0000    0.0000    0.0000 O   0  0
    0.0000    0.0000    0.0000 C   0  0
    0.0000    0.0000    0.0000 C   0  0
    0.0000    0.0000    0.0000 C   0  0
    0.0000    0.0000    0.0000 O   0  0
    0.0000    0.0000    0.0000 C   0  0
    0.0000    0.0000    0.0000 C   0  0
    0.0000    0.0000    0.0000 O   0  0
    0.0000    0.0000    0.0000 C   0  0
    0.0000    0.0000    0.0000 O   0  0
    0.0000    0.0000    0.0000 C   0  0
    0.0000    0.0000    0.0000 O   0  0
    0.0000    0.0000    0.0000 C   0  0
    0.0000    0.0000    0.0000 C   0  0
    0.0000    0.0000    0.0000 C   0  0
    0.0000    0.0000    0.0000 C   0  0
    0.0000    0.0000    0.0000 C   0  0
    0.0000    0.0000    0.0000 C   0  0
    0.0000    0.0000    0.0000 C   0  0
  1  2  1  0
  2  3  2  0
  2  4  1  0
  4  5  1  0
  5  6  2  0
  6  7  1  0
  7  8  1  0
  8  9  1  0
  9 10  2  3
 10 11  1  0
 11 12  2  0
 11 13  1  0
 13  7  2  0
 13 14  1  0
 14 15  1  0
 14 16  2  0
 16  5  1  0
 16 17  1  0
 17 18  1  0
 18 19  2  0
 18 20  1  0
  9 21  1  0
 21 22  2  0
 22 23  1  0
 23 24  2  0
 24 25  1  0
 25 26  2  0
 26 21  1  0
M  END
> <Name>
pgpi0036

> <Smiles>
CC(=O)Oc1cc2OC(=CC(=O)c2c(O)c1OC(=O)C)c3ccccc3

> <Property>
1

> <Canonical_Smiles>
CC(=O)Oc1cc2OC(=CC(=O)c2c(O)c1OC(=O)C)c3ccccc3

$$$$
pgpi0037
  SciTegic10311710362D

 23 25  0  0  0  0            999 V2000
    0.0000    0.0000    0.0000 C   0  0
    0.0000    0.0000    0.0000 C   0  0
    0.0000    0.0000    0.0000 O   0  0
    0.0000    0.0000    0.0000 C   0  0
    0.0000    0.0000    0.0000 C   0  0
    0.0000    0.0000    0.0000 O   0  0
    0.0000    0.0000    0.0000 C   0  0
    0.0000    0.0000    0.0000 C   0  0
    0.0000    0.0000    0.0000 O   0  0
    0.0000    0.0000    0.0000 C   0  0
    0.0000    0.0000    0.0000 C   0  0
    0.0000    0.0000    0.0000 O   0  0
    0.0000    0.0000    0.0000 C   0  0
    0.0000    0.0000    0.0000 C   0  0
    0.0000    0.0000    0.0000 C   0  0
    0.0000    0.0000    0.0000 O   0  0
    0.0000    0.0000    0.0000 C   0  0
    0.0000    0.0000    0.0000 C   0  0
    0.0000    0.0000    0.0000 C   0  0
    0.0000    0.0000    0.0000 C   0  0
    0.0000    0.0000    0.0000 C   0  0
    0.0000    0.0000    0.0000 C   0  0
    0.0000    0.0000    0.0000 C   0  0
  1  2  1  0
  2  3  1  0
  3  4  1  0
  4  5  2  0
  5  6  1  0
  5  7  1  0
  7  8  1  0
  8  9  2  0
  8 10  1  0
 10 11  2  3
 11 12  1  0
 12 13  1  0
 13  7  2  0
 13 14  1  0
 14 15  2  0
 15  4  1  0
 15 16  1  0
 16 17  1  0
 11 18  1  0
 18 19  2  0
 19 20  1  0
 20 21  2  0
 21 22  1  0
 22 23  2  0
 23 18  1  0
M  END
> <Name>
pgpi0037

> <Smiles>
CCOc1c(O)c2C(=O)C=C(Oc2cc1OC)c3ccccc3

> <Property>
1

> <Canonical_Smiles>
CCOc1c(O)c2C(=O)C=C(Oc2cc1OC)c3ccccc3

$$$$
pgpi0038
  SciTegic10311710362D

 25 27  0  0  0  0            999 V2000
    0.0000    0.0000    0.0000 C   0  0
    0.0000    0.0000    0.0000 C   0  0
    0.0000    0.0000    0.0000 C   0  0
    0.0000    0.0000    0.0000 O   0  0
    0.0000    0.0000    0.0000 C   0  0
    0.0000    0.0000    0.0000 C   0  0
    0.0000    0.0000    0.0000 O   0  0
    0.0000    0.0000    0.0000 C   0  0
    0.0000    0.0000    0.0000 C   0  0
    0.0000    0.0000    0.0000 C   0  0
    0.0000    0.0000    0.0000 O   0  0
    0.0000    0.0000    0.0000 C   0  0
    0.0000    0.0000    0.0000 C   0  0
    0.0000    0.0000    0.0000 C   0  0
    0.0000    0.0000    0.0000 O   0  0
    0.0000    0.0000    0.0000 C   0  0
    0.0000    0.0000    0.0000 C   0  0
    0.0000    0.0000    0.0000 O   0  0
    0.0000    0.0000    0.0000 C   0  0
    0.0000    0.0000    0.0000 C   0  0
    0.0000    0.0000    0.0000 C   0  0
    0.0000    0.0000    0.0000 C   0  0
    0.0000    0.0000    0.0000 C   0  0
    0.0000    0.0000    0.0000 C   0  0
    0.0000    0.0000    0.0000 C   0  0
  1  2  1  0
  2  3  1  0
  3  4  1  0
  4  5  1  0
  5  6  2  0
  6  7  1  0
  7  8  1  0
  6  9  1  0
  9 10  2  0
 10 11  1  0
 11 12  1  0
 12 13  2  3
 13 14  1  0
 14 15  2  0
 14 16  1  0
 16 10  1  0
 16 17  2  0
 17  5  1  0
 17 18  1  0
 18 19  1  0
 12 20  1  0
 20 21  2  0
 21 22  1  0
 22 23  2  0
 23 24  1  0
 24 25  2  0
 25 20  1  0
M  END
> <Name>
pgpi0038

> <Smiles>
CCCOc1c(OC)cc2OC(=CC(=O)c2c1OC)c3ccccc3

> <Property>
1

> <Canonical_Smiles>
CCCOc1c(OC)cc2OC(=CC(=O)c2c1OC)c3ccccc3

$$$$
pgpi0039
  SciTegic10311710362D

 32 33  0  0  1  0            999 V2000
    0.0000    0.0000    0.0000 C   0  0
    0.0000    0.0000    0.0000 O   0  0
    0.0000    0.0000    0.0000 C   0  0
    0.0000    0.0000    0.0000 C   0  0
    0.0000    0.0000    0.0000 C   0  0
    0.0000    0.0000    0.0000 C   0  0
    0.0000    0.0000    0.0000 C   0  0
    0.0000    0.0000    0.0000 C   0  0
    0.0000    0.0000    0.0000 N   0  0
    0.0000    0.0000    0.0000 C   0  0
    0.0000    0.0000    0.0000 C   0  0
    0.0000    0.0000    0.0000 C   0  0
    0.0000    0.0000    0.0000 C   0  0  2  0  0  0
    0.0000    0.0000    0.0000 C   0  0
    0.0000    0.0000    0.0000 N   0  0
    0.0000    0.0000    0.0000 C   0  0
    0.0000    0.0000    0.0000 C   0  0
    0.0000    0.0000    0.0000 C   0  0
    0.0000    0.0000    0.0000 C   0  0
    0.0000    0.0000    0.0000 C   0  0
    0.0000    0.0000    0.0000 C   0  0
    0.0000    0.0000    0.0000 C   0  0
    0.0000    0.0000    0.0000 O   0  0
    0.0000    0.0000    0.0000 C   0  0
    0.0000    0.0000    0.0000 C   0  0
    0.0000    0.0000    0.0000 O   0  0
    0.0000    0.0000    0.0000 C   0  0
    0.0000    0.0000    0.0000 C   0  0
    0.0000    0.0000    0.0000 C   0  0
    0.0000    0.0000    0.0000 C   0  0
    0.0000    0.0000    0.0000 O   0  0
    0.0000    0.0000    0.0000 C   0  0
  1  2  1  0
  2  3  1  0
  3  4  2  0
  4  5  1  0
  5  6  2  0
  6  7  1  0
  7  8  1  0
  8  9  1  0
  9 10  1  0
 10 11  1  0
 11 12  1  0
 13 12  1  1
 13 14  1  0
 14 15  3  0
 13 16  1  0
 16 17  1  0
 16 18  1  0
 13 19  1  0
 19 20  2  0
 20 21  1  0
 21 22  2  0
 22 23  1  0
 23 24  1  0
 22 25  1  0
 25 26  1  0
 26 27  1  0
 25 28  2  0
 28 19  1  0
  6 29  1  0
 29 30  2  0
 30  3  1  0
 30 31  1  0
 31 32  1  0
M  END
> <Name>
pgpi0039

> <Smiles>
COc1ccc(CCNCCC[C@](C#N)(C(C)C)c2ccc(OC)c(OC)c2)cc1OC

> <Property>
1

> <Canonical_Smiles>
COc1ccc(CCNCCC[C@](C#N)(C(C)C)c2ccc(OC)c(OC)c2)cc1OC

$$$$
pgpi0040
  SciTegic10311710362D

 26 28  0  0  0  0            999 V2000
    0.0000    0.0000    0.0000 C   0  0
    0.0000    0.0000    0.0000 C   0  0
    0.0000    0.0000    0.0000 C   0  0
    0.0000    0.0000    0.0000 O   0  0
    0.0000    0.0000    0.0000 C   0  0
    0.0000    0.0000    0.0000 C   0  0
    0.0000    0.0000    0.0000 C   0  0
    0.0000    0.0000    0.0000 O   0  0
    0.0000    0.0000    0.0000 C   0  0
    0.0000    0.0000    0.0000 C   0  0
    0.0000    0.0000    0.0000 C   0  0
    0.0000    0.0000    0.0000 O   0  0
    0.0000    0.0000    0.0000 C   0  0
    0.0000    0.0000    0.0000 C   0  0
    0.0000    0.0000    0.0000 O   0  0
    0.0000    0.0000    0.0000 C   0  0
    0.0000    0.0000    0.0000 O   0  0
    0.0000    0.0000    0.0000 C   0  0
    0.0000    0.0000    0.0000 C   0  0
    0.0000    0.0000    0.0000 C   0  0
    0.0000    0.0000    0.0000 C   0  0
    0.0000    0.0000    0.0000 C   0  0
    0.0000    0.0000    0.0000 C   0  0
    0.0000    0.0000    0.0000 C   0  0
    0.0000    0.0000    0.0000 C   0  0
    0.0000    0.0000    0.0000 C   0  0
  1  2  1  0
  2  3  1  0
  3  4  1  0
  4  5  1  0
  5  6  2  0
  6  7  1  0
  7  8  1  0
  8  9  1  0
  9 10  2  3
 10 11  1  0
 11 12  2  0
 11 13  1  0
 13  7  2  0
 13 14  1  0
 14 15  1  0
 14 16  2  0
 16  5  1  0
 16 17  1  0
 17 18  1  0
 18 19  1  0
 19 20  1  0
  9 21  1  0
 21 22  2  0
 22 23  1  0
 23 24  2  0
 24 25  1  0
 25 26  2  0
 26 21  1  0
M  END
> <Name>
pgpi0040

> <Smiles>
CCCOc1cc2OC(=CC(=O)c2c(O)c1OCCC)c3ccccc3

> <Property>
1

> <Canonical_Smiles>
CCCOc1cc2OC(=CC(=O)c2c(O)c1OCCC)c3ccccc3

$$$$
pgpi0041
  SciTegic10311710362D

 24 26  0  0  0  0            999 V2000
    0.0000    0.0000    0.0000 C   0  0
    0.0000    0.0000    0.0000 C   0  0
    0.0000    0.0000    0.0000 O   0  0
    0.0000    0.0000    0.0000 C   0  0
    0.0000    0.0000    0.0000 C   0  0
    0.0000    0.0000    0.0000 C   0  0
    0.0000    0.0000    0.0000 O   0  0
    0.0000    0.0000    0.0000 C   0  0
    0.0000    0.0000    0.0000 C   0  0
    0.0000    0.0000    0.0000 C   0  0
    0.0000    0.0000    0.0000 O   0  0
    0.0000    0.0000    0.0000 C   0  0
    0.0000    0.0000    0.0000 C   0  0
    0.0000    0.0000    0.0000 O   0  0
    0.0000    0.0000    0.0000 C   0  0
    0.0000    0.0000    0.0000 O   0  0
    0.0000    0.0000    0.0000 C   0  0
    0.0000    0.0000    0.0000 C   0  0
    0.0000    0.0000    0.0000 C   0  0
    0.0000    0.0000    0.0000 C   0  0
    0.0000    0.0000    0.0000 C   0  0
    0.0000    0.0000    0.0000 C   0  0
    0.0000    0.0000    0.0000 C   0  0
    0.0000    0.0000    0.0000 C   0  0
  1  2  1  0
  2  3  1  0
  3  4  1  0
  4  5  2  0
  5  6  1  0
  6  7  1  0
  7  8  1  0
  8  9  2  3
  9 10  1  0
 10 11  2  0
 10 12  1  0
 12  6  2  0
 12 13  1  0
 13 14  1  0
 13 15  2  0
 15  4  1  0
 15 16  1  0
 16 17  1  0
 17 18  1  0
  8 19  1  0
 19 20  2  0
 20 21  1  0
 21 22  2  0
 22 23  1  0
 23 24  2  0
 24 19  1  0
M  END
> <Name>
pgpi0041

> <Smiles>
CCOc1cc2OC(=CC(=O)c2c(O)c1OCC)c3ccccc3

> <Property>
1

> <Canonical_Smiles>
CCOc1cc2OC(=CC(=O)c2c(O)c1OCC)c3ccccc3

$$$$
pgpi0042
  SciTegic10311710362D

 36 38  0  0  0  0            999 V2000
    0.0000    0.0000    0.0000 C   0  0
    0.0000    0.0000    0.0000 C   0  0
    0.0000    0.0000    0.0000 C   0  0
    0.0000    0.0000    0.0000 C   0  0
    0.0000    0.0000    0.0000 C   0  0
    0.0000    0.0000    0.0000 C   0  0
    0.0000    0.0000    0.0000 C   0  0
    0.0000    0.0000    0.0000 C   0  0
    0.0000    0.0000    0.0000 O   0  0
    0.0000    0.0000    0.0000 C   0  0
    0.0000    0.0000    0.0000 C   0  0
    0.0000    0.0000    0.0000 C   0  0
    0.0000    0.0000    0.0000 O   0  0
    0.0000    0.0000    0.0000 C   0  0
    0.0000    0.0000    0.0000 C   0  0
    0.0000    0.0000    0.0000 C   0  0
    0.0000    0.0000    0.0000 O   0  0
    0.0000    0.0000    0.0000 C   0  0
    0.0000    0.0000    0.0000 C   0  0
    0.0000    0.0000    0.0000 O   0  0
    0.0000    0.0000    0.0000 C   0  0
    0.0000    0.0000    0.0000 O   0  0
    0.0000    0.0000    0.0000 C   0  0
    0.0000    0.0000    0.0000 C   0  0
    0.0000    0.0000    0.0000 C   0  0
    0.0000    0.0000    0.0000 C   0  0
    0.0000    0.0000    0.0000 C   0  0
    0.0000    0.0000    0.0000 C   0  0
    0.0000    0.0000    0.0000 C   0  0
    0.0000    0.0000    0.0000 C   0  0
    0.0000    0.0000    0.0000 C   0  0
    0.0000    0.0000    0.0000 C   0  0
    0.0000    0.0000    0.0000 C   0  0
    0.0000    0.0000    0.0000 C   0  0
    0.0000    0.0000    0.0000 C   0  0
    0.0000    0.0000    0.0000 C   0  0
  1  2  1  0
  2  3  1  0
  3  4  1  0
  4  5  1  0
  5  6  1  0
  6  7  1  0
  7  8  1  0
  8  9  1  0
  9 10  1  0
 10 11  2  0
 11 12  1  0
 12 13  1  0
 13 14  1  0
 14 15  2  3
 15 16  1  0
 16 17  2  0
 16 18  1  0
 18 12  2  0
 18 19  1  0
 19 20  1  0
 19 21  2  0
 21 10  1  0
 21 22  1  0
 22 23  1  0
 23 24  1  0
 24 25  1  0
 25 26  1  0
 26 27  1  0
 27 28  1  0
 28 29  1  0
 29 30  1  0
 14 31  1  0
 31 32  2  0
 32 33  1  0
 33 34  2  0
 34 35  1  0
 35 36  2  0
 36 31  1  0
M  END
> <Name>
pgpi0042

> <Smiles>
CCCCCCCCOc1cc2OC(=CC(=O)c2c(O)c1OCCCCCCCC)c3ccccc3

> <Property>
1

> <Canonical_Smiles>
CCCCCCCCOc1cc2OC(=CC(=O)c2c(O)c1OCCCCCCCC)c3ccccc3

$$$$
pgpi0043
  SciTegic10311710362D

 30 32  0  0  0  0            999 V2000
    0.0000    0.0000    0.0000 C   0  0
    0.0000    0.0000    0.0000 C   0  0
    0.0000    0.0000    0.0000 C   0  0
    0.0000    0.0000    0.0000 C   0  0
    0.0000    0.0000    0.0000 C   0  0
    0.0000    0.0000    0.0000 O   0  0
    0.0000    0.0000    0.0000 C   0  0
    0.0000    0.0000    0.0000 C   0  0
    0.0000    0.0000    0.0000 C   0  0
    0.0000    0.0000    0.0000 O   0  0
    0.0000    0.0000    0.0000 C   0  0
    0.0000    0.0000    0.0000 C   0  0
    0.0000    0.0000    0.0000 C   0  0
    0.0000    0.0000    0.0000 O   0  0
    0.0000    0.0000    0.0000 C   0  0
    0.0000    0.0000    0.0000 C   0  0
    0.0000    0.0000    0.0000 O   0  0
    0.0000    0.0000    0.0000 C   0  0
    0.0000    0.0000    0.0000 O   0  0
    0.0000    0.0000    0.0000 C   0  0
    0.0000    0.0000    0.0000 C   0  0
    0.0000    0.0000    0.0000 C   0  0
    0.0000    0.0000    0.0000 C   0  0
    0.0000    0.0000    0.0000 C   0  0
    0.0000    0.0000    0.0000 C   0  0
    0.0000    0.0000    0.0000 C   0  0
    0.0000    0.0000    0.0000 C   0  0
    0.0000    0.0000    0.0000 C   0  0
    0.0000    0.0000    0.0000 C   0  0
    0.0000    0.0000    0.0000 C   0  0
  1  2  1  0
  2  3  1  0
  3  4  1  0
  4  5  1  0
  5  6  1  0
  6  7  1  0
  7  8  2  0
  8  9  1  0
  9 10  1  0
 10 11  1  0
 11 12  2  3
 12 13  1  0
 13 14  2  0
 13 15  1  0
 15  9  2  0
 15 16  1  0
 16 17  1  0
 16 18  2  0
 18  7  1  0
 18 19  1  0
 19 20  1  0
 20 21  1  0
 21 22  1  0
 22 23  1  0
 23 24  1  0
 11 25  1  0
 25 26  2  0
 26 27  1  0
 27 28  2  0
 28 29  1  0
 29 30  2  0
 30 25  1  0
M  END
> <Name>
pgpi0043

> <Smiles>
CCCCCOc1cc2OC(=CC(=O)c2c(O)c1OCCCCC)c3ccccc3

> <Property>
1

> <Canonical_Smiles>
CCCCCOc1cc2OC(=CC(=O)c2c(O)c1OCCCCC)c3ccccc3

$$$$
pgpi0044
  SciTegic10311710362D

 28 30  0  0  0  0            999 V2000
    0.0000    0.0000    0.0000 C   0  0
    0.0000    0.0000    0.0000 C   0  0
    0.0000    0.0000    0.0000 C   0  0
    0.0000    0.0000    0.0000 C   0  0
    0.0000    0.0000    0.0000 O   0  0
    0.0000    0.0000    0.0000 C   0  0
    0.0000    0.0000    0.0000 C   0  0
    0.0000    0.0000    0.0000 C   0  0
    0.0000    0.0000    0.0000 O   0  0
    0.0000    0.0000    0.0000 C   0  0
    0.0000    0.0000    0.0000 C   0  0
    0.0000    0.0000    0.0000 C   0  0
    0.0000    0.0000    0.0000 O   0  0
    0.0000    0.0000    0.0000 C   0  0
    0.0000    0.0000    0.0000 C   0  0
    0.0000    0.0000    0.0000 O   0  0
    0.0000    0.0000    0.0000 C   0  0
    0.0000    0.0000    0.0000 O   0  0
    0.0000    0.0000    0.0000 C   0  0
    0.0000    0.0000    0.0000 C   0  0
    0.0000    0.0000    0.0000 C   0  0
    0.0000    0.0000    0.0000 C   0  0
    0.0000    0.0000    0.0000 C   0  0
    0.0000    0.0000    0.0000 C   0  0
    0.0000    0.0000    0.0000 C   0  0
    0.0000    0.0000    0.0000 C   0  0
    0.0000    0.0000    0.0000 C   0  0
    0.0000    0.0000    0.0000 C   0  0
  1  2  1  0
  2  3  1  0
  3  4  1  0
  4  5  1  0
  5  6  1  0
  6  7  2  0
  7  8  1  0
  8  9  1  0
  9 10  1  0
 10 11  2  3
 11 12  1  0
 12 13  2  0
 12 14  1  0
 14  8  2  0
 14 15  1  0
 15 16  1  0
 15 17  2  0
 17  6  1  0
 17 18  1  0
 18 19  1  0
 19 20  1  0
 20 21  1  0
 21 22  1  0
 10 23  1  0
 23 24  2  0
 24 25  1  0
 25 26  2  0
 26 27  1  0
 27 28  2  0
 28 23  1  0
M  END
> <Name>
pgpi0044

> <Smiles>
CCCCOc1cc2OC(=CC(=O)c2c(O)c1OCCCC)c3ccccc3

> <Property>
1

> <Canonical_Smiles>
CCCCOc1cc2OC(=CC(=O)c2c(O)c1OCCCC)c3ccccc3

$$$$
pgpi0045
  SciTegic10311710362D

 31 33  0  0  0  0            999 V2000
    0.0000    0.0000    0.0000 C   0  0
    0.0000    0.0000    0.0000 C   0  0
    0.0000    0.0000    0.0000 C   0  0
    0.0000    0.0000    0.0000 C   0  0
    0.0000    0.0000    0.0000 C   0  0
    0.0000    0.0000    0.0000 O   0  0
    0.0000    0.0000    0.0000 C   0  0
    0.0000    0.0000    0.0000 C   0  0
    0.0000    0.0000    0.0000 C   0  0
    0.0000    0.0000    0.0000 O   0  0
    0.0000    0.0000    0.0000 C   0  0
    0.0000    0.0000    0.0000 C   0  0
    0.0000    0.0000    0.0000 C   0  0
    0.0000    0.0000    0.0000 O   0  0
    0.0000    0.0000    0.0000 C   0  0
    0.0000    0.0000    0.0000 C   0  0
    0.0000    0.0000    0.0000 O   0  0
    0.0000    0.0000    0.0000 C   0  0
    0.0000    0.0000    0.0000 C   0  0
    0.0000    0.0000    0.0000 O   0  0
    0.0000    0.0000    0.0000 C   0  0
    0.0000    0.0000    0.0000 C   0  0
    0.0000    0.0000    0.0000 C   0  0
    0.0000    0.0000    0.0000 C   0  0
    0.0000    0.0000    0.0000 C   0  0
    0.0000    0.0000    0.0000 C   0  0
    0.0000    0.0000    0.0000 C   0  0
    0.0000    0.0000    0.0000 C   0  0
    0.0000    0.0000    0.0000 C   0  0
    0.0000    0.0000    0.0000 C   0  0
    0.0000    0.0000    0.0000 C   0  0
  1  2  1  0
  2  3  1  0
  3  4  1  0
  4  5  1  0
  5  6  1  0
  6  7  1  0
  7  8  2  0
  8  9  1  0
  9 10  1  0
 10 11  1  0
 11 12  2  3
 12 13  1  0
 13 14  2  0
 13 15  1  0
 15  9  2  0
 15 16  1  0
 16 17  1  0
 17 18  1  0
 16 19  2  0
 19  7  1  0
 19 20  1  0
 20 21  1  0
 21 22  1  0
 22 23  1  0
 23 24  1  0
 24 25  1  0
 11 26  1  0
 26 27  2  0
 27 28  1  0
 28 29  2  0
 29 30  1  0
 30 31  2  0
 31 26  1  0
M  END
> <Name>
pgpi0045

> <Smiles>
CCCCCOc1cc2OC(=CC(=O)c2c(OC)c1OCCCCC)c3ccccc3

> <Property>
1

> <Canonical_Smiles>
CCCCCOc1cc2OC(=CC(=O)c2c(OC)c1OCCCCC)c3ccccc3

$$$$
pgpi0046
  SciTegic10311710362D

 33 35  0  0  0  0            999 V2000
    0.0000    0.0000    0.0000 C   0  0
    0.0000    0.0000    0.0000 C   0  0
    0.0000    0.0000    0.0000 C   0  0
    0.0000    0.0000    0.0000 C   0  0
    0.0000    0.0000    0.0000 C   0  0
    0.0000    0.0000    0.0000 C   0  0
    0.0000    0.0000    0.0000 O   0  0
    0.0000    0.0000    0.0000 C   0  0
    0.0000    0.0000    0.0000 C   0  0
    0.0000    0.0000    0.0000 C   0  0
    0.0000    0.0000    0.0000 O   0  0
    0.0000    0.0000    0.0000 C   0  0
    0.0000    0.0000    0.0000 C   0  0
    0.0000    0.0000    0.0000 C   0  0
    0.0000    0.0000    0.0000 O   0  0
    0.0000    0.0000    0.0000 C   0  0
    0.0000    0.0000    0.0000 C   0  0
    0.0000    0.0000    0.0000 O   0  0
    0.0000    0.0000    0.0000 C   0  0
    0.0000    0.0000    0.0000 C   0  0
    0.0000    0.0000    0.0000 O   0  0
    0.0000    0.0000    0.0000 C   0  0
    0.0000    0.0000    0.0000 C   0  0
    0.0000    0.0000    0.0000 C   0  0
    0.0000    0.0000    0.0000 C   0  0
    0.0000    0.0000    0.0000 C   0  0
    0.0000    0.0000    0.0000 C   0  0
    0.0000    0.0000    0.0000 C   0  0
    0.0000    0.0000    0.0000 C   0  0
    0.0000    0.0000    0.0000 C   0  0
    0.0000    0.0000    0.0000 C   0  0
    0.0000    0.0000    0.0000 C   0  0
    0.0000    0.0000    0.0000 C   0  0
  1  2  1  0
  2  3  1  0
  3  4  1  0
  4  5  1  0
  5  6  1  0
  6  7  1  0
  7  8  1  0
  8  9  2  0
  9 10  1  0
 10 11  1  0
 11 12  1  0
 12 13  2  3
 13 14  1  0
 14 15  2  0
 14 16  1  0
 16 10  2  0
 16 17  1  0
 17 18  1  0
 18 19  1  0
 17 20  2  0
 20  8  1  0
 20 21  1  0
 21 22  1  0
 22 23  1  0
 23 24  1  0
 24 25  1  0
 25 26  1  0
 26 27  1  0
 12 28  1  0
 28 29  2  0
 29 30  1  0
 30 31  2  0
 31 32  1  0
 32 33  2  0
 33 28  1  0
M  END
> <Name>
pgpi0046

> <Smiles>
CCCCCCOc1cc2OC(=CC(=O)c2c(OC)c1OCCCCCC)c3ccccc3

> <Property>
1

> <Canonical_Smiles>
CCCCCCOc1cc2OC(=CC(=O)c2c(OC)c1OCCCCCC)c3ccccc3

$$$$
pgpi0047
  SciTegic10311710362D

 25 27  0  0  0  0            999 V2000
    0.0000    0.0000    0.0000 C   0  0
    0.0000    0.0000    0.0000 C   0  0
    0.0000    0.0000    0.0000 O   0  0
    0.0000    0.0000    0.0000 C   0  0
    0.0000    0.0000    0.0000 C   0  0
    0.0000    0.0000    0.0000 C   0  0
    0.0000    0.0000    0.0000 O   0  0
    0.0000    0.0000    0.0000 C   0  0
    0.0000    0.0000    0.0000 C   0  0
    0.0000    0.0000    0.0000 C   0  0
    0.0000    0.0000    0.0000 O   0  0
    0.0000    0.0000    0.0000 C   0  0
    0.0000    0.0000    0.0000 C   0  0
    0.0000    0.0000    0.0000 O   0  0
    0.0000    0.0000    0.0000 C   0  0
    0.0000    0.0000    0.0000 C   0  0
    0.0000    0.0000    0.0000 O   0  0
    0.0000    0.0000    0.0000 C   0  0
    0.0000    0.0000    0.0000 C   0  0
    0.0000    0.0000    0.0000 C   0  0
    0.0000    0.0000    0.0000 C   0  0
    0.0000    0.0000    0.0000 C   0  0
    0.0000    0.0000    0.0000 C   0  0
    0.0000    0.0000    0.0000 C   0  0
    0.0000    0.0000    0.0000 C   0  0
  1  2  1  0
  2  3  1  0
  3  4  1  0
  4  5  2  0
  5  6  1  0
  6  7  1  0
  7  8  1  0
  8  9  2  3
  9 10  1  0
 10 11  2  0
 10 12  1  0
 12  6  2  0
 12 13  1  0
 13 14  1  0
 14 15  1  0
 13 16  2  0
 16  4  1  0
 16 17  1  0
 17 18  1  0
 18 19  1  0
  8 20  1  0
 20 21  2  0
 21 22  1  0
 22 23  2  0
 23 24  1  0
 24 25  2  0
 25 20  1  0
M  END
> <Name>
pgpi0047

> <Smiles>
CCOc1cc2OC(=CC(=O)c2c(OC)c1OCC)c3ccccc3

> <Property>
1

> <Canonical_Smiles>
CCOc1cc2OC(=CC(=O)c2c(OC)c1OCC)c3ccccc3

$$$$
pgpi0048
  SciTegic10311710362D

 29 31  0  0  0  0            999 V2000
    0.0000    0.0000    0.0000 C   0  0
    0.0000    0.0000    0.0000 C   0  0
    0.0000    0.0000    0.0000 C   0  0
    0.0000    0.0000    0.0000 C   0  0
    0.0000    0.0000    0.0000 O   0  0
    0.0000    0.0000    0.0000 C   0  0
    0.0000    0.0000    0.0000 C   0  0
    0.0000    0.0000    0.0000 C   0  0
    0.0000    0.0000    0.0000 O   0  0
    0.0000    0.0000    0.0000 C   0  0
    0.0000    0.0000    0.0000 C   0  0
    0.0000    0.0000    0.0000 C   0  0
    0.0000    0.0000    0.0000 O   0  0
    0.0000    0.0000    0.0000 C   0  0
    0.0000    0.0000    0.0000 C   0  0
    0.0000    0.0000    0.0000 O   0  0
    0.0000    0.0000    0.0000 C   0  0
    0.0000    0.0000    0.0000 C   0  0
    0.0000    0.0000    0.0000 O   0  0
    0.0000    0.0000    0.0000 C   0  0
    0.0000    0.0000    0.0000 C   0  0
    0.0000    0.0000    0.0000 C   0  0
    0.0000    0.0000    0.0000 C   0  0
    0.0000    0.0000    0.0000 C   0  0
    0.0000    0.0000    0.0000 C   0  0
    0.0000    0.0000    0.0000 C   0  0
    0.0000    0.0000    0.0000 C   0  0
    0.0000    0.0000    0.0000 C   0  0
    0.0000    0.0000    0.0000 C   0  0
  1  2  1  0
  2  3  1  0
  3  4  1  0
  4  5  1  0
  5  6  1  0
  6  7  2  0
  7  8  1  0
  8  9  1  0
  9 10  1  0
 10 11  2  3
 11 12  1  0
 12 13  2  0
 12 14  1  0
 14  8  2  0
 14 15  1  0
 15 16  1  0
 16 17  1  0
 15 18  2  0
 18  6  1  0
 18 19  1  0
 19 20  1  0
 20 21  1  0
 21 22  1  0
 22 23  1  0
 10 24  1  0
 24 25  2  0
 25 26  1  0
 26 27  2  0
 27 28  1  0
 28 29  2  0
 29 24  1  0
M  END
> <Name>
pgpi0048

> <Smiles>
CCCCOc1cc2OC(=CC(=O)c2c(OC)c1OCCCC)c3ccccc3

> <Property>
1

> <Canonical_Smiles>
CCCCOc1cc2OC(=CC(=O)c2c(OC)c1OCCCC)c3ccccc3

$$$$
pgpi0049
  SciTegic10311710362D

 25 27  0  0  0  0            999 V2000
    0.0000    0.0000    0.0000 C   0  0
    0.0000    0.0000    0.0000 O   0  0
    0.0000    0.0000    0.0000 C   0  0
    0.0000    0.0000    0.0000 C   0  0
    0.0000    0.0000    0.0000 C   0  0
    0.0000    0.0000    0.0000 O   0  0
    0.0000    0.0000    0.0000 C   0  0
    0.0000    0.0000    0.0000 C   0  0
    0.0000    0.0000    0.0000 C   0  0
    0.0000    0.0000    0.0000 O   0  0
    0.0000    0.0000    0.0000 C   0  0
    0.0000    0.0000    0.0000 C   0  0
    0.0000    0.0000    0.0000 O   0  0
    0.0000    0.0000    0.0000 C   0  0
    0.0000    0.0000    0.0000 C   0  0
    0.0000    0.0000    0.0000 O   0  0
    0.0000    0.0000    0.0000 C   0  0
    0.0000    0.0000    0.0000 O   0  0
    0.0000    0.0000    0.0000 C   0  0
    0.0000    0.0000    0.0000 C   0  0
    0.0000    0.0000    0.0000 C   0  0
    0.0000    0.0000    0.0000 C   0  0
    0.0000    0.0000    0.0000 C   0  0
    0.0000    0.0000    0.0000 C   0  0
    0.0000    0.0000    0.0000 C   0  0
  1  2  1  0
  2  3  1  0
  3  4  2  0
  4  5  1  0
  5  6  1  0
  6  7  1  0
  7  8  2  3
  8  9  1  0
  9 10  2  0
  9 11  1  0
 11  5  2  0
 11 12  1  0
 12 13  1  0
 13 14  1  0
 12 15  2  0
 15  3  1  0
 15 16  1  0
 16 17  1  0
 17 18  2  0
 17 19  1  0
  7 20  1  0
 20 21  2  0
 21 22  1  0
 22 23  2  0
 23 24  1  0
 24 25  2  0
 25 20  1  0
M  END
> <Name>
pgpi0049

> <Smiles>
COc1cc2OC(=CC(=O)c2c(OC)c1OC(=O)C)c3ccccc3

> <Property>
1

> <Canonical_Smiles>
COc1cc2OC(=CC(=O)c2c(OC)c1OC(=O)C)c3ccccc3

$$$$
pgpi0050
  SciTegic10311710362D

 44 49  0  0  1  0            999 V2000
    0.0000    0.0000    0.0000 C   0  0
    0.0000    0.0000    0.0000 O   0  0
    0.0000    0.0000    0.0000 C   0  0  1  0  0  0
    0.0000    0.0000    0.0000 C   0  0  2  0  0  0
    0.0000    0.0000    0.0000 C   0  0
    0.0000    0.0000    0.0000 C   0  0  1  0  0  0
    0.0000    0.0000    0.0000 C   0  0
    0.0000    0.0000    0.0000 N   0  0
    0.0000    0.0000    0.0000 C   0  0
    0.0000    0.0000    0.0000 C   0  0
    0.0000    0.0000    0.0000 C   0  0
    0.0000    0.0000    0.0000 C   0  0
    0.0000    0.0000    0.0000 N   0  0
    0.0000    0.0000    0.0000 C   0  0
    0.0000    0.0000    0.0000 C   0  0
    0.0000    0.0000    0.0000 C   0  0
    0.0000    0.0000    0.0000 O   0  0
    0.0000    0.0000    0.0000 C   0  0
    0.0000    0.0000    0.0000 C   0  0
    0.0000    0.0000    0.0000 C   0  0
    0.0000    0.0000    0.0000 C   0  0
    0.0000    0.0000    0.0000 C   0  0  1  0  0  0
    0.0000    0.0000    0.0000 C   0  0
    0.0000    0.0000    0.0000 C   0  0  1  0  0  0
    0.0000    0.0000    0.0000 C   0  0  2  0  0  0
    0.0000    0.0000    0.0000 C   0  0
    0.0000    0.0000    0.0000 O   0  0
    0.0000    0.0000    0.0000 O   0  0
    0.0000    0.0000    0.0000 C   0  0
    0.0000    0.0000    0.0000 O   0  0
    0.0000    0.0000    0.0000 C   0  0
    0.0000    0.0000    0.0000 O   0  0
    0.0000    0.0000    0.0000 C   0  0
    0.0000    0.0000    0.0000 C   0  0
    0.0000    0.0000    0.0000 C   0  0
    0.0000    0.0000    0.0000 O   0  0
    0.0000    0.0000    0.0000 C   0  0
    0.0000    0.0000    0.0000 C   0  0
    0.0000    0.0000    0.0000 O   0  0
    0.0000    0.0000    0.0000 C   0  0
    0.0000    0.0000    0.0000 C   0  0
    0.0000    0.0000    0.0000 O   0  0
    0.0000    0.0000    0.0000 C   0  0
    0.0000    0.0000    0.0000 C   0  0
  1  2  1  0
  3  2  1  1
  3  4  1  0
  4  5  1  0
  6  5  1  1
  6  7  1  0
  7  8  1  0
  8  9  1  0
  9 10  1  0
 10 11  1  0
 11 12  2  0
 12 13  1  0
 13 14  1  0
 14 15  2  0
 15 16  1  0
 16 17  1  0
 17 18  1  0
 16 19  2  0
 19 20  1  0
 20 21  2  0
 21 11  1  0
 21 14  1  0
 12 22  1  0
 22  8  1  0
 22 23  1  1
 24 23  1  1
 24  6  1  0
 24 25  1  0
 25  3  1  0
 25 26  1  1
 26 27  2  0
 26 28  1  0
 28 29  1  0
  4 30  1  1
 30 31  1  0
 31 32  2  0
 31 33  1  0
 33 34  2  0
 34 35  1  0
 35 36  1  0
 36 37  1  0
 35 38  2  0
 38 39  1  0
 39 40  1  0
 38 41  1  0
 41 42  1  0
 42 43  1  0
 41 44  2  0
 44 33  1  0
M  END
> <Name>
pgpi0050

> <Smiles>
CO[C@H]1[C@H](C[C@H]2CN3CCc4c([nH]c5cc(OC)ccc45)[C@H]3C[C@H]2[C@@H]1C(=O)OC)OC(=O)c6cc(OC)c(OC)c(OC)c6

> <Property>
1

> <Canonical_Smiles>
CO[C@H]1[C@H](C[C@H]2CN3CCc4c([nH]c5cc(OC)ccc45)[C@H]3C[C@H]2[C@@H]1C(=O)OC)OC(=O)c6cc(OC)c(OC)c(OC)c6

$$$$
pgpi0051
  SciTegic10311710362D

 33 36  0  0  0  0            999 V2000
    0.0000    0.0000    0.0000 C   0  0
    0.0000    0.0000    0.0000 C   0  0
    0.0000    0.0000    0.0000 O   0  0
    0.0000    0.0000    0.0000 O   0  0
    0.0000    0.0000    0.0000 C   0  0
    0.0000    0.0000    0.0000 C   0  0
    0.0000    0.0000    0.0000 O   0  0
    0.0000    0.0000    0.0000 C   0  0
    0.0000    0.0000    0.0000 C   0  0
    0.0000    0.0000    0.0000 C   0  0
    0.0000    0.0000    0.0000 C   0  0
    0.0000    0.0000    0.0000 C   0  0
    0.0000    0.0000    0.0000 C   0  0
    0.0000    0.0000    0.0000 C   0  0
    0.0000    0.0000    0.0000 C   0  0
    0.0000    0.0000    0.0000 C   0  0
    0.0000    0.0000    0.0000 O   0  0
    0.0000    0.0000    0.0000 C   0  0
    0.0000    0.0000    0.0000 C   0  0
    0.0000    0.0000    0.0000 C   0  0
    0.0000    0.0000    0.0000 O   0  0
    0.0000    0.0000    0.0000 C   0  0
    0.0000    0.0000    0.0000 C   0  0
    0.0000    0.0000    0.0000 O   0  0
    0.0000    0.0000    0.0000 C   0  0
    0.0000    0.0000    0.0000 O   0  0
    0.0000    0.0000    0.0000 C   0  0
    0.0000    0.0000    0.0000 C   0  0
    0.0000    0.0000    0.0000 C   0  0
    0.0000    0.0000    0.0000 C   0  0
    0.0000    0.0000    0.0000 C   0  0
    0.0000    0.0000    0.0000 C   0  0
    0.0000    0.0000    0.0000 C   0  0
  1  2  1  0
  2  3  2  0
  2  4  1  0
  4  5  1  0
  5  6  2  0
  6  7  1  0
  7  8  1  0
  8  9  1  0
  9 10  2  0
 10 11  1  0
 11 12  2  0
 12 13  1  0
 13 14  2  0
 14  9  1  0
  6 15  1  0
 15 16  2  0
 16 17  1  0
 17 18  1  0
 18 19  2  3
 19 20  1  0
 20 21  2  0
 20 22  1  0
 22 16  1  0
 22 23  2  0
 23  5  1  0
 23 24  1  0
 24 25  1  0
 25 26  2  0
 25 27  1  0
 18 28  1  0
 28 29  2  0
 29 30  1  0
 30 31  2  0
 31 32  1  0
 32 33  2  0
 33 28  1  0
M  END
> <Name>
pgpi0051

> <Smiles>
CC(=O)Oc1c(OCc2ccccc2)cc3OC(=CC(=O)c3c1OC(=O)C)c4ccccc4

> <Property>
1

> <Canonical_Smiles>
CC(=O)Oc1c(OCc2ccccc2)cc3OC(=CC(=O)c3c1OC(=O)C)c4ccccc4

$$$$
pgpi0052
  SciTegic10311710362D

 30 33  0  0  0  0            999 V2000
    0.0000    0.0000    0.0000 C   0  0
    0.0000    0.0000    0.0000 C   0  0
    0.0000    0.0000    0.0000 O   0  0
    0.0000    0.0000    0.0000 O   0  0
    0.0000    0.0000    0.0000 C   0  0
    0.0000    0.0000    0.0000 C   0  0
    0.0000    0.0000    0.0000 C   0  0
    0.0000    0.0000    0.0000 O   0  0
    0.0000    0.0000    0.0000 C   0  0
    0.0000    0.0000    0.0000 C   0  0
    0.0000    0.0000    0.0000 C   0  0
    0.0000    0.0000    0.0000 O   0  0
    0.0000    0.0000    0.0000 C   0  0
    0.0000    0.0000    0.0000 C   0  0
    0.0000    0.0000    0.0000 O   0  0
    0.0000    0.0000    0.0000 C   0  0
    0.0000    0.0000    0.0000 O   0  0
    0.0000    0.0000    0.0000 C   0  0
    0.0000    0.0000    0.0000 C   0  0
    0.0000    0.0000    0.0000 C   0  0
    0.0000    0.0000    0.0000 C   0  0
    0.0000    0.0000    0.0000 C   0  0
    0.0000    0.0000    0.0000 C   0  0
    0.0000    0.0000    0.0000 C   0  0
    0.0000    0.0000    0.0000 C   0  0
    0.0000    0.0000    0.0000 C   0  0
    0.0000    0.0000    0.0000 C   0  0
    0.0000    0.0000    0.0000 C   0  0
    0.0000    0.0000    0.0000 C   0  0
    0.0000    0.0000    0.0000 C   0  0
  1  2  1  0
  2  3  2  0
  2  4  1  0
  4  5  1  0
  5  6  2  0
  6  7  1  0
  7  8  1  0
  8  9  1  0
  9 10  2  3
 10 11  1  0
 11 12  2  0
 11 13  1  0
 13  7  2  0
 13 14  1  0
 14 15  1  0
 14 16  2  0
 16  5  1  0
 16 17  1  0
 17 18  1  0
 18 19  1  0
 19 20  2  0
 20 21  1  0
 21 22  2  0
 22 23  1  0
 23 24  2  0
 24 19  1  0
  9 25  1  0
 25 26  2  0
 26 27  1  0
 27 28  2  0
 28 29  1  0
 29 30  2  0
 30 25  1  0
M  END
> <Name>
pgpi0052

> <Smiles>
CC(=O)Oc1cc2OC(=CC(=O)c2c(O)c1OCc3ccccc3)c4ccccc4

> <Property>
1

> <Canonical_Smiles>
CC(=O)Oc1cc2OC(=CC(=O)c2c(O)c1OCc3ccccc3)c4ccccc4

$$$$
pgpi0053
  SciTegic10311710362D

 33 36  0  0  0  0            999 V2000
    0.0000    0.0000    0.0000 C   0  0
    0.0000    0.0000    0.0000 C   0  0
    0.0000    0.0000    0.0000 O   0  0
    0.0000    0.0000    0.0000 O   0  0
    0.0000    0.0000    0.0000 C   0  0
    0.0000    0.0000    0.0000 C   0  0
    0.0000    0.0000    0.0000 C   0  0
    0.0000    0.0000    0.0000 O   0  0
    0.0000    0.0000    0.0000 C   0  0
    0.0000    0.0000    0.0000 C   0  0
    0.0000    0.0000    0.0000 C   0  0
    0.0000    0.0000    0.0000 O   0  0
    0.0000    0.0000    0.0000 C   0  0
    0.0000    0.0000    0.0000 C   0  0
    0.0000    0.0000    0.0000 O   0  0
    0.0000    0.0000    0.0000 C   0  0
    0.0000    0.0000    0.0000 C   0  0
    0.0000    0.0000    0.0000 C   0  0
    0.0000    0.0000    0.0000 C   0  0
    0.0000    0.0000    0.0000 C   0  0
    0.0000    0.0000    0.0000 C   0  0
    0.0000    0.0000    0.0000 C   0  0
    0.0000    0.0000    0.0000 C   0  0
    0.0000    0.0000    0.0000 O   0  0
    0.0000    0.0000    0.0000 C   0  0
    0.0000    0.0000    0.0000 O   0  0
    0.0000    0.0000    0.0000 C   0  0
    0.0000    0.0000    0.0000 C   0  0
    0.0000    0.0000    0.0000 C   0  0
    0.0000    0.0000    0.0000 C   0  0
    0.0000    0.0000    0.0000 C   0  0
    0.0000    0.0000    0.0000 C   0  0
    0.0000    0.0000    0.0000 C   0  0
  1  2  1  0
  2  3  2  0
  2  4  1  0
  4  5  1  0
  5  6  2  0
  6  7  1  0
  7  8  1  0
  8  9  1  0
  9 10  2  3
 10 11  1  0
 11 12  2  0
 11 13  1  0
 13  7  2  0
 13 14  1  0
 14 15  1  0
 15 16  1  0
 16 17  1  0
 17 18  2  0
 18 19  1  0
 19 20  2  0
 20 21  1  0
 21 22  2  0
 22 17  1  0
 14 23  2  0
 23  5  1  0
 23 24  1  0
 24 25  1  0
 25 26  2  0
 25 27  1  0
  9 28  1  0
 28 29  2  0
 29 30  1  0
 30 31  2  0
 31 32  1  0
 32 33  2  0
 33 28  1  0
M  END
> <Name>
pgpi0053

> <Smiles>
CC(=O)Oc1cc2OC(=CC(=O)c2c(OCc3ccccc3)c1OC(=O)C)c4ccccc4

> <Property>
1

> <Canonical_Smiles>
CC(=O)Oc1cc2OC(=CC(=O)c2c(OCc3ccccc3)c1OC(=O)C)c4ccccc4

$$$$
pgpi0054
  SciTegic10311710362D

 27 29  0  0  0  0            999 V2000
    0.0000    0.0000    0.0000 C   0  0
    0.0000    0.0000    0.0000 C   0  0
    0.0000    0.0000    0.0000 O   0  0
    0.0000    0.0000    0.0000 O   0  0
    0.0000    0.0000    0.0000 C   0  0
    0.0000    0.0000    0.0000 C   0  0
    0.0000    0.0000    0.0000 O   0  0
    0.0000    0.0000    0.0000 C   0  0
    0.0000    0.0000    0.0000 C   0  0
    0.0000    0.0000    0.0000 O   0  0
    0.0000    0.0000    0.0000 C   0  0
    0.0000    0.0000    0.0000 C   0  0
    0.0000    0.0000    0.0000 O   0  0
    0.0000    0.0000    0.0000 C   0  0
    0.0000    0.0000    0.0000 C   0  0
    0.0000    0.0000    0.0000 Br  0  0
    0.0000    0.0000    0.0000 C   0  0
    0.0000    0.0000    0.0000 O   0  0
    0.0000    0.0000    0.0000 C   0  0
    0.0000    0.0000    0.0000 O   0  0
    0.0000    0.0000    0.0000 C   0  0
    0.0000    0.0000    0.0000 C   0  0
    0.0000    0.0000    0.0000 C   0  0
    0.0000    0.0000    0.0000 C   0  0
    0.0000    0.0000    0.0000 C   0  0
    0.0000    0.0000    0.0000 C   0  0
    0.0000    0.0000    0.0000 C   0  0
  1  2  1  0
  2  3  2  0
  2  4  1  0
  4  5  1  0
  5  6  2  0
  6  7  1  0
  6  8  1  0
  8  9  1  0
  9 10  2  0
  9 11  1  0
 11 12  2  3
 12 13  1  0
 13 14  1  0
 14  8  2  0
 14 15  1  0
 15 16  1  0
 15 17  2  0
 17  5  1  0
 17 18  1  0
 18 19  1  0
 19 20  2  0
 19 21  1  0
 12 22  1  0
 22 23  2  0
 23 24  1  0
 24 25  2  0
 25 26  1  0
 26 27  2  0
 27 22  1  0
M  END
> <Name>
pgpi0054

> <Smiles>
CC(=O)Oc1c(O)c2C(=O)C=C(Oc2c(Br)c1OC(=O)C)c3ccccc3

> <Property>
1

> <Canonical_Smiles>
CC(=O)Oc1c(O)c2C(=O)C=C(Oc2c(Br)c1OC(=O)C)c3ccccc3

$$$$
pgpi0055
  SciTegic10311710362D

 35 38  0  0  1  0            999 V2000
    0.0000    0.0000    0.0000 C   0  0
    0.0000    0.0000    0.0000 C   0  0
    0.0000    0.0000    0.0000 C   0  0
    0.0000    0.0000    0.0000 C   0  0
    0.0000    0.0000    0.0000 C   0  0
    0.0000    0.0000    0.0000 C   0  0
    0.0000    0.0000    0.0000 N   0  0
    0.0000    0.0000    0.0000 C   0  0
    0.0000    0.0000    0.0000 C   0  0
    0.0000    0.0000    0.0000 N   0  0
    0.0000    0.0000    0.0000 C   0  0
    0.0000    0.0000    0.0000 C   0  0  1  0  0  0
    0.0000    0.0000    0.0000 O   0  0
    0.0000    0.0000    0.0000 C   0  0
    0.0000    0.0000    0.0000 O   0  0
    0.0000    0.0000    0.0000 C   0  0
    0.0000    0.0000    0.0000 C   0  0
    0.0000    0.0000    0.0000 C   0  0
    0.0000    0.0000    0.0000 C   0  0
    0.0000    0.0000    0.0000 C   0  0
    0.0000    0.0000    0.0000 C   0  0
    0.0000    0.0000    0.0000 C   0  0
    0.0000    0.0000    0.0000 O   0  0
    0.0000    0.0000    0.0000 C   0  0
    0.0000    0.0000    0.0000 C   0  0
    0.0000    0.0000    0.0000 C   0  0
    0.0000    0.0000    0.0000 C   0  0
    0.0000    0.0000    0.0000 C   0  0
    0.0000    0.0000    0.0000 C   0  0
    0.0000    0.0000    0.0000 C   0  0
    0.0000    0.0000    0.0000 C   0  0
    0.0000    0.0000    0.0000 C   0  0
    0.0000    0.0000    0.0000 C   0  0
    0.0000    0.0000    0.0000 C   0  0
    0.0000    0.0000    0.0000 C   0  0
  1  2  1  0
  2  3  2  0
  3  4  1  0
  4  5  2  0
  5  6  1  0
  6  7  1  0
  7  8  1  0
  8  9  1  0
  9 10  1  0
 10 11  1  0
 11 12  1  0
 12 13  1  1
 12 14  1  0
 14 15  1  0
 15 16  1  0
 16 17  2  0
 17 18  1  0
 18 19  2  0
 19 20  1  0
 20 21  2  0
 21 16  1  0
 21 22  1  0
 22 23  2  0
 22 24  1  0
 24 25  1  0
 25 26  1  0
 26 27  2  0
 27 28  1  0
 28 29  2  0
 29 30  1  0
 30 31  2  0
 31 26  1  0
 10 32  1  0
 32 33  1  0
 33  7  1  0
  6 34  2  0
 34  2  1  0
 34 35  1  0
M  END
> <Name>
pgpi0055

> <Smiles>
Cc1cccc(N2CCN(C[C@@H](O)COc3ccccc3C(=O)CCc4ccccc4)CC2)c1C

> <Property>
1

> <Canonical_Smiles>
Cc1cccc(N2CCN(C[C@@H](O)COc3ccccc3C(=O)CCc4ccccc4)CC2)c1C

$$$$
pgpi0056
  SciTegic10311710362D

 22 25  0  0  0  0            999 V2000
    0.0000    0.0000    0.0000 Cl  0  0
    0.0000    0.0000    0.0000 C   0  0
    0.0000    0.0000    0.0000 C   0  0
    0.0000    0.0000    0.0000 C   0  0
    0.0000    0.0000    0.0000 C   0  0
    0.0000    0.0000    0.0000 C   0  0
    0.0000    0.0000    0.0000 C   0  0
    0.0000    0.0000    0.0000 C   0  0
    0.0000    0.0000    0.0000 N   0  0
    0.0000    0.0000    0.0000 C   0  0
    0.0000    0.0000    0.0000 N   0  0
    0.0000    0.0000    0.0000 C   0  0
    0.0000    0.0000    0.0000 C   0  0
    0.0000    0.0000    0.0000 C   0  0
    0.0000    0.0000    0.0000 C   0  0
    0.0000    0.0000    0.0000 C   0  0
    0.0000    0.0000    0.0000 C   0  0
    0.0000    0.0000    0.0000 C   0  0
    0.0000    0.0000    0.0000 C   0  0
    0.0000    0.0000    0.0000 C   0  0
    0.0000    0.0000    0.0000 C   0  0
    0.0000    0.0000    0.0000 N   0  0
  1  2  1  0
  2  3  2  0
  3  4  1  0
  4  5  2  0
  5  6  1  0
  6  7  2  0
  7  2  1  0
  7  8  1  0
  8  9  2  0
  9 10  1  0
 10 11  1  0
 11 12  1  0
 12 13  1  0
 13 14  1  0
 14 15  1  0
 15 11  1  0
 10 16  2  0
 16 17  1  0
 17 18  2  0
 18 19  1  0
 19 20  2  0
 20 21  1  0
 21 16  1  0
 21 22  2  0
 22  8  1  0
M  END
> <Name>
pgpi0056

> <Smiles>
Clc1ccccc1c2nc(N3CCCC3)c4ccccc4n2

> <Property>
1

> <Canonical_Smiles>
Clc1ccccc1c2nc(N3CCCC3)c4ccccc4n2

$$$$
pgpi0057
  SciTegic10311710362D

 33 35  0  0  1  0            999 V2000
    0.0000    0.0000    0.0000 C   0  0
    0.0000    0.0000    0.0000 C   0  0
    0.0000    0.0000    0.0000 C   0  0
    0.0000    0.0000    0.0000 N   0  0
    0.0000    0.0000    0.0000 C   0  0
    0.0000    0.0000    0.0000 C   0  0  2  0  0  0
    0.0000    0.0000    0.0000 O   0  0
    0.0000    0.0000    0.0000 C   0  0
    0.0000    0.0000    0.0000 O   0  0
    0.0000    0.0000    0.0000 C   0  0
    0.0000    0.0000    0.0000 C   0  0
    0.0000    0.0000    0.0000 C   0  0
    0.0000    0.0000    0.0000 C   0  0
    0.0000    0.0000    0.0000 C   0  0
    0.0000    0.0000    0.0000 C   0  0
    0.0000    0.0000    0.0000 C   0  0
    0.0000    0.0000    0.0000 O   0  0
    0.0000    0.0000    0.0000 C   0  0
    0.0000    0.0000    0.0000 C   0  0
    0.0000    0.0000    0.0000 C   0  0
    0.0000    0.0000    0.0000 C   0  0
    0.0000    0.0000    0.0000 C   0  0
    0.0000    0.0000    0.0000 C   0  0
    0.0000    0.0000    0.0000 C   0  0
    0.0000    0.0000    0.0000 C   0  0
    0.0000    0.0000    0.0000 C   0  0
    0.0000    0.0000    0.0000 O   0  0
    0.0000    0.0000    0.0000 C   0  0
    0.0000    0.0000    0.0000 C   0  0
    0.0000    0.0000    0.0000 C   0  0
    0.0000    0.0000    0.0000 C   0  0
    0.0000    0.0000    0.0000 C   0  0
    0.0000    0.0000    0.0000 C   0  0
  1  2  1  0
  2  3  1  0
  3  4  1  0
  4  5  1  0
  5  6  1  0
  6  7  1  1
  6  8  1  0
  8  9  1  0
  9 10  1  0
 10 11  2  0
 11 12  1  0
 12 13  2  0
 13 14  1  0
 14 15  2  0
 15 10  1  0
 15 16  1  0
 16 17  2  0
 16 18  1  0
 18 19  1  0
 19 20  1  0
 20 21  2  0
 21 22  1  0
 22 23  2  0
 23 24  1  0
 24 25  2  0
 25 20  1  0
  4 26  1  0
 26 27  2  0
 26 28  1  0
 28 29  2  0
 29 30  1  0
 30 31  2  0
 31 32  1  0
 32 33  2  0
 33 28  1  0
M  END
> <Name>
pgpi0057

> <Smiles>
CCCN(C[C@H](O)COc1ccccc1C(=O)CCc2ccccc2)C(=O)c3ccccc3

> <Property>
1

> <Canonical_Smiles>
CCCN(C[C@H](O)COc1ccccc1C(=O)CCc2ccccc2)C(=O)c3ccccc3

$$$$
pgpi0058
  SciTegic10311710362D

 28 30  0  0  1  0            999 V2000
    0.0000    0.0000    0.0000 C   0  0
    0.0000    0.0000    0.0000 C   0  0
    0.0000    0.0000    0.0000 C   0  0
    0.0000    0.0000    0.0000 O   0  0
    0.0000    0.0000    0.0000 C   0  0
    0.0000    0.0000    0.0000 C   0  0
    0.0000    0.0000    0.0000 C   0  0
    0.0000    0.0000    0.0000 C   0  0
    0.0000    0.0000    0.0000 C   0  0
    0.0000    0.0000    0.0000 C   0  0
    0.0000    0.0000    0.0000 O   0  0
    0.0000    0.0000    0.0000 C   0  0
    0.0000    0.0000    0.0000 C   0  0  1  0  0  0
    0.0000    0.0000    0.0000 O   0  0
    0.0000    0.0000    0.0000 C   0  0
    0.0000    0.0000    0.0000 N   0  0
    0.0000    0.0000    0.0000 C   0  0
    0.0000    0.0000    0.0000 C   0  0
    0.0000    0.0000    0.0000 C   0  0
    0.0000    0.0000    0.0000 O   0  0
    0.0000    0.0000    0.0000 C   0  0
    0.0000    0.0000    0.0000 C   0  0
    0.0000    0.0000    0.0000 C   0  0
    0.0000    0.0000    0.0000 C   0  0
    0.0000    0.0000    0.0000 C   0  0
    0.0000    0.0000    0.0000 C   0  0
    0.0000    0.0000    0.0000 C   0  0
    0.0000    0.0000    0.0000 C   0  0
  1  2  1  0
  2  3  1  0
  3  4  2  0
  3  5  1  0
  5  6  2  0
  6  7  1  0
  7  8  2  0
  8  9  1  0
  9 10  2  0
 10  5  1  0
 10 11  1  0
 11 12  1  0
 12 13  1  0
 13 14  1  1
 13 15  1  0
 15 16  1  0
 16 17  1  0
 17 18  1  0
 18 19  1  0
 19 20  1  0
 19 21  1  0
 21 22  1  0
 22 16  1  0
 19 23  1  0
 23 24  2  0
 24 25  1  0
 25 26  2  0
 26 27  1  0
 27 28  2  0
 28 23  1  0
M  END
> <Name>
pgpi0058

> <Smiles>
CCC(=O)c1ccccc1OC[C@@H](O)CN2CCC(O)(CC2)c3ccccc3

> <Property>
1

> <Canonical_Smiles>
CCC(=O)c1ccccc1OC[C@@H](O)CN2CCC(O)(CC2)c3ccccc3

$$$$
pgpi0059
  SciTegic10311710362D

 37 41  0  0  1  0            999 V2000
    0.0000    0.0000    0.0000 O   0  0
    0.0000    0.0000    0.0000 C   0  0  2  0  0  0
    0.0000    0.0000    0.0000 C   0  0
    0.0000    0.0000    0.0000 O   0  0
    0.0000    0.0000    0.0000 C   0  0
    0.0000    0.0000    0.0000 C   0  0
    0.0000    0.0000    0.0000 C   0  0
    0.0000    0.0000    0.0000 C   0  0
    0.0000    0.0000    0.0000 C   0  0
    0.0000    0.0000    0.0000 C   0  0
    0.0000    0.0000    0.0000 C   0  0
    0.0000    0.0000    0.0000 O   0  0
    0.0000    0.0000    0.0000 C   0  0
    0.0000    0.0000    0.0000 C   0  0
    0.0000    0.0000    0.0000 C   0  0
    0.0000    0.0000    0.0000 C   0  0
    0.0000    0.0000    0.0000 C   0  0
    0.0000    0.0000    0.0000 C   0  0
    0.0000    0.0000    0.0000 C   0  0
    0.0000    0.0000    0.0000 C   0  0
    0.0000    0.0000    0.0000 C   0  0
    0.0000    0.0000    0.0000 C   0  0
    0.0000    0.0000    0.0000 C   0  0
    0.0000    0.0000    0.0000 C   0  0
    0.0000    0.0000    0.0000 N   0  0
    0.0000    0.0000    0.0000 C   0  0
    0.0000    0.0000    0.0000 C   0  0
    0.0000    0.0000    0.0000 C   0  0
    0.0000    0.0000    0.0000 O   0  0
    0.0000    0.0000    0.0000 C   0  0
    0.0000    0.0000    0.0000 C   0  0
    0.0000    0.0000    0.0000 C   0  0
    0.0000    0.0000    0.0000 C   0  0
    0.0000    0.0000    0.0000 C   0  0
    0.0000    0.0000    0.0000 C   0  0
    0.0000    0.0000    0.0000 C   0  0
    0.0000    0.0000    0.0000 C   0  0
  2  1  1  1
  2  3  1  0
  3  4  1  0
  4  5  1  0
  5  6  2  0
  6  7  1  0
  7  8  2  0
  8  9  1  0
  9 10  2  0
 10  5  1  0
 10 11  1  0
 11 12  2  0
 11 13  1  0
 13 14  1  0
 14 15  2  0
 15 16  1  0
 16 17  2  0
 17 18  1  0
 18 19  2  0
 19 20  1  0
 20 21  2  0
 21 22  1  0
 22 23  2  0
 23 14  1  0
 23 18  1  0
  2 24  1  0
 24 25  1  0
 25 26  1  0
 26 27  1  0
 27 28  1  0
 28 29  1  0
 28 30  1  0
 30 31  1  0
 31 25  1  0
 28 32  1  0
 32 33  2  0
 33 34  1  0
 34 35  2  0
 35 36  1  0
 36 37  2  0
 37 32  1  0
M  END
> <Name>
pgpi0059

> <Smiles>
O[C@H](COc1ccccc1C(=O)Cc2cccc3ccccc23)CN4CCC(O)(CC4)c5ccccc5

> <Property>
1

> <Canonical_Smiles>
O[C@H](COc1ccccc1C(=O)Cc2cccc3ccccc23)CN4CCC(O)(CC4)c5ccccc5

$$$$
pgpi0060
  SciTegic10311710362D

 27 29  0  0  1  0            999 V2000
    0.0000    0.0000    0.0000 C   0  0
    0.0000    0.0000    0.0000 C   0  0
    0.0000    0.0000    0.0000 O   0  0
    0.0000    0.0000    0.0000 C   0  0
    0.0000    0.0000    0.0000 C   0  0
    0.0000    0.0000    0.0000 C   0  0
    0.0000    0.0000    0.0000 C   0  0
    0.0000    0.0000    0.0000 C   0  0
    0.0000    0.0000    0.0000 O   0  0
    0.0000    0.0000    0.0000 C   0  0
    0.0000    0.0000    0.0000 C   0  0  2  0  0  0
    0.0000    0.0000    0.0000 O   0  0
    0.0000    0.0000    0.0000 C   0  0
    0.0000    0.0000    0.0000 N   0  0
    0.0000    0.0000    0.0000 C   0  0
    0.0000    0.0000    0.0000 C   0  0
    0.0000    0.0000    0.0000 N   0  0
    0.0000    0.0000    0.0000 C   0  0
    0.0000    0.0000    0.0000 C   0  0
    0.0000    0.0000    0.0000 C   0  0
    0.0000    0.0000    0.0000 C   0  0
    0.0000    0.0000    0.0000 C   0  0
    0.0000    0.0000    0.0000 C   0  0
    0.0000    0.0000    0.0000 F   0  0
    0.0000    0.0000    0.0000 C   0  0
    0.0000    0.0000    0.0000 C   0  0
    0.0000    0.0000    0.0000 C   0  0
  1  2  1  0
  2  3  2  0
  2  4  1  0
  4  5  2  0
  5  6  1  0
  6  7  2  0
  7  8  1  0
  8  9  1  0
  9 10  1  0
 10 11  1  0
 11 12  1  1
 11 13  1  0
 13 14  1  0
 14 15  1  0
 15 16  1  0
 16 17  1  0
 17 18  1  0
 18 19  1  0
 19 14  1  0
 17 20  1  0
 20 21  2  0
 21 22  1  0
 22 23  2  0
 23 24  1  0
 23 25  1  0
 25 26  2  0
 26 20  1  0
  8 27  2  0
 27  4  1  0
M  END
> <Name>
pgpi0060

> <Smiles>
CC(=O)c1cccc(OC[C@H](O)CN2CCN(CC2)c3ccc(F)cc3)c1

> <Property>
1

> <Canonical_Smiles>
CC(=O)c1cccc(OC[C@H](O)CN2CCN(CC2)c3ccc(F)cc3)c1

$$$$
pgpi0061
  SciTegic10311710362D

 35 38  0  0  1  0            999 V2000
    0.0000    0.0000    0.0000 O   0  0
    0.0000    0.0000    0.0000 C   0  0  2  0  0  0
    0.0000    0.0000    0.0000 C   0  0
    0.0000    0.0000    0.0000 O   0  0
    0.0000    0.0000    0.0000 C   0  0
    0.0000    0.0000    0.0000 C   0  0
    0.0000    0.0000    0.0000 C   0  0
    0.0000    0.0000    0.0000 C   0  0
    0.0000    0.0000    0.0000 C   0  0
    0.0000    0.0000    0.0000 C   0  0
    0.0000    0.0000    0.0000 C   0  0
    0.0000    0.0000    0.0000 O   0  0
    0.0000    0.0000    0.0000 C   0  0
    0.0000    0.0000    0.0000 C   0  0
    0.0000    0.0000    0.0000 C   0  0
    0.0000    0.0000    0.0000 C   0  0
    0.0000    0.0000    0.0000 C   0  0
    0.0000    0.0000    0.0000 C   0  0
    0.0000    0.0000    0.0000 C   0  0
    0.0000    0.0000    0.0000 C   0  0
    0.0000    0.0000    0.0000 C   0  0
    0.0000    0.0000    0.0000 N   0  0
    0.0000    0.0000    0.0000 C   0  0
    0.0000    0.0000    0.0000 C   0  0
    0.0000    0.0000    0.0000 N   0  0
    0.0000    0.0000    0.0000 C   0  0
    0.0000    0.0000    0.0000 C   0  0
    0.0000    0.0000    0.0000 C   0  0
    0.0000    0.0000    0.0000 O   0  0
    0.0000    0.0000    0.0000 C   0  0
    0.0000    0.0000    0.0000 C   0  0
    0.0000    0.0000    0.0000 C   0  0
    0.0000    0.0000    0.0000 C   0  0
    0.0000    0.0000    0.0000 C   0  0
    0.0000    0.0000    0.0000 C   0  0
  2  1  1  1
  2  3  1  0
  3  4  1  0
  4  5  1  0
  5  6  2  0
  6  7  1  0
  7  8  2  0
  8  9  1  0
  9 10  2  0
 10  5  1  0
 10 11  1  0
 11 12  2  0
 11 13  1  0
 13 14  1  0
 14 15  1  0
 15 16  2  0
 16 17  1  0
 17 18  2  0
 18 19  1  0
 19 20  2  0
 20 15  1  0
  2 21  1  0
 21 22  1  0
 22 23  1  0
 23 24  1  0
 24 25  1  0
 25 26  1  0
 26 27  1  0
 27 22  1  0
 25 28  1  0
 28 29  2  0
 28 30  1  0
 30 31  2  0
 31 32  1  0
 32 33  2  0
 33 34  1  0
 34 35  2  0
 35 30  1  0
M  END
> <Name>
pgpi0061

> <Smiles>
O[C@H](COc1ccccc1C(=O)CCc2ccccc2)CN3CCN(CC3)C(=O)c4ccccc4

> <Property>
1

> <Canonical_Smiles>
O[C@H](COc1ccccc1C(=O)CCc2ccccc2)CN3CCN(CC3)C(=O)c4ccccc4

$$$$
pgpi0062
  SciTegic10311710362D

 26 28  0  0  1  0            999 V2000
    0.0000    0.0000    0.0000 C   0  0
    0.0000    0.0000    0.0000 O   0  0
    0.0000    0.0000    0.0000 C   0  0
    0.0000    0.0000    0.0000 C   0  0
    0.0000    0.0000    0.0000 C   0  0
    0.0000    0.0000    0.0000 C   0  0
    0.0000    0.0000    0.0000 O   0  0
    0.0000    0.0000    0.0000 C   0  0
    0.0000    0.0000    0.0000 C   0  0  1  0  0  0
    0.0000    0.0000    0.0000 O   0  0
    0.0000    0.0000    0.0000 C   0  0
    0.0000    0.0000    0.0000 N   0  0
    0.0000    0.0000    0.0000 C   0  0
    0.0000    0.0000    0.0000 C   0  0
    0.0000    0.0000    0.0000 N   0  0
    0.0000    0.0000    0.0000 C   0  0
    0.0000    0.0000    0.0000 C   0  0
    0.0000    0.0000    0.0000 C   0  0
    0.0000    0.0000    0.0000 C   0  0
    0.0000    0.0000    0.0000 C   0  0
    0.0000    0.0000    0.0000 C   0  0
    0.0000    0.0000    0.0000 F   0  0
    0.0000    0.0000    0.0000 C   0  0
    0.0000    0.0000    0.0000 C   0  0
    0.0000    0.0000    0.0000 C   0  0
    0.0000    0.0000    0.0000 C   0  0
  1  2  1  0
  2  3  1  0
  3  4  2  0
  4  5  1  0
  5  6  2  0
  6  7  1  0
  7  8  1  0
  8  9  1  0
  9 10  1  1
  9 11  1  0
 11 12  1  0
 12 13  1  0
 13 14  1  0
 14 15  1  0
 15 16  1  0
 16 17  1  0
 17 12  1  0
 15 18  1  0
 18 19  2  0
 19 20  1  0
 20 21  2  0
 21 22  1  0
 21 23  1  0
 23 24  2  0
 24 18  1  0
  6 25  1  0
 25 26  2  0
 26  3  1  0
M  END
> <Name>
pgpi0062

> <Smiles>
COc1ccc(OC[C@@H](O)CN2CCN(CC2)c3ccc(F)cc3)cc1

> <Property>
1

> <Canonical_Smiles>
COc1ccc(OC[C@@H](O)CN2CCN(CC2)c3ccc(F)cc3)cc1

$$$$
pgpi0063
  SciTegic10311710362D

 32 34  0  0  1  0            999 V2000
    0.0000    0.0000    0.0000 C   0  0
    0.0000    0.0000    0.0000 C   0  0
    0.0000    0.0000    0.0000 C   0  0
    0.0000    0.0000    0.0000 C   0  0  1  0  0  0
    0.0000    0.0000    0.0000 N   0  0
    0.0000    0.0000    0.0000 C   0  0
    0.0000    0.0000    0.0000 C   0  0  2  0  0  0
    0.0000    0.0000    0.0000 O   0  0
    0.0000    0.0000    0.0000 C   0  0
    0.0000    0.0000    0.0000 O   0  0
    0.0000    0.0000    0.0000 C   0  0
    0.0000    0.0000    0.0000 C   0  0
    0.0000    0.0000    0.0000 C   0  0
    0.0000    0.0000    0.0000 C   0  0
    0.0000    0.0000    0.0000 C   0  0
    0.0000    0.0000    0.0000 C   0  0
    0.0000    0.0000    0.0000 C   0  0
    0.0000    0.0000    0.0000 O   0  0
    0.0000    0.0000    0.0000 C   0  0
    0.0000    0.0000    0.0000 C   0  0
    0.0000    0.0000    0.0000 C   0  0
    0.0000    0.0000    0.0000 C   0  0
    0.0000    0.0000    0.0000 C   0  0
    0.0000    0.0000    0.0000 C   0  0
    0.0000    0.0000    0.0000 C   0  0
    0.0000    0.0000    0.0000 C   0  0
    0.0000    0.0000    0.0000 C   0  0
    0.0000    0.0000    0.0000 C   0  0
    0.0000    0.0000    0.0000 C   0  0
    0.0000    0.0000    0.0000 C   0  0
    0.0000    0.0000    0.0000 C   0  0
    0.0000    0.0000    0.0000 C   0  0
  1  2  1  0
  2  3  1  0
  2  4  1  0
  4  5  1  1
  5  6  1  0
  6  7  1  0
  7  8  1  1
  7  9  1  0
  9 10  1  0
 10 11  1  0
 11 12  2  0
 12 13  1  0
 13 14  2  0
 14 15  1  0
 15 16  2  0
 16 11  1  0
 16 17  1  0
 17 18  2  0
 17 19  1  0
 19 20  1  0
 20 21  1  0
 21 22  2  0
 22 23  1  0
 23 24  2  0
 24 25  1  0
 25 26  2  0
 26 21  1  0
  4 27  1  0
 27 28  2  0
 28 29  1  0
 29 30  2  0
 30 31  1  0
 31 32  2  0
 32 27  1  0
M  END
> <Name>
pgpi0063

> <Smiles>
CC(C)[C@@H](NC[C@H](O)COc1ccccc1C(=O)CCc2ccccc2)c3ccccc3

> <Property>
1

> <Canonical_Smiles>
CC(C)[C@@H](NC[C@H](O)COc1ccccc1C(=O)CCc2ccccc2)c3ccccc3

$$$$
pgpi0064
  SciTegic10311710362D

 36 39  0  0  1  0            999 V2000
    0.0000    0.0000    0.0000 C   0  0
    0.0000    0.0000    0.0000 C   0  0
    0.0000    0.0000    0.0000 C   0  0
    0.0000    0.0000    0.0000 C   0  0
    0.0000    0.0000    0.0000 C   0  0
    0.0000    0.0000    0.0000 C   0  0
    0.0000    0.0000    0.0000 C   0  0
    0.0000    0.0000    0.0000 N   0  0
    0.0000    0.0000    0.0000 C   0  0
    0.0000    0.0000    0.0000 C   0  0
    0.0000    0.0000    0.0000 N   0  0
    0.0000    0.0000    0.0000 C   0  0
    0.0000    0.0000    0.0000 C   0  0  2  0  0  0
    0.0000    0.0000    0.0000 O   0  0
    0.0000    0.0000    0.0000 C   0  0
    0.0000    0.0000    0.0000 O   0  0
    0.0000    0.0000    0.0000 C   0  0
    0.0000    0.0000    0.0000 C   0  0
    0.0000    0.0000    0.0000 C   0  0
    0.0000    0.0000    0.0000 Cl  0  0
    0.0000    0.0000    0.0000 C   0  0
    0.0000    0.0000    0.0000 Cl  0  0
    0.0000    0.0000    0.0000 C   0  0
    0.0000    0.0000    0.0000 C   0  0
    0.0000    0.0000    0.0000 C   0  0
    0.0000    0.0000    0.0000 O   0  0
    0.0000    0.0000    0.0000 C   0  0
    0.0000    0.0000    0.0000 C   0  0
    0.0000    0.0000    0.0000 C   0  0
    0.0000    0.0000    0.0000 C   0  0
    0.0000    0.0000    0.0000 C   0  0
    0.0000    0.0000    0.0000 C   0  0
    0.0000    0.0000    0.0000 C   0  0
    0.0000    0.0000    0.0000 C   0  0
    0.0000    0.0000    0.0000 C   0  0
    0.0000    0.0000    0.0000 C   0  0
  1  2  1  0
  2  3  2  0
  3  4  1  0
  4  5  2  0
  5  6  1  0
  6  7  2  0
  7  2  1  0
  7  8  1  0
  8  9  1  0
  9 10  1  0
 10 11  1  0
 11 12  1  0
 12 13  1  0
 13 14  1  1
 13 15  1  0
 15 16  1  0
 16 17  1  0
 17 18  2  0
 18 19  1  0
 19 20  1  0
 19 21  2  0
 21 22  1  0
 21 23  1  0
 23 24  2  0
 24 17  1  0
 24 25  1  0
 25 26  2  0
 25 27  1  0
 27 28  1  0
 28 29  1  0
 29 30  2  0
 30 31  1  0
 31 32  2  0
 32 33  1  0
 33 34  2  0
 34 29  1  0
 11 35  1  0
 35 36  1  0
 36  8  1  0
M  END
> <Name>
pgpi0064

> <Smiles>
Cc1ccccc1N2CCN(C[C@H](O)COc3cc(Cl)c(Cl)cc3C(=O)CCc4ccccc4)CC2

> <Property>
1

> <Canonical_Smiles>
Cc1ccccc1N2CCN(C[C@H](O)COc3cc(Cl)c(Cl)cc3C(=O)CCc4ccccc4)CC2

$$$$
pgpi0065
  SciTegic10311710362D

 33 35  0  0  1  0            999 V2000
    0.0000    0.0000    0.0000 C   0  0
    0.0000    0.0000    0.0000 C   0  0
    0.0000    0.0000    0.0000 C   0  0
    0.0000    0.0000    0.0000 C   0  0
    0.0000    0.0000    0.0000 C   0  0  1  0  0  0
    0.0000    0.0000    0.0000 N   0  0
    0.0000    0.0000    0.0000 C   0  0
    0.0000    0.0000    0.0000 C   0  0  2  0  0  0
    0.0000    0.0000    0.0000 O   0  0
    0.0000    0.0000    0.0000 C   0  0
    0.0000    0.0000    0.0000 O   0  0
    0.0000    0.0000    0.0000 C   0  0
    0.0000    0.0000    0.0000 C   0  0
    0.0000    0.0000    0.0000 C   0  0
    0.0000    0.0000    0.0000 C   0  0
    0.0000    0.0000    0.0000 C   0  0
    0.0000    0.0000    0.0000 C   0  0
    0.0000    0.0000    0.0000 C   0  0
    0.0000    0.0000    0.0000 O   0  0
    0.0000    0.0000    0.0000 C   0  0
    0.0000    0.0000    0.0000 C   0  0
    0.0000    0.0000    0.0000 C   0  0
    0.0000    0.0000    0.0000 C   0  0
    0.0000    0.0000    0.0000 C   0  0
    0.0000    0.0000    0.0000 C   0  0
    0.0000    0.0000    0.0000 C   0  0
    0.0000    0.0000    0.0000 C   0  0
    0.0000    0.0000    0.0000 C   0  0
    0.0000    0.0000    0.0000 C   0  0
    0.0000    0.0000    0.0000 C   0  0
    0.0000    0.0000    0.0000 C   0  0
    0.0000    0.0000    0.0000 C   0  0
    0.0000    0.0000    0.0000 C   0  0
  1  2  1  0
  2  3  1  0
  2  4  1  0
  2  5  1  0
  5  6  1  1
  6  7  1  0
  7  8  1  0
  8  9  1  1
  8 10  1  0
 10 11  1  0
 11 12  1  0
 12 13  2  0
 13 14  1  0
 14 15  2  0
 15 16  1  0
 16 17  2  0
 17 12  1  0
 17 18  1  0
 18 19  2  0
 18 20  1  0
 20 21  1  0
 21 22  1  0
 22 23  2  0
 23 24  1  0
 24 25  2  0
 25 26  1  0
 26 27  2  0
 27 22  1  0
  5 28  1  0
 28 29  2  0
 29 30  1  0
 30 31  2  0
 31 32  1  0
 32 33  2  0
 33 28  1  0
M  END
> <Name>
pgpi0065

> <Smiles>
CC(C)(C)[C@@H](NC[C@H](O)COc1ccccc1C(=O)CCc2ccccc2)c3ccccc3

> <Property>
1

> <Canonical_Smiles>
CC(C)(C)[C@@H](NC[C@H](O)COc1ccccc1C(=O)CCc2ccccc2)c3ccccc3

$$$$
pgpi0066
  SciTegic10311710362D

 28 31  0  0  1  0            999 V2000
    0.0000    0.0000    0.0000 O   0  0
    0.0000    0.0000    0.0000 C   0  0  2  0  0  0
    0.0000    0.0000    0.0000 C   0  0
    0.0000    0.0000    0.0000 O   0  0
    0.0000    0.0000    0.0000 C   0  0
    0.0000    0.0000    0.0000 C   0  0
    0.0000    0.0000    0.0000 C   0  0
    0.0000    0.0000    0.0000 C   0  0
    0.0000    0.0000    0.0000 C   0  0
    0.0000    0.0000    0.0000 C   0  0
    0.0000    0.0000    0.0000 C   0  0
    0.0000    0.0000    0.0000 C   0  0  1  0  0  0
    0.0000    0.0000    0.0000 C   0  0
    0.0000    0.0000    0.0000 O   0  0
    0.0000    0.0000    0.0000 C   0  0
    0.0000    0.0000    0.0000 C   0  0
    0.0000    0.0000    0.0000 C   0  0
    0.0000    0.0000    0.0000 C   0  0
    0.0000    0.0000    0.0000 C   0  0
    0.0000    0.0000    0.0000 C   0  0
    0.0000    0.0000    0.0000 C   0  0
    0.0000    0.0000    0.0000 C   0  0
    0.0000    0.0000    0.0000 N   0  0
    0.0000    0.0000    0.0000 C   0  0
    0.0000    0.0000    0.0000 C   0  0
    0.0000    0.0000    0.0000 C   0  0
    0.0000    0.0000    0.0000 C   0  0
    0.0000    0.0000    0.0000 C   0  0
  2  1  1  1
  2  3  1  0
  3  4  1  0
  4  5  1  0
  5  6  2  0
  6  7  1  0
  7  8  2  0
  8  9  1  0
  9 10  1  0
 10 11  2  0
 10 12  1  0
 12 13  1  0
 13 14  2  0
 13 15  1  0
 15  5  1  0
 15  9  2  0
 12 16  1  1
 16 17  2  0
 17 18  1  0
 18 19  2  0
 19 20  1  0
 20 21  2  0
 21 16  1  0
  2 22  1  0
 22 23  1  0
 23 24  1  0
 24 25  1  0
 25 26  1  0
 26 27  1  0
 27 28  1  0
 28 23  1  0
M  END
> <Name>
pgpi0066

> <Smiles>
O[C@H](COc1cccc2C(=C)[C@@H](C(=O)c12)c3ccccc3)CN4CCCCC4

> <Property>
1

> <Canonical_Smiles>
O[C@H](COc1cccc2C(=C)[C@@H](C(=O)c12)c3ccccc3)CN4CCCCC4

$$$$
pgpi0067
  SciTegic10311710362D

 28 31  0  0  1  0            999 V2000
    0.0000    0.0000    0.0000 O   0  0
    0.0000    0.0000    0.0000 C   0  0  2  0  0  0
    0.0000    0.0000    0.0000 C   0  0
    0.0000    0.0000    0.0000 O   0  0
    0.0000    0.0000    0.0000 C   0  0
    0.0000    0.0000    0.0000 C   0  0
    0.0000    0.0000    0.0000 C   0  0
    0.0000    0.0000    0.0000 C   0  0
    0.0000    0.0000    0.0000 C   0  0
    0.0000    0.0000    0.0000 C   0  0
    0.0000    0.0000    0.0000 O   0  0
    0.0000    0.0000    0.0000 C   0  0  1  0  0  0
    0.0000    0.0000    0.0000 C   0  0
    0.0000    0.0000    0.0000 C   0  0
    0.0000    0.0000    0.0000 C   0  0
    0.0000    0.0000    0.0000 C   0  0
    0.0000    0.0000    0.0000 C   0  0
    0.0000    0.0000    0.0000 C   0  0
    0.0000    0.0000    0.0000 C   0  0
    0.0000    0.0000    0.0000 C   0  0
    0.0000    0.0000    0.0000 C   0  0
    0.0000    0.0000    0.0000 C   0  0
    0.0000    0.0000    0.0000 N   0  0
    0.0000    0.0000    0.0000 C   0  0
    0.0000    0.0000    0.0000 C   0  0
    0.0000    0.0000    0.0000 C   0  0
    0.0000    0.0000    0.0000 C   0  0
    0.0000    0.0000    0.0000 C   0  0
  2  1  1  1
  2  3  1  0
  3  4  1  0
  4  5  1  0
  5  6  2  0
  6  7  1  0
  7  8  2  0
  8  9  1  0
  9 10  1  0
 10 11  2  0
 10 12  1  0
 12 13  1  0
 13 14  2  0
 13 15  1  0
 15  5  1  0
 15  9  2  0
 12 16  1  1
 16 17  2  0
 17 18  1  0
 18 19  2  0
 19 20  1  0
 20 21  2  0
 21 16  1  0
  2 22  1  0
 22 23  1  0
 23 24  1  0
 24 25  1  0
 25 26  1  0
 26 27  1  0
 27 28  1  0
 28 23  1  0
M  END
> <Name>
pgpi0067

> <Smiles>
O[C@H](COc1cccc2C(=O)[C@@H](C(=C)c12)c3ccccc3)CN4CCCCC4

> <Property>
1

> <Canonical_Smiles>
O[C@H](COc1cccc2C(=O)[C@@H](C(=C)c12)c3ccccc3)CN4CCCCC4

$$$$
pgpi0068
  SciTegic10311710362D

 36 40  0  0  1  0            999 V2000
    0.0000    0.0000    0.0000 C   0  0
    0.0000    0.0000    0.0000 C   0  0
    0.0000    0.0000    0.0000 C   0  0
    0.0000    0.0000    0.0000 C   0  0
    0.0000    0.0000    0.0000 C   0  0
    0.0000    0.0000    0.0000 C   0  0
    0.0000    0.0000    0.0000 N   0  0
    0.0000    0.0000    0.0000 C   0  0
    0.0000    0.0000    0.0000 C   0  0
    0.0000    0.0000    0.0000 N   0  0
    0.0000    0.0000    0.0000 C   0  0
    0.0000    0.0000    0.0000 C   0  0  1  0  0  0
    0.0000    0.0000    0.0000 O   0  0
    0.0000    0.0000    0.0000 C   0  0
    0.0000    0.0000    0.0000 O   0  0
    0.0000    0.0000    0.0000 C   0  0
    0.0000    0.0000    0.0000 C   0  0
    0.0000    0.0000    0.0000 C   0  0
    0.0000    0.0000    0.0000 C   0  0
    0.0000    0.0000    0.0000 C   0  0
    0.0000    0.0000    0.0000 C   0  0
    0.0000    0.0000    0.0000 C   0  0
    0.0000    0.0000    0.0000 C   0  0  2  0  0  0
    0.0000    0.0000    0.0000 C   0  0
    0.0000    0.0000    0.0000 O   0  0
    0.0000    0.0000    0.0000 C   0  0
    0.0000    0.0000    0.0000 C   0  0
    0.0000    0.0000    0.0000 C   0  0
    0.0000    0.0000    0.0000 C   0  0
    0.0000    0.0000    0.0000 C   0  0
    0.0000    0.0000    0.0000 C   0  0
    0.0000    0.0000    0.0000 C   0  0
    0.0000    0.0000    0.0000 C   0  0
    0.0000    0.0000    0.0000 C   0  0
    0.0000    0.0000    0.0000 C   0  0
    0.0000    0.0000    0.0000 C   0  0
  1  2  1  0
  2  3  2  0
  3  4  1  0
  4  5  2  0
  5  6  1  0
  6  7  1  0
  7  8  1  0
  8  9  1  0
  9 10  1  0
 10 11  1  0
 11 12  1  0
 12 13  1  1
 12 14  1  0
 14 15  1  0
 15 16  1  0
 16 17  2  0
 17 18  1  0
 18 19  2  0
 19 20  1  0
 20 21  1  0
 21 22  2  0
 21 23  1  0
 23 24  1  0
 24 25  2  0
 24 26  1  0
 26 16  1  0
 26 20  2  0
 23 27  1  1
 27 28  2  0
 28 29  1  0
 29 30  2  0
 30 31  1  0
 31 32  2  0
 32 27  1  0
 10 33  1  0
 33 34  1  0
 34  7  1  0
  6 35  2  0
 35  2  1  0
 35 36  1  0
M  END
> <Name>
pgpi0068

> <Smiles>
Cc1cccc(N2CCN(C[C@@H](O)COc3cccc4C(=C)[C@H](C(=O)c34)c5ccccc5)CC2)c1C

> <Property>
1

> <Canonical_Smiles>
Cc1cccc(N2CCN(C[C@@H](O)COc3cccc4C(=C)[C@H](C(=O)c34)c5ccccc5)CC2)c1C

$$$$
pgpi0069
  SciTegic10311710362D

 36 39  0  0  1  0            999 V2000
    0.0000    0.0000    0.0000 C   0  0
    0.0000    0.0000    0.0000 O   0  0
    0.0000    0.0000    0.0000 C   0  0
    0.0000    0.0000    0.0000 C   0  0
    0.0000    0.0000    0.0000 O   0  0
    0.0000    0.0000    0.0000 O   0  0
    0.0000    0.0000    0.0000 C   0  0  1  0  0  0
    0.0000    0.0000    0.0000 C   0  0
    0.0000    0.0000    0.0000 C   0  0
    0.0000    0.0000    0.0000 N   0  0
    0.0000    0.0000    0.0000 C   0  0
    0.0000    0.0000    0.0000 C   0  0
    0.0000    0.0000    0.0000 C   0  0
    0.0000    0.0000    0.0000 C   0  0
    0.0000    0.0000    0.0000 C   0  0
    0.0000    0.0000    0.0000 N   0  0
    0.0000    0.0000    0.0000 C   0  0
    0.0000    0.0000    0.0000 C   0  0
    0.0000    0.0000    0.0000 C   0  0
    0.0000    0.0000    0.0000 C   0  0
    0.0000    0.0000    0.0000 C   0  0
    0.0000    0.0000    0.0000 C   0  0
    0.0000    0.0000    0.0000 N   0  0
    0.0000    0.0000    0.0000 C   0  0
    0.0000    0.0000    0.0000 C   0  0
    0.0000    0.0000    0.0000 C   0  0
    0.0000    0.0000    0.0000 C   0  0
    0.0000    0.0000    0.0000 C   0  0
    0.0000    0.0000    0.0000 F   0  0
    0.0000    0.0000    0.0000 C   0  0
    0.0000    0.0000    0.0000 C   0  0
    0.0000    0.0000    0.0000 C   0  0
    0.0000    0.0000    0.0000 C   0  0  2  0  0  0
    0.0000    0.0000    0.0000 C   0  0
    0.0000    0.0000    0.0000 C   0  0
    0.0000    0.0000    0.0000 C   0  0
  1  2  1  0
  2  3  1  0
  3  4  1  0
  4  5  2  0
  4  6  1  0
  7  6  1  1
  7  8  1  0
  8  9  1  0
  9 10  1  0
 10 11  1  0
 10 12  1  0
 12 13  1  0
 13 14  1  0
 14 15  1  0
 15 16  2  0
 16 17  1  0
 17 18  2  0
 18 19  1  0
 19 20  2  0
 20 21  1  0
 21 22  2  0
 22 17  1  0
 22 23  1  0
 23 15  1  0
  7 24  1  0
 24 25  1  0
 25 26  1  0
 26 27  2  0
 27 28  1  0
 28 29  1  0
 28 30  2  0
 30 31  1  0
 31 32  2  0
 32 26  1  0
 32 33  1  0
 33  7  1  0
 33 34  1  1
 34 35  1  0
 34 36  1  0
M  END
> <Name>
pgpi0069

> <Smiles>
COCC(=O)O[C@@]1(CCN(C)CCCc2nc3ccccc3[nH]2)CCc4cc(F)ccc4[C@@H]1C(C)C

> <Property>
1

> <Canonical_Smiles>
COCC(=O)O[C@@]1(CCN(C)CCCc2nc3ccccc3[nH]2)CCc4cc(F)ccc4[C@@H]1C(C)C

$$$$
pgpi0070
  SciTegic10311710362D

 28 30  0  0  1  0            999 V2000
    0.0000    0.0000    0.0000 C   0  0
    0.0000    0.0000    0.0000 C   0  0
    0.0000    0.0000    0.0000 O   0  0
    0.0000    0.0000    0.0000 C   0  0
    0.0000    0.0000    0.0000 C   0  0
    0.0000    0.0000    0.0000 C   0  0
    0.0000    0.0000    0.0000 C   0  0
    0.0000    0.0000    0.0000 C   0  0
    0.0000    0.0000    0.0000 O   0  0
    0.0000    0.0000    0.0000 C   0  0
    0.0000    0.0000    0.0000 C   0  0  1  0  0  0
    0.0000    0.0000    0.0000 O   0  0
    0.0000    0.0000    0.0000 C   0  0
    0.0000    0.0000    0.0000 N   0  0
    0.0000    0.0000    0.0000 C   0  0
    0.0000    0.0000    0.0000 C   0  0
    0.0000    0.0000    0.0000 N   0  0
    0.0000    0.0000    0.0000 C   0  0
    0.0000    0.0000    0.0000 C   0  0
    0.0000    0.0000    0.0000 C   0  0
    0.0000    0.0000    0.0000 C   0  0
    0.0000    0.0000    0.0000 C   0  0
    0.0000    0.0000    0.0000 C   0  0
    0.0000    0.0000    0.0000 C   0  0
    0.0000    0.0000    0.0000 C   0  0
    0.0000    0.0000    0.0000 C   0  0
    0.0000    0.0000    0.0000 C   0  0
    0.0000    0.0000    0.0000 C   0  0
  1  2  1  0
  2  3  2  0
  2  4  1  0
  4  5  2  0
  5  6  1  0
  6  7  2  0
  7  8  1  0
  8  9  1  0
  9 10  1  0
 10 11  1  0
 11 12  1  1
 11 13  1  0
 13 14  1  0
 14 15  1  0
 15 16  1  0
 16 17  1  0
 17 18  1  0
 18 19  1  0
 19 14  1  0
 17 20  1  0
 20 21  2  0
 21 22  1  0
 22 23  2  0
 23 24  1  0
 24 25  1  0
 24 26  2  0
 26 20  1  0
 26 27  1  0
  8 28  2  0
 28  4  1  0
M  END
> <Name>
pgpi0070

> <Smiles>
CC(=O)c1cccc(OC[C@@H](O)CN2CCN(CC2)c3cccc(C)c3C)c1

> <Property>
1

> <Canonical_Smiles>
CC(=O)c1cccc(OC[C@@H](O)CN2CCN(CC2)c3cccc(C)c3C)c1

$$$$
pgpi0071
  SciTegic10311710362D

 27 29  0  0  1  0            999 V2000
    0.0000    0.0000    0.0000 C   0  0
    0.0000    0.0000    0.0000 C   0  0
    0.0000    0.0000    0.0000 O   0  0
    0.0000    0.0000    0.0000 C   0  0
    0.0000    0.0000    0.0000 C   0  0
    0.0000    0.0000    0.0000 C   0  0
    0.0000    0.0000    0.0000 C   0  0
    0.0000    0.0000    0.0000 C   0  0
    0.0000    0.0000    0.0000 O   0  0
    0.0000    0.0000    0.0000 C   0  0
    0.0000    0.0000    0.0000 C   0  0  2  0  0  0
    0.0000    0.0000    0.0000 O   0  0
    0.0000    0.0000    0.0000 C   0  0
    0.0000    0.0000    0.0000 N   0  0
    0.0000    0.0000    0.0000 C   0  0
    0.0000    0.0000    0.0000 C   0  0
    0.0000    0.0000    0.0000 N   0  0
    0.0000    0.0000    0.0000 C   0  0
    0.0000    0.0000    0.0000 C   0  0
    0.0000    0.0000    0.0000 C   0  0
    0.0000    0.0000    0.0000 C   0  0
    0.0000    0.0000    0.0000 C   0  0
    0.0000    0.0000    0.0000 C   0  0
    0.0000    0.0000    0.0000 C   0  0
    0.0000    0.0000    0.0000 C   0  0
    0.0000    0.0000    0.0000 C   0  0
    0.0000    0.0000    0.0000 C   0  0
  1  2  1  0
  2  3  2  0
  2  4  1  0
  4  5  2  0
  5  6  1  0
  6  7  2  0
  7  8  1  0
  8  9  1  0
  9 10  1  0
 10 11  1  0
 11 12  1  1
 11 13  1  0
 13 14  1  0
 14 15  1  0
 15 16  1  0
 16 17  1  0
 17 18  1  0
 18 19  1  0
 19 14  1  0
 17 20  1  0
 20 21  2  0
 21 22  1  0
 22 23  2  0
 23 24  1  0
 24 25  2  0
 25 20  1  0
 25 26  1  0
  8 27  2  0
 27  4  1  0
M  END
> <Name>
pgpi0071

> <Smiles>
CC(=O)c1cccc(OC[C@H](O)CN2CCN(CC2)c3ccccc3C)c1

> <Property>
1

> <Canonical_Smiles>
CC(=O)c1cccc(OC[C@H](O)CN2CCN(CC2)c3ccccc3C)c1

$$$$
pgpi0072
  SciTegic10311710362D

 28 30  0  0  1  0            999 V2000
    0.0000    0.0000    0.0000 C   0  0
    0.0000    0.0000    0.0000 C   0  0
    0.0000    0.0000    0.0000 O   0  0
    0.0000    0.0000    0.0000 C   0  0
    0.0000    0.0000    0.0000 C   0  0
    0.0000    0.0000    0.0000 C   0  0
    0.0000    0.0000    0.0000 C   0  0
    0.0000    0.0000    0.0000 C   0  0
    0.0000    0.0000    0.0000 C   0  0
    0.0000    0.0000    0.0000 O   0  0
    0.0000    0.0000    0.0000 C   0  0
    0.0000    0.0000    0.0000 C   0  0  1  0  0  0
    0.0000    0.0000    0.0000 O   0  0
    0.0000    0.0000    0.0000 C   0  0
    0.0000    0.0000    0.0000 N   0  0
    0.0000    0.0000    0.0000 C   0  0
    0.0000    0.0000    0.0000 C   0  0
    0.0000    0.0000    0.0000 N   0  0
    0.0000    0.0000    0.0000 C   0  0
    0.0000    0.0000    0.0000 C   0  0
    0.0000    0.0000    0.0000 C   0  0
    0.0000    0.0000    0.0000 C   0  0
    0.0000    0.0000    0.0000 C   0  0
    0.0000    0.0000    0.0000 C   0  0
    0.0000    0.0000    0.0000 C   0  0
    0.0000    0.0000    0.0000 C   0  0
    0.0000    0.0000    0.0000 C   0  0
    0.0000    0.0000    0.0000 C   0  0
  1  2  1  0
  2  3  2  0
  2  4  1  0
  4  5  2  0
  5  6  1  0
  6  7  2  0
  7  8  1  0
  8  9  2  0
  9  4  1  0
  9 10  1  0
 10 11  1  0
 11 12  1  0
 12 13  1  1
 12 14  1  0
 14 15  1  0
 15 16  1  0
 16 17  1  0
 17 18  1  0
 18 19  1  0
 19 20  1  0
 20 15  1  0
 18 21  1  0
 21 22  2  0
 22 23  1  0
 23 24  2  0
 24 25  1  0
 25 26  1  0
 25 27  2  0
 27 21  1  0
 27 28  1  0
M  END
> <Name>
pgpi0072

> <Smiles>
CC(=O)c1ccccc1OC[C@@H](O)CN2CCN(CC2)c3cccc(C)c3C

> <Property>
1

> <Canonical_Smiles>
CC(=O)c1ccccc1OC[C@@H](O)CN2CCN(CC2)c3cccc(C)c3C

$$$$
pgpi0073
  SciTegic10311710362D

 24 27  0  0  1  0            999 V2000
    0.0000    0.0000    0.0000 O   0  0
    0.0000    0.0000    0.0000 C   0  0
    0.0000    0.0000    0.0000 C   0  0  2  0  0  0
    0.0000    0.0000    0.0000 O   0  0
    0.0000    0.0000    0.0000 C   0  0
    0.0000    0.0000    0.0000 C   0  0
    0.0000    0.0000    0.0000 C   0  0
    0.0000    0.0000    0.0000 C   0  0
    0.0000    0.0000    0.0000 C   0  0
    0.0000    0.0000    0.0000 C   0  0
    0.0000    0.0000    0.0000 C   0  0  1  0  0  0
    0.0000    0.0000    0.0000 C   0  0
    0.0000    0.0000    0.0000 C   0  0
    0.0000    0.0000    0.0000 C   0  0
    0.0000    0.0000    0.0000 C   0  0
    0.0000    0.0000    0.0000 C   0  0
    0.0000    0.0000    0.0000 C   0  0
    0.0000    0.0000    0.0000 C   0  0
    0.0000    0.0000    0.0000 N   0  0
    0.0000    0.0000    0.0000 C   0  0
    0.0000    0.0000    0.0000 C   0  0
    0.0000    0.0000    0.0000 C   0  0
    0.0000    0.0000    0.0000 C   0  0
    0.0000    0.0000    0.0000 C   0  0
  1  2  2  0
  3  2  1  1
  3  4  1  0
  4  5  1  0
  5  6  2  0
  6  7  1  0
  7  8  2  0
  8  9  1  0
  9 10  2  0
 10  5  1  0
 10 11  1  0
 11  3  1  0
 11 12  1  1
 12 13  1  0
 13 14  2  0
 14 15  1  0
 15 16  2  0
 16 17  1  0
 17 18  2  0
 18 13  1  0
  2 19  1  0
 19 20  1  0
 20 21  1  0
 21 22  1  0
 22 23  1  0
 23 24  1  0
 24 19  1  0
M  END
> <Name>
pgpi0073

> <Smiles>
O=C([C@@H]1Oc2ccccc2[C@H]1Cc3ccccc3)N4CCCCC4

> <Property>
1

> <Canonical_Smiles>
O=C([C@@H]1Oc2ccccc2[C@H]1Cc3ccccc3)N4CCCCC4

$$$$
pgpi0074
  SciTegic10311710362D

 23 26  0  0  1  0            999 V2000
    0.0000    0.0000    0.0000 C   0  0
    0.0000    0.0000    0.0000 C   0  0  2  0  0  0
    0.0000    0.0000    0.0000 O   0  0
    0.0000    0.0000    0.0000 C   0  0
    0.0000    0.0000    0.0000 C   0  0
    0.0000    0.0000    0.0000 C   0  0
    0.0000    0.0000    0.0000 C   0  0
    0.0000    0.0000    0.0000 C   0  0
    0.0000    0.0000    0.0000 C   0  0
    0.0000    0.0000    0.0000 C   0  0  1  0  0  0
    0.0000    0.0000    0.0000 C   0  0
    0.0000    0.0000    0.0000 C   0  0
    0.0000    0.0000    0.0000 C   0  0
    0.0000    0.0000    0.0000 C   0  0
    0.0000    0.0000    0.0000 C   0  0
    0.0000    0.0000    0.0000 C   0  0
    0.0000    0.0000    0.0000 C   0  0
    0.0000    0.0000    0.0000 N   0  0
    0.0000    0.0000    0.0000 C   0  0
    0.0000    0.0000    0.0000 C   0  0
    0.0000    0.0000    0.0000 C   0  0
    0.0000    0.0000    0.0000 C   0  0
    0.0000    0.0000    0.0000 C   0  0
  2  1  1  1
  2  3  1  0
  3  4  1  0
  4  5  2  0
  5  6  1  0
  6  7  2  0
  7  8  1  0
  8  9  2  0
  9  4  1  0
  9 10  1  0
 10  2  1  0
 10 11  1  1
 11 12  1  0
 12 13  2  0
 13 14  1  0
 14 15  2  0
 15 16  1  0
 16 17  2  0
 17 12  1  0
  1 18  1  0
 18 19  1  0
 19 20  1  0
 20 21  1  0
 21 22  1  0
 22 23  1  0
 23 18  1  0
M  END
> <Name>
pgpi0074

> <Smiles>
C([C@@H]1Oc2ccccc2[C@H]1Cc3ccccc3)N4CCCCC4

> <Property>
1

> <Canonical_Smiles>
C([C@@H]1Oc2ccccc2[C@H]1Cc3ccccc3)N4CCCCC4

$$$$
pgpi0075
  SciTegic10311710362D

 37 40  0  0  0  0            999 V2000
    0.0000    0.0000    0.0000 C   0  0
    0.0000    0.0000    0.0000 C   0  0
    0.0000    0.0000    0.0000 C   0  0
    0.0000    0.0000    0.0000 C   0  0
    0.0000    0.0000    0.0000 O   0  0
    0.0000    0.0000    0.0000 C   0  0
    0.0000    0.0000    0.0000 C   0  0
    0.0000    0.0000    0.0000 C   0  0
    0.0000    0.0000    0.0000 C   0  0
    0.0000    0.0000    0.0000 C   0  0
    0.0000    0.0000    0.0000 C   0  0
    0.0000    0.0000    0.0000 C   0  0
    0.0000    0.0000    0.0000 O   0  0
    0.0000    0.0000    0.0000 N   0  0
    0.0000    0.0000    0.0000 C   0  0
    0.0000    0.0000    0.0000 C   0  0
    0.0000    0.0000    0.0000 C   0  0
    0.0000    0.0000    0.0000 C   0  0
    0.0000    0.0000    0.0000 N   0  0
    0.0000    0.0000    0.0000 C   0  0
    0.0000    0.0000    0.0000 S   0  0
    0.0000    0.0000    0.0000 C   0  0
    0.0000    0.0000    0.0000 C   0  0
    0.0000    0.0000    0.0000 C   0  0
    0.0000    0.0000    0.0000 C   0  0
    0.0000    0.0000    0.0000 C   0  0
    0.0000    0.0000    0.0000 C   0  0
    0.0000    0.0000    0.0000 C   0  0
    0.0000    0.0000    0.0000 C   0  0
    0.0000    0.0000    0.0000 C   0  0
    0.0000    0.0000    0.0000 O   0  0
    0.0000    0.0000    0.0000 C   0  0
    0.0000    0.0000    0.0000 C   0  0
    0.0000    0.0000    0.0000 C   0  0
    0.0000    0.0000    0.0000 S   0  0
    0.0000    0.0000    0.0000 C   0  0
    0.0000    0.0000    0.0000 C   0  0
  1  2  1  0
  2  3  1  0
  3  4  1  0
  4  5  1  0
  5  6  1  0
  6  7  2  0
  7  8  1  0
  8  9  2  0
  9 10  1  0
 10 11  2  0
 11  6  1  0
  9 12  1  0
 12 13  2  0
 12 14  1  0
 14 15  1  0
 15 16  2  0
 16 17  1  0
 17 18  2  0
 18 19  1  0
 19 20  2  0
 20 21  1  0
 21 22  1  0
 22 23  1  0
 23 24  2  0
 24 25  1  0
 24 26  1  0
 26 27  2  0
 27 28  1  0
 27 29  1  0
 29 30  1  0
 30 31  2  0
 30 32  1  0
 29 33  2  0
 33 23  1  0
 33 34  1  0
 20 35  1  0
 35 36  1  0
 36 18  1  0
 36 37  2  0
 37 15  1  0
M  END
> <Name>
pgpi0075

> <Smiles>
CCCCOc1ccc(cc1)C(=O)Nc2ccc3nc(SCc4c(C)cc(C)c(C(=O)C)c4C)sc3c2

> <Property>
1

> <Canonical_Smiles>
CCCCOc1ccc(cc1)C(=O)Nc2ccc3nc(SCc4c(C)cc(C)c(C(=O)C)c4C)sc3c2

$$$$
pgpi0076
  SciTegic10311710362D

 34 37  0  0  0  0            999 V2000
    0.0000    0.0000    0.0000 C   0  0
    0.0000    0.0000    0.0000 C   0  0
    0.0000    0.0000    0.0000 O   0  0
    0.0000    0.0000    0.0000 C   0  0
    0.0000    0.0000    0.0000 C   0  0
    0.0000    0.0000    0.0000 C   0  0
    0.0000    0.0000    0.0000 C   0  0
    0.0000    0.0000    0.0000 C   0  0
    0.0000    0.0000    0.0000 C   0  0
    0.0000    0.0000    0.0000 C   0  0
    0.0000    0.0000    0.0000 C   0  0
    0.0000    0.0000    0.0000 S   0  0
    0.0000    0.0000    0.0000 C   0  0
    0.0000    0.0000    0.0000 N   0  0
    0.0000    0.0000    0.0000 C   0  0
    0.0000    0.0000    0.0000 C   0  0
    0.0000    0.0000    0.0000 C   0  0
    0.0000    0.0000    0.0000 C   0  0
    0.0000    0.0000    0.0000 N   0  0
    0.0000    0.0000    0.0000 C   0  0
    0.0000    0.0000    0.0000 O   0  0
    0.0000    0.0000    0.0000 C   0  0
    0.0000    0.0000    0.0000 C   0  0
    0.0000    0.0000    0.0000 C   0  0
    0.0000    0.0000    0.0000 C   0  0
    0.0000    0.0000    0.0000 C   0  0
    0.0000    0.0000    0.0000 C   0  0
    0.0000    0.0000    0.0000 C   0  0
    0.0000    0.0000    0.0000 C   0  0
    0.0000    0.0000    0.0000 C   0  0
    0.0000    0.0000    0.0000 C   0  0
    0.0000    0.0000    0.0000 S   0  0
    0.0000    0.0000    0.0000 C   0  0
    0.0000    0.0000    0.0000 C   0  0
  1  2  1  0
  2  3  2  0
  2  4  1  0
  4  5  2  0
  5  6  1  0
  5  7  1  0
  7  8  2  0
  8  9  1  0
  8 10  1  0
 10 11  1  0
 11 12  1  0
 12 13  1  0
 13 14  2  0
 14 15  1  0
 15 16  2  0
 16 17  1  0
 17 18  2  0
 18 19  1  0
 19 20  1  0
 20 21  2  0
 20 22  1  0
 22 23  1  0
 23 24  1  0
 24 25  2  0
 25 26  1  0
 26 27  2  0
 27 28  1  0
 28 29  2  0
 29 24  1  0
 18 30  1  0
 30 31  2  0
 31 15  1  0
 31 32  1  0
 32 13  1  0
 10 33  2  0
 33  4  1  0
 33 34  1  0
M  END
> <Name>
pgpi0076

> <Smiles>
CC(=O)c1c(C)cc(C)c(CSc2nc3ccc(NC(=O)CCc4ccccc4)cc3s2)c1C

> <Property>
1

> <Canonical_Smiles>
CC(=O)c1c(C)cc(C)c(CSc2nc3ccc(NC(=O)CCc4ccccc4)cc3s2)c1C

$$$$
pgpi0077
  SciTegic10311710362D

 36 40  0  0  0  0            999 V2000
    0.0000    0.0000    0.0000 C   0  0
    0.0000    0.0000    0.0000 C   0  0
    0.0000    0.0000    0.0000 O   0  0
    0.0000    0.0000    0.0000 C   0  0
    0.0000    0.0000    0.0000 C   0  0
    0.0000    0.0000    0.0000 C   0  0
    0.0000    0.0000    0.0000 C   0  0
    0.0000    0.0000    0.0000 C   0  0
    0.0000    0.0000    0.0000 C   0  0
    0.0000    0.0000    0.0000 C   0  0
    0.0000    0.0000    0.0000 C   0  0
    0.0000    0.0000    0.0000 S   0  0
    0.0000    0.0000    0.0000 C   0  0
    0.0000    0.0000    0.0000 N   0  0
    0.0000    0.0000    0.0000 C   0  0
    0.0000    0.0000    0.0000 C   0  0
    0.0000    0.0000    0.0000 C   0  0
    0.0000    0.0000    0.0000 C   0  0
    0.0000    0.0000    0.0000 N   0  0
    0.0000    0.0000    0.0000 C   0  0
    0.0000    0.0000    0.0000 O   0  0
    0.0000    0.0000    0.0000 C   0  0
    0.0000    0.0000    0.0000 C   0  0
    0.0000    0.0000    0.0000 C   0  0
    0.0000    0.0000    0.0000 C   0  0
    0.0000    0.0000    0.0000 C   0  0
    0.0000    0.0000    0.0000 C   0  0
    0.0000    0.0000    0.0000 C   0  0
    0.0000    0.0000    0.0000 C   0  0
    0.0000    0.0000    0.0000 C   0  0
    0.0000    0.0000    0.0000 C   0  0
    0.0000    0.0000    0.0000 C   0  0
    0.0000    0.0000    0.0000 C   0  0
    0.0000    0.0000    0.0000 S   0  0
    0.0000    0.0000    0.0000 C   0  0
    0.0000    0.0000    0.0000 C   0  0
  1  2  1  0
  2  3  2  0
  2  4  1  0
  4  5  2  0
  5  6  1  0
  5  7  1  0
  7  8  2  0
  8  9  1  0
  8 10  1  0
 10 11  1  0
 11 12  1  0
 12 13  1  0
 13 14  2  0
 14 15  1  0
 15 16  2  0
 16 17  1  0
 17 18  2  0
 18 19  1  0
 19 20  1  0
 20 21  2  0
 20 22  1  0
 22 23  2  0
 23 24  1  0
 24 25  2  0
 25 26  1  0
 26 27  2  0
 27 28  1  0
 28 29  2  0
 29 30  1  0
 30 31  2  0
 31 22  1  0
 31 26  1  0
 18 32  1  0
 32 33  2  0
 33 15  1  0
 33 34  1  0
 34 13  1  0
 10 35  2  0
 35  4  1  0
 35 36  1  0
M  END
> <Name>
pgpi0077

> <Smiles>
CC(=O)c1c(C)cc(C)c(CSc2nc3ccc(NC(=O)c4cccc5ccccc45)cc3s2)c1C

> <Property>
1

> <Canonical_Smiles>
CC(=O)c1c(C)cc(C)c(CSc2nc3ccc(NC(=O)c4cccc5ccccc45)cc3s2)c1C

$$$$
pgpi0078
  SciTegic10311710362D

 27 29  0  0  1  0            999 V2000
    0.0000    0.0000    0.0000 C   0  0
    0.0000    0.0000    0.0000 C   0  0
    0.0000    0.0000    0.0000 O   0  0
    0.0000    0.0000    0.0000 C   0  0
    0.0000    0.0000    0.0000 C   0  0
    0.0000    0.0000    0.0000 C   0  0
    0.0000    0.0000    0.0000 C   0  0
    0.0000    0.0000    0.0000 C   0  0
    0.0000    0.0000    0.0000 O   0  0
    0.0000    0.0000    0.0000 C   0  0
    0.0000    0.0000    0.0000 C   0  0  1  0  0  0
    0.0000    0.0000    0.0000 O   0  0
    0.0000    0.0000    0.0000 C   0  0
    0.0000    0.0000    0.0000 N   0  0
    0.0000    0.0000    0.0000 C   0  0
    0.0000    0.0000    0.0000 C   0  0
    0.0000    0.0000    0.0000 N   0  0
    0.0000    0.0000    0.0000 C   0  0
    0.0000    0.0000    0.0000 C   0  0
    0.0000    0.0000    0.0000 C   0  0
    0.0000    0.0000    0.0000 C   0  0
    0.0000    0.0000    0.0000 C   0  0
    0.0000    0.0000    0.0000 C   0  0
    0.0000    0.0000    0.0000 C   0  0
    0.0000    0.0000    0.0000 C   0  0
    0.0000    0.0000    0.0000 C   0  0
    0.0000    0.0000    0.0000 C   0  0
  1  2  1  0
  2  3  2  0
  2  4  1  0
  4  5  2  0
  5  6  1  0
  6  7  2  0
  7  8  1  0
  8  9  1  0
  9 10  1  0
 10 11  1  0
 11 12  1  1
 11 13  1  0
 13 14  1  0
 14 15  1  0
 15 16  1  0
 16 17  1  0
 17 18  1  0
 18 19  1  0
 19 14  1  0
 17 20  1  0
 20 21  2  0
 21 22  1  0
 22 23  2  0
 23 24  1  0
 24 25  2  0
 25 20  1  0
 25 26  1  0
  8 27  2  0
 27  4  1  0
M  END
> <Name>
pgpi0078

> <Smiles>
CC(=O)c1cccc(OC[C@@H](O)CN2CCN(CC2)c3ccccc3C)c1

> <Property>
1

> <Canonical_Smiles>
CC(=O)c1cccc(OC[C@@H](O)CN2CCN(CC2)c3ccccc3C)c1

$$$$
pgpi0079
  SciTegic10311710362D

 40 44  0  0  1  0            999 V2000
    0.0000    0.0000    0.0000 C   0  0
    0.0000    0.0000    0.0000 C   0  0
    0.0000    0.0000    0.0000 C   0  0
    0.0000    0.0000    0.0000 C   0  0
    0.0000    0.0000    0.0000 C   0  0
    0.0000    0.0000    0.0000 C   0  0
    0.0000    0.0000    0.0000 O   0  0
    0.0000    0.0000    0.0000 N   0  0
    0.0000    0.0000    0.0000 C   0  0
    0.0000    0.0000    0.0000 C   0  0
    0.0000    0.0000    0.0000 C   0  0
    0.0000    0.0000    0.0000 C   0  0
    0.0000    0.0000    0.0000 C   0  0
    0.0000    0.0000    0.0000 C   0  0
    0.0000    0.0000    0.0000 C   0  0
    0.0000    0.0000    0.0000 C   0  0
    0.0000    0.0000    0.0000 C   0  0
    0.0000    0.0000    0.0000 C   0  0
    0.0000    0.0000    0.0000 C   0  0
    0.0000    0.0000    0.0000 C   0  0
    0.0000    0.0000    0.0000 C   0  0
    0.0000    0.0000    0.0000 C   0  0
    0.0000    0.0000    0.0000 C   0  0
    0.0000    0.0000    0.0000 C   0  0
    0.0000    0.0000    0.0000 C   0  0
    0.0000    0.0000    0.0000 C   0  0
    0.0000    0.0000    0.0000 F   0  0
    0.0000    0.0000    0.0000 C   0  0
    0.0000    0.0000    0.0000 C   0  0
    0.0000    0.0000    0.0000 N   0  0
    0.0000    0.0000    0.0000 C   0  0
    0.0000    0.0000    0.0000 C   0  0
    0.0000    0.0000    0.0000 C   0  0  1  0  0  0
    0.0000    0.0000    0.0000 C   0  0
    0.0000    0.0000    0.0000 C   0  0  1  0  0  0
    0.0000    0.0000    0.0000 O   0  0
    0.0000    0.0000    0.0000 C   0  0
    0.0000    0.0000    0.0000 C   0  0
    0.0000    0.0000    0.0000 O   0  0
    0.0000    0.0000    0.0000 O   0  0
  1  2  1  0
  2  3  1  0
  2  4  1  0
  4  5  2  0
  5  6  1  0
  6  7  2  0
  6  8  1  0
  8  9  1  0
  9 10  2  0
 10 11  1  0
 11 12  2  0
 12 13  1  0
 13 14  2  0
 14  9  1  0
  5 15  1  0
 15 16  1  0
 16 17  2  0
 17 18  1  0
 18 19  2  0
 19 20  1  0
 20 21  2  0
 21 16  1  0
 15 22  2  0
 22 23  1  0
 23 24  2  0
 24 25  1  0
 25 26  2  0
 26 27  1  0
 26 28  1  0
 28 29  2  0
 29 23  1  0
 22 30  1  0
 30  4  1  0
 30 31  1  0
 31 32  1  0
 33 32  1  1
 33 34  1  0
 34 35  1  0
 35 36  1  1
 35 37  1  0
 37 38  1  0
 38 39  2  0
 38 40  1  0
 40 33  1  0
M  END
> <Name>
pgpi0079

> <Smiles>
CC(C)c1c(C(=O)Nc2ccccc2)c(c3ccccc3)c(c4ccc(F)cc4)n1CC[C@H]5C[C@@H](O)CC(=O)O5

> <Property>
1

> <Canonical_Smiles>
CC(C)c1c(C(=O)Nc2ccccc2)c(c3ccccc3)c(c4ccc(F)cc4)n1CC[C@H]5C[C@@H](O)CC(=O)O5

$$$$
pgpi0080
  SciTegic10311710362D

 35 38  0  0  1  0            999 V2000
    0.0000    0.0000    0.0000 C   0  0
    0.0000    0.0000    0.0000 C   0  0
    0.0000    0.0000    0.0000 C   0  0
    0.0000    0.0000    0.0000 C   0  0
    0.0000    0.0000    0.0000 C   0  0
    0.0000    0.0000    0.0000 C   0  0
    0.0000    0.0000    0.0000 N   0  0
    0.0000    0.0000    0.0000 C   0  0
    0.0000    0.0000    0.0000 C   0  0
    0.0000    0.0000    0.0000 N   0  0
    0.0000    0.0000    0.0000 C   0  0
    0.0000    0.0000    0.0000 C   0  0  1  0  0  0
    0.0000    0.0000    0.0000 O   0  0
    0.0000    0.0000    0.0000 C   0  0
    0.0000    0.0000    0.0000 O   0  0
    0.0000    0.0000    0.0000 C   0  0
    0.0000    0.0000    0.0000 C   0  0
    0.0000    0.0000    0.0000 C   0  0
    0.0000    0.0000    0.0000 C   0  0
    0.0000    0.0000    0.0000 C   0  0
    0.0000    0.0000    0.0000 C   0  0
    0.0000    0.0000    0.0000 C   0  0
    0.0000    0.0000    0.0000 O   0  0
    0.0000    0.0000    0.0000 C   0  0
    0.0000    0.0000    0.0000 C   0  0
    0.0000    0.0000    0.0000 C   0  0
    0.0000    0.0000    0.0000 C   0  0
    0.0000    0.0000    0.0000 C   0  0
    0.0000    0.0000    0.0000 C   0  0
    0.0000    0.0000    0.0000 C   0  0
    0.0000    0.0000    0.0000 C   0  0
    0.0000    0.0000    0.0000 C   0  0
    0.0000    0.0000    0.0000 C   0  0
    0.0000    0.0000    0.0000 C   0  0
    0.0000    0.0000    0.0000 C   0  0
  1  2  1  0
  2  3  2  0
  3  4  1  0
  4  5  2  0
  5  6  1  0
  6  7  1  0
  7  8  1  0
  8  9  1  0
  9 10  1  0
 10 11  1  0
 11 12  1  0
 12 13  1  1
 12 14  1  0
 14 15  1  0
 15 16  1  0
 16 17  2  0
 17 18  1  0
 18 19  2  0
 19 20  1  0
 20 21  2  0
 21 16  1  0
 19 22  1  0
 22 23  2  0
 22 24  1  0
 24 25  1  0
 25 26  1  0
 26 27  2  0
 27 28  1  0
 28 29  2  0
 29 30  1  0
 30 31  2  0
 31 26  1  0
 10 32  1  0
 32 33  1  0
 33  7  1  0
  6 34  2  0
 34  2  1  0
 34 35  1  0
M  END
> <Name>
pgpi0080

> <Smiles>
Cc1cccc(N2CCN(C[C@@H](O)COc3ccc(cc3)C(=O)CCc4ccccc4)CC2)c1C

> <Property>
1

> <Canonical_Smiles>
Cc1cccc(N2CCN(C[C@@H](O)COc3ccc(cc3)C(=O)CCc4ccccc4)CC2)c1C

$$$$
pgpi0081
  SciTegic10311710362D

 36 39  0  0  0  0            999 V2000
    0.0000    0.0000    0.0000 C   0  0
    0.0000    0.0000    0.0000 O   0  0
    0.0000    0.0000    0.0000 C   0  0
    0.0000    0.0000    0.0000 C   0  0
    0.0000    0.0000    0.0000 C   0  0
    0.0000    0.0000    0.0000 C   0  0
    0.0000    0.0000    0.0000 C   0  0
    0.0000    0.0000    0.0000 O   0  0
    0.0000    0.0000    0.0000 C   0  0
    0.0000    0.0000    0.0000 C   0  0
    0.0000    0.0000    0.0000 C   0  0
    0.0000    0.0000    0.0000 C   0  0
    0.0000    0.0000    0.0000 C   0  0
    0.0000    0.0000    0.0000 C   0  0
    0.0000    0.0000    0.0000 C   0  0
    0.0000    0.0000    0.0000 C   0  0
    0.0000    0.0000    0.0000 C   0  0
    0.0000    0.0000    0.0000 O   0  0
    0.0000    0.0000    0.0000 C   0  0
    0.0000    0.0000    0.0000 C   0  0
    0.0000    0.0000    0.0000 O   0  0
    0.0000    0.0000    0.0000 C   0  0
    0.0000    0.0000    0.0000 N   0  0
    0.0000    0.0000    0.0000 C   0  0
    0.0000    0.0000    0.0000 C   0  0
    0.0000    0.0000    0.0000 N   0  0
    0.0000    0.0000    0.0000 C   0  0
    0.0000    0.0000    0.0000 C   0  0
    0.0000    0.0000    0.0000 C   0  0
    0.0000    0.0000    0.0000 C   0  0
    0.0000    0.0000    0.0000 C   0  0
    0.0000    0.0000    0.0000 C   0  0
    0.0000    0.0000    0.0000 C   0  0
    0.0000    0.0000    0.0000 C   0  0
    0.0000    0.0000    0.0000 C   0  0
    0.0000    0.0000    0.0000 C   0  0
  1  2  1  0
  2  3  1  0
  3  4  2  0
  4  5  1  0
  5  6  2  0
  6  7  1  0
  7  8  2  0
  7  9  1  0
  9 10  1  0
 10 11  1  0
 11 12  2  0
 12 13  1  0
 13 14  2  0
 14 15  1  0
 15 16  2  0
 16 11  1  0
  6 17  1  0
 17 18  1  0
 18 19  1  0
 19 20  1  0
 20 21  2  0
 20 22  1  0
 22 23  1  0
 23 24  1  0
 24 25  1  0
 25 26  1  0
 26 27  1  0
 27 28  1  0
 28 23  1  0
 26 29  1  0
 29 30  2  0
 30 31  1  0
 31 32  2  0
 32 33  1  0
 33 34  2  0
 34 29  1  0
 34 35  1  0
 17 36  2  0
 36  3  1  0
M  END
> <Name>
pgpi0081

> <Smiles>
COc1ccc(C(=O)CCc2ccccc2)c(OCC(=O)CN3CCN(CC3)c4ccccc4C)c1

> <Property>
1

> <Canonical_Smiles>
COc1ccc(C(=O)CCc2ccccc2)c(OCC(=O)CN3CCN(CC3)c4ccccc4C)c1

$$$$
pgpi0082
  SciTegic10311710362D

 28 30  0  0  1  0            999 V2000
    0.0000    0.0000    0.0000 C   0  0
    0.0000    0.0000    0.0000 C   0  0
    0.0000    0.0000    0.0000 O   0  0
    0.0000    0.0000    0.0000 C   0  0
    0.0000    0.0000    0.0000 C   0  0
    0.0000    0.0000    0.0000 C   0  0
    0.0000    0.0000    0.0000 C   0  0
    0.0000    0.0000    0.0000 C   0  0
    0.0000    0.0000    0.0000 C   0  0
    0.0000    0.0000    0.0000 C   0  0
    0.0000    0.0000    0.0000 O   0  0
    0.0000    0.0000    0.0000 C   0  0
    0.0000    0.0000    0.0000 C   0  0  1  0  0  0
    0.0000    0.0000    0.0000 O   0  0
    0.0000    0.0000    0.0000 C   0  0
    0.0000    0.0000    0.0000 N   0  0
    0.0000    0.0000    0.0000 C   0  0
    0.0000    0.0000    0.0000 C   0  0
    0.0000    0.0000    0.0000 N   0  0
    0.0000    0.0000    0.0000 C   0  0
    0.0000    0.0000    0.0000 C   0  0
    0.0000    0.0000    0.0000 C   0  0
    0.0000    0.0000    0.0000 C   0  0
    0.0000    0.0000    0.0000 C   0  0
    0.0000    0.0000    0.0000 C   0  0
    0.0000    0.0000    0.0000 C   0  0
    0.0000    0.0000    0.0000 C   0  0
    0.0000    0.0000    0.0000 C   0  0
  1  2  1  0
  2  3  2  0
  2  4  1  0
  4  5  2  0
  5  6  1  0
  6  7  1  0
  6  8  2  0
  8  9  1  0
  9 10  2  0
 10  4  1  0
 10 11  1  0
 11 12  1  0
 12 13  1  0
 13 14  1  1
 13 15  1  0
 15 16  1  0
 16 17  1  0
 17 18  1  0
 18 19  1  0
 19 20  1  0
 20 21  1  0
 21 16  1  0
 19 22  1  0
 22 23  2  0
 23 24  1  0
 24 25  2  0
 25 26  1  0
 26 27  2  0
 27 22  1  0
 27 28  1  0
M  END
> <Name>
pgpi0082

> <Smiles>
CC(=O)c1cc(C)ccc1OC[C@@H](O)CN2CCN(CC2)c3ccccc3C

> <Property>
1

> <Canonical_Smiles>
CC(=O)c1cc(C)ccc1OC[C@@H](O)CN2CCN(CC2)c3ccccc3C

$$$$
pgpi0083
  SciTegic10311710362D

 27 29  0  0  1  0            999 V2000
    0.0000    0.0000    0.0000 C   0  0
    0.0000    0.0000    0.0000 C   0  0
    0.0000    0.0000    0.0000 O   0  0
    0.0000    0.0000    0.0000 C   0  0
    0.0000    0.0000    0.0000 C   0  0
    0.0000    0.0000    0.0000 C   0  0
    0.0000    0.0000    0.0000 C   0  0
    0.0000    0.0000    0.0000 C   0  0
    0.0000    0.0000    0.0000 C   0  0
    0.0000    0.0000    0.0000 O   0  0
    0.0000    0.0000    0.0000 C   0  0
    0.0000    0.0000    0.0000 C   0  0  2  0  0  0
    0.0000    0.0000    0.0000 O   0  0
    0.0000    0.0000    0.0000 C   0  0
    0.0000    0.0000    0.0000 N   0  0
    0.0000    0.0000    0.0000 C   0  0
    0.0000    0.0000    0.0000 C   0  0
    0.0000    0.0000    0.0000 N   0  0
    0.0000    0.0000    0.0000 C   0  0
    0.0000    0.0000    0.0000 C   0  0
    0.0000    0.0000    0.0000 C   0  0
    0.0000    0.0000    0.0000 C   0  0
    0.0000    0.0000    0.0000 C   0  0
    0.0000    0.0000    0.0000 C   0  0
    0.0000    0.0000    0.0000 C   0  0
    0.0000    0.0000    0.0000 C   0  0
    0.0000    0.0000    0.0000 C   0  0
  1  2  1  0
  2  3  2  0
  2  4  1  0
  4  5  2  0
  5  6  1  0
  6  7  2  0
  7  8  1  0
  8  9  2  0
  9  4  1  0
  9 10  1  0
 10 11  1  0
 11 12  1  0
 12 13  1  1
 12 14  1  0
 14 15  1  0
 15 16  1  0
 16 17  1  0
 17 18  1  0
 18 19  1  0
 19 20  1  0
 20 15  1  0
 18 21  1  0
 21 22  2  0
 22 23  1  0
 23 24  2  0
 24 25  1  0
 25 26  2  0
 26 21  1  0
 26 27  1  0
M  END
> <Name>
pgpi0083

> <Smiles>
CC(=O)c1ccccc1OC[C@H](O)CN2CCN(CC2)c3ccccc3C

> <Property>
1

> <Canonical_Smiles>
CC(=O)c1ccccc1OC[C@H](O)CN2CCN(CC2)c3ccccc3C

$$$$
pgpi0084
  SciTegic10311710362D

 28 30  0  0  1  0            999 V2000
    0.0000    0.0000    0.0000 C   0  0
    0.0000    0.0000    0.0000 C   0  0
    0.0000    0.0000    0.0000 O   0  0
    0.0000    0.0000    0.0000 C   0  0
    0.0000    0.0000    0.0000 C   0  0
    0.0000    0.0000    0.0000 C   0  0
    0.0000    0.0000    0.0000 C   0  0
    0.0000    0.0000    0.0000 C   0  0
    0.0000    0.0000    0.0000 C   0  0
    0.0000    0.0000    0.0000 C   0  0
    0.0000    0.0000    0.0000 O   0  0
    0.0000    0.0000    0.0000 C   0  0
    0.0000    0.0000    0.0000 C   0  0  2  0  0  0
    0.0000    0.0000    0.0000 O   0  0
    0.0000    0.0000    0.0000 C   0  0
    0.0000    0.0000    0.0000 N   0  0
    0.0000    0.0000    0.0000 C   0  0
    0.0000    0.0000    0.0000 C   0  0
    0.0000    0.0000    0.0000 N   0  0
    0.0000    0.0000    0.0000 C   0  0
    0.0000    0.0000    0.0000 C   0  0
    0.0000    0.0000    0.0000 C   0  0
    0.0000    0.0000    0.0000 C   0  0
    0.0000    0.0000    0.0000 C   0  0
    0.0000    0.0000    0.0000 C   0  0
    0.0000    0.0000    0.0000 C   0  0
    0.0000    0.0000    0.0000 C   0  0
    0.0000    0.0000    0.0000 C   0  0
  1  2  1  0
  2  3  2  0
  2  4  1  0
  4  5  2  0
  5  6  1  0
  6  7  2  0
  7  8  1  0
  7  9  1  0
  9 10  2  0
 10  4  1  0
 10 11  1  0
 11 12  1  0
 12 13  1  0
 13 14  1  1
 13 15  1  0
 15 16  1  0
 16 17  1  0
 17 18  1  0
 18 19  1  0
 19 20  1  0
 20 21  1  0
 21 16  1  0
 19 22  1  0
 22 23  2  0
 23 24  1  0
 24 25  2  0
 25 26  1  0
 26 27  2  0
 27 22  1  0
 27 28  1  0
M  END
> <Name>
pgpi0084

> <Smiles>
CC(=O)c1ccc(C)cc1OC[C@H](O)CN2CCN(CC2)c3ccccc3C

> <Property>
1

> <Canonical_Smiles>
CC(=O)c1ccc(C)cc1OC[C@H](O)CN2CCN(CC2)c3ccccc3C

$$$$
pgpi0085
  SciTegic10311710362D

 29 31  0  0  1  0            999 V2000
    0.0000    0.0000    0.0000 C   0  0
    0.0000    0.0000    0.0000 C   0  0
    0.0000    0.0000    0.0000 O   0  0
    0.0000    0.0000    0.0000 C   0  0
    0.0000    0.0000    0.0000 C   0  0
    0.0000    0.0000    0.0000 C   0  0
    0.0000    0.0000    0.0000 Cl  0  0
    0.0000    0.0000    0.0000 C   0  0
    0.0000    0.0000    0.0000 Cl  0  0
    0.0000    0.0000    0.0000 C   0  0
    0.0000    0.0000    0.0000 C   0  0
    0.0000    0.0000    0.0000 O   0  0
    0.0000    0.0000    0.0000 C   0  0
    0.0000    0.0000    0.0000 C   0  0  2  0  0  0
    0.0000    0.0000    0.0000 O   0  0
    0.0000    0.0000    0.0000 C   0  0
    0.0000    0.0000    0.0000 N   0  0
    0.0000    0.0000    0.0000 C   0  0
    0.0000    0.0000    0.0000 C   0  0
    0.0000    0.0000    0.0000 N   0  0
    0.0000    0.0000    0.0000 C   0  0
    0.0000    0.0000    0.0000 C   0  0
    0.0000    0.0000    0.0000 C   0  0
    0.0000    0.0000    0.0000 C   0  0
    0.0000    0.0000    0.0000 C   0  0
    0.0000    0.0000    0.0000 C   0  0
    0.0000    0.0000    0.0000 C   0  0
    0.0000    0.0000    0.0000 C   0  0
    0.0000    0.0000    0.0000 C   0  0
  1  2  1  0
  2  3  2  0
  2  4  1  0
  4  5  2  0
  5  6  1  0
  6  7  1  0
  6  8  2  0
  8  9  1  0
  8 10  1  0
 10 11  2  0
 11  4  1  0
 11 12  1  0
 12 13  1  0
 13 14  1  0
 14 15  1  1
 14 16  1  0
 16 17  1  0
 17 18  1  0
 18 19  1  0
 19 20  1  0
 20 21  1  0
 21 22  1  0
 22 17  1  0
 20 23  1  0
 23 24  2  0
 24 25  1  0
 25 26  2  0
 26 27  1  0
 27 28  2  0
 28 23  1  0
 28 29  1  0
M  END
> <Name>
pgpi0085

> <Smiles>
CC(=O)c1cc(Cl)c(Cl)cc1OC[C@H](O)CN2CCN(CC2)c3ccccc3C

> <Property>
1

> <Canonical_Smiles>
CC(=O)c1cc(Cl)c(Cl)cc1OC[C@H](O)CN2CCN(CC2)c3ccccc3C

$$$$
pgpi0086
  SciTegic10311710362D

 39 42  0  0  1  0            999 V2000
    0.0000    0.0000    0.0000 C   0  0
    0.0000    0.0000    0.0000 O   0  0
    0.0000    0.0000    0.0000 C   0  0
    0.0000    0.0000    0.0000 C   0  0
    0.0000    0.0000    0.0000 C   0  0
    0.0000    0.0000    0.0000 C   0  0
    0.0000    0.0000    0.0000 C   0  0
    0.0000    0.0000    0.0000 O   0  0
    0.0000    0.0000    0.0000 C   0  0
    0.0000    0.0000    0.0000 C   0  0
    0.0000    0.0000    0.0000 C   0  0
    0.0000    0.0000    0.0000 C   0  0
    0.0000    0.0000    0.0000 C   0  0
    0.0000    0.0000    0.0000 C   0  0
    0.0000    0.0000    0.0000 C   0  0
    0.0000    0.0000    0.0000 C   0  0
    0.0000    0.0000    0.0000 N   0  0
    0.0000    0.0000    0.0000 C   0  0
    0.0000    0.0000    0.0000 C   0  0
    0.0000    0.0000    0.0000 C   0  0
    0.0000    0.0000    0.0000 O   0  0
    0.0000    0.0000    0.0000 C   0  0
    0.0000    0.0000    0.0000 C   0  0  1  0  0  0
    0.0000    0.0000    0.0000 O   0  0
    0.0000    0.0000    0.0000 C   0  0
    0.0000    0.0000    0.0000 N   0  0
    0.0000    0.0000    0.0000 C   0  0
    0.0000    0.0000    0.0000 C   0  0
    0.0000    0.0000    0.0000 N   0  0
    0.0000    0.0000    0.0000 C   0  0
    0.0000    0.0000    0.0000 C   0  0
    0.0000    0.0000    0.0000 C   0  0
    0.0000    0.0000    0.0000 C   0  0
    0.0000    0.0000    0.0000 C   0  0
    0.0000    0.0000    0.0000 C   0  0
    0.0000    0.0000    0.0000 C   0  0
    0.0000    0.0000    0.0000 C   0  0
    0.0000    0.0000    0.0000 C   0  0
    0.0000    0.0000    0.0000 C   0  0
  1  2  1  0
  2  3  1  0
  3  4  2  0
  4  5  1  0
  5  6  2  0
  6  7  1  0
  7  8  2  0
  7  9  1  0
  9 10  1  0
 10 11  1  0
 11 12  2  0
 12 13  1  0
 13 14  2  0
 14 15  1  0
 15 16  2  0
 16 11  1  0
 14 17  1  0
 17 18  1  0
 17 19  1  0
  6 20  1  0
 20 21  1  0
 21 22  1  0
 22 23  1  0
 23 24  1  1
 23 25  1  0
 25 26  1  0
 26 27  1  0
 27 28  1  0
 28 29  1  0
 29 30  1  0
 30 31  1  0
 31 26  1  0
 29 32  1  0
 32 33  2  0
 33 34  1  0
 34 35  2  0
 35 36  1  0
 36 37  2  0
 37 32  1  0
 37 38  1  0
 20 39  2  0
 39  3  1  0
M  END
> <Name>
pgpi0086

> <Smiles>
COc1ccc(C(=O)CCc2ccc(cc2)N(C)C)c(OC[C@@H](O)CN3CCN(CC3)c4ccccc4C)c1

> <Property>
1

> <Canonical_Smiles>
COc1ccc(C(=O)CCc2ccc(cc2)N(C)C)c(OC[C@@H](O)CN3CCN(CC3)c4ccccc4C)c1

$$$$
pgpi0087
  SciTegic10311710362D

 30 32  0  0  1  0            999 V2000
    0.0000    0.0000    0.0000 C   0  0
    0.0000    0.0000    0.0000 C   0  0
    0.0000    0.0000    0.0000 O   0  0
    0.0000    0.0000    0.0000 C   0  0
    0.0000    0.0000    0.0000 C   0  0
    0.0000    0.0000    0.0000 C   0  0
    0.0000    0.0000    0.0000 C   0  0
    0.0000    0.0000    0.0000 O   0  0
    0.0000    0.0000    0.0000 C   0  0
    0.0000    0.0000    0.0000 C   0  0  1  0  0  0
    0.0000    0.0000    0.0000 O   0  0
    0.0000    0.0000    0.0000 C   0  0
    0.0000    0.0000    0.0000 N   0  0
    0.0000    0.0000    0.0000 C   0  0
    0.0000    0.0000    0.0000 C   0  0
    0.0000    0.0000    0.0000 C   0  0
    0.0000    0.0000    0.0000 C   0  0
    0.0000    0.0000    0.0000 C   0  0
    0.0000    0.0000    0.0000 C   0  0
    0.0000    0.0000    0.0000 C   0  0
    0.0000    0.0000    0.0000 C   0  0
    0.0000    0.0000    0.0000 C   0  0
    0.0000    0.0000    0.0000 C   0  0
    0.0000    0.0000    0.0000 C   0  0
    0.0000    0.0000    0.0000 C   0  0
    0.0000    0.0000    0.0000 C   0  0
    0.0000    0.0000    0.0000 C   0  0
    0.0000    0.0000    0.0000 C   0  0
    0.0000    0.0000    0.0000 C   0  0
    0.0000    0.0000    0.0000 C   0  0
  1  2  1  0
  2  3  2  0
  2  4  1  0
  4  5  2  0
  5  6  1  0
  6  7  2  0
  7  8  1  0
  8  9  1  0
  9 10  1  0
 10 11  1  1
 10 12  1  0
 12 13  1  0
 13 14  1  0
 14 15  1  0
 15 16  1  0
 16 17  1  0
 17 18  2  0
 18 19  1  0
 19 20  2  0
 20 21  1  0
 21 22  2  0
 22 17  1  0
 16 23  1  0
 23 24  2  0
 24 25  1  0
 25 26  2  0
 26 27  1  0
 27 28  2  0
 28 23  1  0
  7 29  1  0
 29 30  2  0
 30  4  1  0
M  END
> <Name>
pgpi0087

> <Smiles>
CC(=O)c1ccc(OC[C@@H](O)CNCCC(c2ccccc2)c3ccccc3)cc1

> <Property>
1

> <Canonical_Smiles>
CC(=O)c1ccc(OC[C@@H](O)CNCCC(c2ccccc2)c3ccccc3)cc1

$$$$
pgpi0088
  SciTegic10311710362D

 34 37  0  0  1  0            999 V2000
    0.0000    0.0000    0.0000 C   0  0
    0.0000    0.0000    0.0000 C   0  0
    0.0000    0.0000    0.0000 C   0  0
    0.0000    0.0000    0.0000 C   0  0
    0.0000    0.0000    0.0000 C   0  0
    0.0000    0.0000    0.0000 C   0  0
    0.0000    0.0000    0.0000 C   0  0
    0.0000    0.0000    0.0000 N   0  0
    0.0000    0.0000    0.0000 C   0  0
    0.0000    0.0000    0.0000 C   0  0
    0.0000    0.0000    0.0000 N   0  0
    0.0000    0.0000    0.0000 C   0  0
    0.0000    0.0000    0.0000 C   0  0  2  0  0  0
    0.0000    0.0000    0.0000 O   0  0
    0.0000    0.0000    0.0000 C   0  0
    0.0000    0.0000    0.0000 O   0  0
    0.0000    0.0000    0.0000 C   0  0
    0.0000    0.0000    0.0000 C   0  0
    0.0000    0.0000    0.0000 C   0  0
    0.0000    0.0000    0.0000 C   0  0
    0.0000    0.0000    0.0000 C   0  0
    0.0000    0.0000    0.0000 C   0  0
    0.0000    0.0000    0.0000 C   0  0
    0.0000    0.0000    0.0000 O   0  0
    0.0000    0.0000    0.0000 C   0  0
    0.0000    0.0000    0.0000 C   0  0
    0.0000    0.0000    0.0000 C   0  0
    0.0000    0.0000    0.0000 C   0  0
    0.0000    0.0000    0.0000 C   0  0
    0.0000    0.0000    0.0000 C   0  0
    0.0000    0.0000    0.0000 C   0  0
    0.0000    0.0000    0.0000 C   0  0
    0.0000    0.0000    0.0000 C   0  0
    0.0000    0.0000    0.0000 C   0  0
  1  2  1  0
  2  3  2  0
  3  4  1  0
  4  5  2  0
  5  6  1  0
  6  7  2  0
  7  2  1  0
  7  8  1  0
  8  9  1  0
  9 10  1  0
 10 11  1  0
 11 12  1  0
 12 13  1  0
 13 14  1  1
 13 15  1  0
 15 16  1  0
 16 17  1  0
 17 18  2  0
 18 19  1  0
 19 20  2  0
 20 21  1  0
 21 22  2  0
 22 17  1  0
 21 23  1  0
 23 24  2  0
 23 25  1  0
 25 26  1  0
 26 27  1  0
 27 28  2  0
 28 29  1  0
 29 30  2  0
 30 31  1  0
 31 32  2  0
 32 27  1  0
 11 33  1  0
 33 34  1  0
 34  8  1  0
M  END
> <Name>
pgpi0088

> <Smiles>
Cc1ccccc1N2CCN(C[C@H](O)COc3cccc(c3)C(=O)CCc4ccccc4)CC2

> <Property>
1

> <Canonical_Smiles>
Cc1ccccc1N2CCN(C[C@H](O)COc3cccc(c3)C(=O)CCc4ccccc4)CC2

$$$$
pgpi0089
  SciTegic10311710362D

 37 40  0  0  1  0            999 V2000
    0.0000    0.0000    0.0000 O   0  0
    0.0000    0.0000    0.0000 C   0  0  2  0  0  0
    0.0000    0.0000    0.0000 C   0  0
    0.0000    0.0000    0.0000 N   0  0
    0.0000    0.0000    0.0000 C   0  0
    0.0000    0.0000    0.0000 C   0  0
    0.0000    0.0000    0.0000 C   0  0
    0.0000    0.0000    0.0000 C   0  0
    0.0000    0.0000    0.0000 C   0  0
    0.0000    0.0000    0.0000 C   0  0
    0.0000    0.0000    0.0000 C   0  0
    0.0000    0.0000    0.0000 C   0  0
    0.0000    0.0000    0.0000 C   0  0
    0.0000    0.0000    0.0000 C   0  0
    0.0000    0.0000    0.0000 C   0  0
    0.0000    0.0000    0.0000 C   0  0
    0.0000    0.0000    0.0000 C   0  0
    0.0000    0.0000    0.0000 C   0  0
    0.0000    0.0000    0.0000 C   0  0
    0.0000    0.0000    0.0000 C   0  0
    0.0000    0.0000    0.0000 O   0  0
    0.0000    0.0000    0.0000 C   0  0
    0.0000    0.0000    0.0000 C   0  0
    0.0000    0.0000    0.0000 C   0  0
    0.0000    0.0000    0.0000 C   0  0
    0.0000    0.0000    0.0000 C   0  0
    0.0000    0.0000    0.0000 C   0  0
    0.0000    0.0000    0.0000 C   0  0
    0.0000    0.0000    0.0000 O   0  0
    0.0000    0.0000    0.0000 C   0  0
    0.0000    0.0000    0.0000 C   0  0
    0.0000    0.0000    0.0000 C   0  0
    0.0000    0.0000    0.0000 C   0  0
    0.0000    0.0000    0.0000 C   0  0
    0.0000    0.0000    0.0000 C   0  0
    0.0000    0.0000    0.0000 C   0  0
    0.0000    0.0000    0.0000 C   0  0
  2  1  1  1
  2  3  1  0
  3  4  1  0
  4  5  1  0
  5  6  1  0
  6  7  1  0
  7  8  1  0
  8  9  2  0
  9 10  1  0
 10 11  2  0
 11 12  1  0
 12 13  2  0
 13  8  1  0
  7 14  1  0
 14 15  2  0
 15 16  1  0
 16 17  2  0
 17 18  1  0
 18 19  2  0
 19 14  1  0
  2 20  1  0
 20 21  1  0
 21 22  1  0
 22 23  2  0
 23 24  1  0
 24 25  2  0
 25 26  1  0
 26 27  2  0
 27 22  1  0
 26 28  1  0
 28 29  2  0
 28 30  1  0
 30 31  1  0
 31 32  1  0
 32 33  2  0
 33 34  1  0
 34 35  2  0
 35 36  1  0
 36 37  2  0
 37 32  1  0
M  END
> <Name>
pgpi0089

> <Smiles>
O[C@H](CNCCC(c1ccccc1)c2ccccc2)COc3cccc(c3)C(=O)CCc4ccccc4

> <Property>
1

> <Canonical_Smiles>
O[C@H](CNCCC(c1ccccc1)c2ccccc2)COc3cccc(c3)C(=O)CCc4ccccc4

$$$$
pgpi0090
  SciTegic10311710362D

 30 32  0  0  1  0            999 V2000
    0.0000    0.0000    0.0000 C   0  0
    0.0000    0.0000    0.0000 C   0  0
    0.0000    0.0000    0.0000 C   0  0
    0.0000    0.0000    0.0000 C   0  0
    0.0000    0.0000    0.0000 C   0  0
    0.0000    0.0000    0.0000 C   0  0
    0.0000    0.0000    0.0000 O   0  0
    0.0000    0.0000    0.0000 O   0  0
    0.0000    0.0000    0.0000 C   0  0  1  0  0  0
    0.0000    0.0000    0.0000 C   0  0
    0.0000    0.0000    0.0000 C   0  0  2  0  0  0
    0.0000    0.0000    0.0000 C   0  0
    0.0000    0.0000    0.0000 C   0  0
    0.0000    0.0000    0.0000 C   0  0
    0.0000    0.0000    0.0000 C   0  0
    0.0000    0.0000    0.0000 C   0  0
    0.0000    0.0000    0.0000 C   0  0  1  0  0  0
    0.0000    0.0000    0.0000 C   0  0
    0.0000    0.0000    0.0000 C   0  0  2  0  0  0
    0.0000    0.0000    0.0000 C   0  0
    0.0000    0.0000    0.0000 C   0  0
    0.0000    0.0000    0.0000 C   0  0  2  0  0  0
    0.0000    0.0000    0.0000 C   0  0
    0.0000    0.0000    0.0000 C   0  0  2  0  0  0
    0.0000    0.0000    0.0000 O   0  0
    0.0000    0.0000    0.0000 C   0  0
    0.0000    0.0000    0.0000 C   0  0
    0.0000    0.0000    0.0000 O   0  0
    0.0000    0.0000    0.0000 O   0  0
    0.0000    0.0000    0.0000 C   0  0  1  0  0  0
  1  2  1  0
  2  3  1  0
  3  4  1  0
  3  5  1  0
  3  6  1  0
  6  7  2  0
  6  8  1  0
  9  8  1  1
  9 10  1  0
 10 11  1  0
 11 12  1  1
 11 13  1  0
 13 14  2  3
 14 15  1  0
 15 16  2  3
 16 17  1  0
 17 18  1  1
 17 19  1  0
 19 20  1  1
 20 21  1  0
 22 21  1  1
 22 23  1  0
 23 24  1  0
 24 25  1  1
 24 26  1  0
 26 27  1  0
 27 28  2  0
 27 29  1  0
 29 22  1  0
 19 30  1  0
 30  9  1  0
 30 14  1  1
M  END
> <Name>
pgpi0090

> <Smiles>
CCC(C)(C)C(=O)O[C@H]1C[C@H](C)C=C2C=C[C@@H](C)[C@H](CC[C@@H]3C[C@H](O)CC(=O)O3)[C@@H]12

> <Property>
1

> <Canonical_Smiles>
CCC(C)(C)C(=O)O[C@H]1C[C@H](C)C=C2C=C[C@@H](C)[C@H](CC[C@@H]3C[C@H](O)CC(=O)O3)[C@@H]12

$$$$
pgpi0091
  SciTegic10311710362D

 27 29  0  0  1  0            999 V2000
    0.0000    0.0000    0.0000 O   0  0
    0.0000    0.0000    0.0000 C   0  0  1  0  0  0
    0.0000    0.0000    0.0000 C   0  0
    0.0000    0.0000    0.0000 O   0  0
    0.0000    0.0000    0.0000 C   0  0
    0.0000    0.0000    0.0000 C   0  0
    0.0000    0.0000    0.0000 C   0  0
    0.0000    0.0000    0.0000 C   0  0
    0.0000    0.0000    0.0000 C   0  0
    0.0000    0.0000    0.0000 C   0  0
    0.0000    0.0000    0.0000 C   0  0
    0.0000    0.0000    0.0000 O   0  0
    0.0000    0.0000    0.0000 C   0  0
    0.0000    0.0000    0.0000 C   0  0
    0.0000    0.0000    0.0000 C   0  0
    0.0000    0.0000    0.0000 C   0  0
    0.0000    0.0000    0.0000 C   0  0
    0.0000    0.0000    0.0000 C   0  0
    0.0000    0.0000    0.0000 C   0  0
    0.0000    0.0000    0.0000 C   0  0
    0.0000    0.0000    0.0000 C   0  0
    0.0000    0.0000    0.0000 N   0  0
    0.0000    0.0000    0.0000 C   0  0
    0.0000    0.0000    0.0000 C   0  0
    0.0000    0.0000    0.0000 O   0  0
    0.0000    0.0000    0.0000 C   0  0
    0.0000    0.0000    0.0000 C   0  0
  2  1  1  1
  2  3  1  0
  3  4  1  0
  4  5  1  0
  5  6  2  0
  6  7  1  0
  7  8  2  0
  8  9  1  0
  9 10  2  0
 10  5  1  0
  9 11  1  0
 11 12  2  0
 11 13  1  0
 13 14  1  0
 14 15  1  0
 15 16  2  0
 16 17  1  0
 17 18  2  0
 18 19  1  0
 19 20  2  0
 20 15  1  0
  2 21  1  0
 21 22  1  0
 22 23  1  0
 23 24  1  0
 24 25  1  0
 25 26  1  0
 26 27  1  0
 27 22  1  0
M  END
> <Name>
pgpi0091

> <Smiles>
O[C@@H](COc1cccc(c1)C(=O)CCc2ccccc2)CN3CCOCC3

> <Property>
1

> <Canonical_Smiles>
O[C@@H](COc1cccc(c1)C(=O)CCc2ccccc2)CN3CCOCC3

$$$$
pgpi0092
  SciTegic10311710362D

 37 40  0  0  1  0            999 V2000
    0.0000    0.0000    0.0000 O   0  0
    0.0000    0.0000    0.0000 C   0  0  1  0  0  0
    0.0000    0.0000    0.0000 C   0  0
    0.0000    0.0000    0.0000 N   0  0
    0.0000    0.0000    0.0000 C   0  0
    0.0000    0.0000    0.0000 C   0  0
    0.0000    0.0000    0.0000 C   0  0
    0.0000    0.0000    0.0000 C   0  0
    0.0000    0.0000    0.0000 C   0  0
    0.0000    0.0000    0.0000 C   0  0
    0.0000    0.0000    0.0000 C   0  0
    0.0000    0.0000    0.0000 C   0  0
    0.0000    0.0000    0.0000 C   0  0
    0.0000    0.0000    0.0000 C   0  0
    0.0000    0.0000    0.0000 C   0  0
    0.0000    0.0000    0.0000 C   0  0
    0.0000    0.0000    0.0000 C   0  0
    0.0000    0.0000    0.0000 C   0  0
    0.0000    0.0000    0.0000 C   0  0
    0.0000    0.0000    0.0000 C   0  0
    0.0000    0.0000    0.0000 O   0  0
    0.0000    0.0000    0.0000 C   0  0
    0.0000    0.0000    0.0000 C   0  0
    0.0000    0.0000    0.0000 C   0  0
    0.0000    0.0000    0.0000 C   0  0
    0.0000    0.0000    0.0000 C   0  0
    0.0000    0.0000    0.0000 C   0  0
    0.0000    0.0000    0.0000 C   0  0
    0.0000    0.0000    0.0000 O   0  0
    0.0000    0.0000    0.0000 C   0  0
    0.0000    0.0000    0.0000 C   0  0
    0.0000    0.0000    0.0000 C   0  0
    0.0000    0.0000    0.0000 C   0  0
    0.0000    0.0000    0.0000 C   0  0
    0.0000    0.0000    0.0000 C   0  0
    0.0000    0.0000    0.0000 C   0  0
    0.0000    0.0000    0.0000 C   0  0
  2  1  1  1
  2  3  1  0
  3  4  1  0
  4  5  1  0
  5  6  1  0
  6  7  1  0
  7  8  1  0
  8  9  2  0
  9 10  1  0
 10 11  2  0
 11 12  1  0
 12 13  2  0
 13  8  1  0
  7 14  1  0
 14 15  2  0
 15 16  1  0
 16 17  2  0
 17 18  1  0
 18 19  2  0
 19 14  1  0
  2 20  1  0
 20 21  1  0
 21 22  1  0
 22 23  2  0
 23 24  1  0
 24 25  2  0
 25 26  1  0
 26 27  2  0
 27 22  1  0
 25 28  1  0
 28 29  2  0
 28 30  1  0
 30 31  1  0
 31 32  1  0
 32 33  2  0
 33 34  1  0
 34 35  2  0
 35 36  1  0
 36 37  2  0
 37 32  1  0
M  END
> <Name>
pgpi0092

> <Smiles>
O[C@@H](CNCCC(c1ccccc1)c2ccccc2)COc3ccc(cc3)C(=O)CCc4ccccc4

> <Property>
1

> <Canonical_Smiles>
O[C@@H](CNCCC(c1ccccc1)c2ccccc2)COc3ccc(cc3)C(=O)CCc4ccccc4

$$$$
pgpi0093
  SciTegic10311710362D

 37 40  0  0  1  0            999 V2000
    0.0000    0.0000    0.0000 C   0  0
    0.0000    0.0000    0.0000 N   0  0
    0.0000    0.0000    0.0000 C   0  0
    0.0000    0.0000    0.0000 C   0  0
    0.0000    0.0000    0.0000 C   0  0
    0.0000    0.0000    0.0000 C   0  0
    0.0000    0.0000    0.0000 C   0  0
    0.0000    0.0000    0.0000 C   0  0
    0.0000    0.0000    0.0000 C   0  0
    0.0000    0.0000    0.0000 C   0  0
    0.0000    0.0000    0.0000 O   0  0
    0.0000    0.0000    0.0000 C   0  0
    0.0000    0.0000    0.0000 C   0  0
    0.0000    0.0000    0.0000 C   0  0
    0.0000    0.0000    0.0000 C   0  0
    0.0000    0.0000    0.0000 C   0  0
    0.0000    0.0000    0.0000 C   0  0
    0.0000    0.0000    0.0000 O   0  0
    0.0000    0.0000    0.0000 C   0  0
    0.0000    0.0000    0.0000 C   0  0  2  0  0  0
    0.0000    0.0000    0.0000 O   0  0
    0.0000    0.0000    0.0000 C   0  0
    0.0000    0.0000    0.0000 N   0  0
    0.0000    0.0000    0.0000 C   0  0
    0.0000    0.0000    0.0000 C   0  0
    0.0000    0.0000    0.0000 N   0  0
    0.0000    0.0000    0.0000 C   0  0
    0.0000    0.0000    0.0000 C   0  0
    0.0000    0.0000    0.0000 C   0  0
    0.0000    0.0000    0.0000 C   0  0
    0.0000    0.0000    0.0000 C   0  0
    0.0000    0.0000    0.0000 C   0  0
    0.0000    0.0000    0.0000 C   0  0
    0.0000    0.0000    0.0000 C   0  0
    0.0000    0.0000    0.0000 C   0  0
    0.0000    0.0000    0.0000 C   0  0
    0.0000    0.0000    0.0000 C   0  0
  1  2  1  0
  2  3  1  0
  2  4  1  0
  4  5  2  0
  5  6  1  0
  6  7  2  0
  7  8  1  0
  8  9  1  0
  9 10  1  0
 10 11  2  0
 10 12  1  0
 12 13  2  0
 13 14  1  0
 14 15  2  0
 15 16  1  0
 16 17  2  0
 17 12  1  0
 17 18  1  0
 18 19  1  0
 19 20  1  0
 20 21  1  1
 20 22  1  0
 22 23  1  0
 23 24  1  0
 24 25  1  0
 25 26  1  0
 26 27  1  0
 27 28  1  0
 28 23  1  0
 26 29  1  0
 29 30  2  0
 30 31  1  0
 31 32  2  0
 32 33  1  0
 33 34  2  0
 34 29  1  0
 34 35  1  0
  7 36  1  0
 36 37  2  0
 37  4  1  0
M  END
> <Name>
pgpi0093

> <Smiles>
CN(C)c1ccc(CCC(=O)c2ccccc2OC[C@H](O)CN3CCN(CC3)c4ccccc4C)cc1

> <Property>
1

> <Canonical_Smiles>
CN(C)c1ccc(CCC(=O)c2ccccc2OC[C@H](O)CN3CCN(CC3)c4ccccc4C)cc1

$$$$
pgpi0094
  SciTegic10311710362D

 27 29  0  0  1  0            999 V2000
    0.0000    0.0000    0.0000 O   0  0
    0.0000    0.0000    0.0000 C   0  0  1  0  0  0
    0.0000    0.0000    0.0000 C   0  0
    0.0000    0.0000    0.0000 O   0  0
    0.0000    0.0000    0.0000 C   0  0
    0.0000    0.0000    0.0000 C   0  0
    0.0000    0.0000    0.0000 C   0  0
    0.0000    0.0000    0.0000 C   0  0
    0.0000    0.0000    0.0000 C   0  0
    0.0000    0.0000    0.0000 C   0  0
    0.0000    0.0000    0.0000 C   0  0
    0.0000    0.0000    0.0000 O   0  0
    0.0000    0.0000    0.0000 C   0  0
    0.0000    0.0000    0.0000 C   0  0
    0.0000    0.0000    0.0000 C   0  0
    0.0000    0.0000    0.0000 C   0  0
    0.0000    0.0000    0.0000 C   0  0
    0.0000    0.0000    0.0000 C   0  0
    0.0000    0.0000    0.0000 C   0  0
    0.0000    0.0000    0.0000 C   0  0
    0.0000    0.0000    0.0000 C   0  0
    0.0000    0.0000    0.0000 N   0  0
    0.0000    0.0000    0.0000 C   0  0
    0.0000    0.0000    0.0000 C   0  0
    0.0000    0.0000    0.0000 C   0  0
    0.0000    0.0000    0.0000 C   0  0
    0.0000    0.0000    0.0000 C   0  0
  2  1  1  1
  2  3  1  0
  3  4  1  0
  4  5  1  0
  5  6  2  0
  6  7  1  0
  7  8  2  0
  8  9  1  0
  9 10  2  0
 10  5  1  0
 10 11  1  0
 11 12  2  0
 11 13  1  0
 13 14  1  0
 14 15  1  0
 15 16  2  0
 16 17  1  0
 17 18  2  0
 18 19  1  0
 19 20  2  0
 20 15  1  0
  2 21  1  0
 21 22  1  0
 22 23  1  0
 23 24  1  0
 24 25  1  0
 25 26  1  0
 26 27  1  0
 27 22  1  0
M  END
> <Name>
pgpi0094

> <Smiles>
O[C@@H](COc1ccccc1C(=O)CCc2ccccc2)CN3CCCCC3

> <Property>
1

> <Canonical_Smiles>
O[C@@H](COc1ccccc1C(=O)CCc2ccccc2)CN3CCCCC3

$$$$
pgpi0095
  SciTegic10311710362D

 28 29  0  0  1  0            999 V2000
    0.0000    0.0000    0.0000 C   0  0
    0.0000    0.0000    0.0000 C   0  0
    0.0000    0.0000    0.0000 C   0  0
    0.0000    0.0000    0.0000 N   0  0
    0.0000    0.0000    0.0000 C   0  0
    0.0000    0.0000    0.0000 C   0  0  2  0  0  0
    0.0000    0.0000    0.0000 O   0  0
    0.0000    0.0000    0.0000 C   0  0
    0.0000    0.0000    0.0000 O   0  0
    0.0000    0.0000    0.0000 C   0  0
    0.0000    0.0000    0.0000 C   0  0
    0.0000    0.0000    0.0000 C   0  0
    0.0000    0.0000    0.0000 C   0  0
    0.0000    0.0000    0.0000 C   0  0
    0.0000    0.0000    0.0000 C   0  0
    0.0000    0.0000    0.0000 C   0  0
    0.0000    0.0000    0.0000 O   0  0
    0.0000    0.0000    0.0000 C   0  0
    0.0000    0.0000    0.0000 C   0  0
    0.0000    0.0000    0.0000 C   0  0
    0.0000    0.0000    0.0000 C   0  0
    0.0000    0.0000    0.0000 C   0  0
    0.0000    0.0000    0.0000 C   0  0
    0.0000    0.0000    0.0000 C   0  0
    0.0000    0.0000    0.0000 C   0  0
    0.0000    0.0000    0.0000 C   0  0
    0.0000    0.0000    0.0000 C   0  0
    0.0000    0.0000    0.0000 C   0  0
  1  2  1  0
  2  3  1  0
  2  4  1  0
  4  5  1  0
  5  6  1  0
  6  7  1  1
  6  8  1  0
  8  9  1  0
  9 10  1  0
 10 11  2  0
 11 12  1  0
 12 13  2  0
 13 14  1  0
 14 15  2  0
 15 10  1  0
 15 16  1  0
 16 17  2  0
 16 18  1  0
 18 19  1  0
 19 20  1  0
 20 21  2  0
 21 22  1  0
 22 23  2  0
 23 24  1  0
 24 25  2  0
 25 20  1  0
  4 26  1  0
 26 27  1  0
 26 28  1  0
M  END
> <Name>
pgpi0095

> <Smiles>
CC(C)N(C[C@H](O)COc1ccccc1C(=O)CCc2ccccc2)C(C)C

> <Property>
1

> <Canonical_Smiles>
CC(C)N(C[C@H](O)COc1ccccc1C(=O)CCc2ccccc2)C(C)C

$$$$
pgpi0096
  SciTegic10311710362D

 33 36  0  0  1  0            999 V2000
    0.0000    0.0000    0.0000 O   0  0
    0.0000    0.0000    0.0000 C   0  0  2  0  0  0
    0.0000    0.0000    0.0000 C   0  0
    0.0000    0.0000    0.0000 O   0  0
    0.0000    0.0000    0.0000 C   0  0
    0.0000    0.0000    0.0000 C   0  0
    0.0000    0.0000    0.0000 C   0  0
    0.0000    0.0000    0.0000 C   0  0
    0.0000    0.0000    0.0000 C   0  0
    0.0000    0.0000    0.0000 C   0  0
    0.0000    0.0000    0.0000 C   0  0
    0.0000    0.0000    0.0000 O   0  0
    0.0000    0.0000    0.0000 C   0  0
    0.0000    0.0000    0.0000 C   0  0
    0.0000    0.0000    0.0000 C   0  0
    0.0000    0.0000    0.0000 C   0  0
    0.0000    0.0000    0.0000 C   0  0
    0.0000    0.0000    0.0000 C   0  0
    0.0000    0.0000    0.0000 C   0  0
    0.0000    0.0000    0.0000 C   0  0
    0.0000    0.0000    0.0000 C   0  0
    0.0000    0.0000    0.0000 N   0  0
    0.0000    0.0000    0.0000 C   0  0
    0.0000    0.0000    0.0000 C   0  0
    0.0000    0.0000    0.0000 N   0  0
    0.0000    0.0000    0.0000 C   0  0
    0.0000    0.0000    0.0000 C   0  0
    0.0000    0.0000    0.0000 C   0  0
    0.0000    0.0000    0.0000 C   0  0
    0.0000    0.0000    0.0000 C   0  0
    0.0000    0.0000    0.0000 C   0  0
    0.0000    0.0000    0.0000 C   0  0
    0.0000    0.0000    0.0000 C   0  0
  2  1  1  1
  2  3  1  0
  3  4  1  0
  4  5  1  0
  5  6  2  0
  6  7  1  0
  7  8  2  0
  8  9  1  0
  9 10  2  0
 10  5  1  0
 10 11  1  0
 11 12  2  0
 11 13  1  0
 13 14  1  0
 14 15  1  0
 15 16  2  0
 16 17  1  0
 17 18  2  0
 18 19  1  0
 19 20  2  0
 20 15  1  0
  2 21  1  0
 21 22  1  0
 22 23  1  0
 23 24  1  0
 24 25  1  0
 25 26  1  0
 26 27  1  0
 27 22  1  0
 25 28  1  0
 28 29  2  0
 29 30  1  0
 30 31  2  0
 31 32  1  0
 32 33  2  0
 33 28  1  0
M  END
> <Name>
pgpi0096

> <Smiles>
O[C@H](COc1ccccc1C(=O)CCc2ccccc2)CN3CCN(CC3)c4ccccc4

> <Property>
1

> <Canonical_Smiles>
O[C@H](COc1ccccc1C(=O)CCc2ccccc2)CN3CCN(CC3)c4ccccc4

$$$$
pgpi0097
  SciTegic10311710362D

 35 38  0  0  1  0            999 V2000
    0.0000    0.0000    0.0000 C   0  0
    0.0000    0.0000    0.0000 O   0  0
    0.0000    0.0000    0.0000 C   0  0
    0.0000    0.0000    0.0000 C   0  0
    0.0000    0.0000    0.0000 C   0  0
    0.0000    0.0000    0.0000 C   0  0
    0.0000    0.0000    0.0000 C   0  0
    0.0000    0.0000    0.0000 C   0  0
    0.0000    0.0000    0.0000 N   0  0
    0.0000    0.0000    0.0000 C   0  0
    0.0000    0.0000    0.0000 C   0  0
    0.0000    0.0000    0.0000 N   0  0
    0.0000    0.0000    0.0000 C   0  0
    0.0000    0.0000    0.0000 C   0  0  1  0  0  0
    0.0000    0.0000    0.0000 O   0  0
    0.0000    0.0000    0.0000 C   0  0
    0.0000    0.0000    0.0000 O   0  0
    0.0000    0.0000    0.0000 C   0  0
    0.0000    0.0000    0.0000 C   0  0
    0.0000    0.0000    0.0000 C   0  0
    0.0000    0.0000    0.0000 C   0  0
    0.0000    0.0000    0.0000 C   0  0
    0.0000    0.0000    0.0000 C   0  0
    0.0000    0.0000    0.0000 C   0  0
    0.0000    0.0000    0.0000 O   0  0
    0.0000    0.0000    0.0000 C   0  0
    0.0000    0.0000    0.0000 C   0  0
    0.0000    0.0000    0.0000 C   0  0
    0.0000    0.0000    0.0000 C   0  0
    0.0000    0.0000    0.0000 C   0  0
    0.0000    0.0000    0.0000 C   0  0
    0.0000    0.0000    0.0000 C   0  0
    0.0000    0.0000    0.0000 C   0  0
    0.0000    0.0000    0.0000 C   0  0
    0.0000    0.0000    0.0000 C   0  0
  1  2  1  0
  2  3  1  0
  3  4  2  0
  4  5  1  0
  5  6  2  0
  6  7  1  0
  7  8  2  0
  8  3  1  0
  8  9  1  0
  9 10  1  0
 10 11  1  0
 11 12  1  0
 12 13  1  0
 13 14  1  0
 14 15  1  1
 14 16  1  0
 16 17  1  0
 17 18  1  0
 18 19  2  0
 19 20  1  0
 20 21  2  0
 21 22  1  0
 22 23  2  0
 23 18  1  0
 23 24  1  0
 24 25  2  0
 24 26  1  0
 26 27  1  0
 27 28  1  0
 28 29  2  0
 29 30  1  0
 30 31  2  0
 31 32  1  0
 32 33  2  0
 33 28  1  0
 12 34  1  0
 34 35  1  0
 35  9  1  0
M  END
> <Name>
pgpi0097

> <Smiles>
COc1ccccc1N2CCN(C[C@@H](O)COc3ccccc3C(=O)CCc4ccccc4)CC2

> <Property>
1

> <Canonical_Smiles>
COc1ccccc1N2CCN(C[C@@H](O)COc3ccccc3C(=O)CCc4ccccc4)CC2

$$$$
pgpi0098
  SciTegic10311710362D

 35 38  0  0  1  0            999 V2000
    0.0000    0.0000    0.0000 C   0  0
    0.0000    0.0000    0.0000 O   0  0
    0.0000    0.0000    0.0000 C   0  0
    0.0000    0.0000    0.0000 C   0  0
    0.0000    0.0000    0.0000 C   0  0
    0.0000    0.0000    0.0000 C   0  0
    0.0000    0.0000    0.0000 C   0  0
    0.0000    0.0000    0.0000 C   0  0
    0.0000    0.0000    0.0000 N   0  0
    0.0000    0.0000    0.0000 C   0  0
    0.0000    0.0000    0.0000 C   0  0
    0.0000    0.0000    0.0000 N   0  0
    0.0000    0.0000    0.0000 C   0  0
    0.0000    0.0000    0.0000 C   0  0  2  0  0  0
    0.0000    0.0000    0.0000 O   0  0
    0.0000    0.0000    0.0000 C   0  0
    0.0000    0.0000    0.0000 O   0  0
    0.0000    0.0000    0.0000 C   0  0
    0.0000    0.0000    0.0000 C   0  0
    0.0000    0.0000    0.0000 C   0  0
    0.0000    0.0000    0.0000 C   0  0
    0.0000    0.0000    0.0000 C   0  0
    0.0000    0.0000    0.0000 C   0  0
    0.0000    0.0000    0.0000 C   0  0
    0.0000    0.0000    0.0000 O   0  0
    0.0000    0.0000    0.0000 C   0  0
    0.0000    0.0000    0.0000 C   0  0
    0.0000    0.0000    0.0000 C   0  0
    0.0000    0.0000    0.0000 C   0  0
    0.0000    0.0000    0.0000 C   0  0
    0.0000    0.0000    0.0000 C   0  0
    0.0000    0.0000    0.0000 C   0  0
    0.0000    0.0000    0.0000 C   0  0
    0.0000    0.0000    0.0000 C   0  0
    0.0000    0.0000    0.0000 C   0  0
  1  2  1  0
  2  3  1  0
  3  4  2  0
  4  5  1  0
  5  6  2  0
  6  7  1  0
  7  8  2  0
  8  3  1  0
  7  9  1  0
  9 10  1  0
 10 11  1  0
 11 12  1  0
 12 13  1  0
 13 14  1  0
 14 15  1  1
 14 16  1  0
 16 17  1  0
 17 18  1  0
 18 19  2  0
 19 20  1  0
 20 21  2  0
 21 22  1  0
 22 23  2  0
 23 18  1  0
 23 24  1  0
 24 25  2  0
 24 26  1  0
 26 27  1  0
 27 28  1  0
 28 29  2  0
 29 30  1  0
 30 31  2  0
 31 32  1  0
 32 33  2  0
 33 28  1  0
 12 34  1  0
 34 35  1  0
 35  9  1  0
M  END
> <Name>
pgpi0098

> <Smiles>
COc1cccc(c1)N2CCN(C[C@H](O)COc3ccccc3C(=O)CCc4ccccc4)CC2

> <Property>
1

> <Canonical_Smiles>
COc1cccc(c1)N2CCN(C[C@H](O)COc3ccccc3C(=O)CCc4ccccc4)CC2

$$$$
pgpi0099
  SciTegic10311710362D

 25 27  0  0  0  0            999 V2000
    0.0000    0.0000    0.0000 C   0  0
    0.0000    0.0000    0.0000 O   0  0
    0.0000    0.0000    0.0000 C   0  0
    0.0000    0.0000    0.0000 C   0  0
    0.0000    0.0000    0.0000 O   0  0
    0.0000    0.0000    0.0000 C   0  0
    0.0000    0.0000    0.0000 C   0  0
    0.0000    0.0000    0.0000 C   0  0
    0.0000    0.0000    0.0000 C   0  0
    0.0000    0.0000    0.0000 O   0  0
    0.0000    0.0000    0.0000 C   0  0
    0.0000    0.0000    0.0000 C   0  0
    0.0000    0.0000    0.0000 C   0  0
    0.0000    0.0000    0.0000 C   0  0
    0.0000    0.0000    0.0000 O   0  0
    0.0000    0.0000    0.0000 C   0  0
    0.0000    0.0000    0.0000 C   0  0
    0.0000    0.0000    0.0000 C   0  0
    0.0000    0.0000    0.0000 C   0  0
    0.0000    0.0000    0.0000 O   0  0
    0.0000    0.0000    0.0000 C   0  0
    0.0000    0.0000    0.0000 C   0  0
    0.0000    0.0000    0.0000 O   0  0
    0.0000    0.0000    0.0000 C   0  0
    0.0000    0.0000    0.0000 C   0  0
  1  2  1  0
  2  3  1  0
  3  4  2  3
  4  5  1  0
  5  6  1  0
  6  7  2  0
  7  8  1  0
  8  9  2  0
  9 10  1  0
 10 11  1  0
  9 12  1  0
 12 13  2  0
 13  6  1  0
 13 14  1  0
 14  3  1  0
 14 15  2  0
  4 16  1  0
 16 17  2  0
 17 18  1  0
 18 19  2  0
 19 20  1  0
 20 21  1  0
 19 22  1  0
 22 23  1  0
 23 24  1  0
 22 25  2  0
 25 16  1  0
M  END
> <Name>
pgpi0099

> <Smiles>
COC1=C(Oc2ccc(OC)cc2C1=O)c3ccc(OC)c(OC)c3

> <Property>
1

> <Canonical_Smiles>
COC1=C(Oc2ccc(OC)cc2C1=O)c3ccc(OC)c(OC)c3

$$$$
pgpi0100
  SciTegic10311710362D

 36 40  0  0  1  0            999 V2000
    0.0000    0.0000    0.0000 C   0  0
    0.0000    0.0000    0.0000 C   0  0
    0.0000    0.0000    0.0000 O   0  0
    0.0000    0.0000    0.0000 N   0  0
    0.0000    0.0000    0.0000 C   0  0
    0.0000    0.0000    0.0000 C   0  0
    0.0000    0.0000    0.0000 N   0  0
    0.0000    0.0000    0.0000 C   0  0
    0.0000    0.0000    0.0000 C   0  0
    0.0000    0.0000    0.0000 C   0  0
    0.0000    0.0000    0.0000 C   0  0
    0.0000    0.0000    0.0000 C   0  0
    0.0000    0.0000    0.0000 C   0  0
    0.0000    0.0000    0.0000 O   0  0
    0.0000    0.0000    0.0000 C   0  0
    0.0000    0.0000    0.0000 C   0  0  2  0  0  0
    0.0000    0.0000    0.0000 C   0  0
    0.0000    0.0000    0.0000 O   0  0
    0.0000    0.0000    0.0000 C   0  0  2  0  0  0
    0.0000    0.0000    0.0000 C   0  0
    0.0000    0.0000    0.0000 N   0  0
    0.0000    0.0000    0.0000 C   0  0
    0.0000    0.0000    0.0000 C   0  0
    0.0000    0.0000    0.0000 N   0  0
    0.0000    0.0000    0.0000 C   0  0
    0.0000    0.0000    0.0000 O   0  0
    0.0000    0.0000    0.0000 C   0  0
    0.0000    0.0000    0.0000 C   0  0
    0.0000    0.0000    0.0000 C   0  0
    0.0000    0.0000    0.0000 C   0  0
    0.0000    0.0000    0.0000 Cl  0  0
    0.0000    0.0000    0.0000 C   0  0
    0.0000    0.0000    0.0000 C   0  0
    0.0000    0.0000    0.0000 Cl  0  0
    0.0000    0.0000    0.0000 C   0  0
    0.0000    0.0000    0.0000 C   0  0
  1  2  1  0
  2  3  2  0
  2  4  1  0
  4  5  1  0
  5  6  1  0
  6  7  1  0
  7  8  1  0
  8  9  1  0
  9  4  1  0
  7 10  1  0
 10 11  2  0
 11 12  1  0
 12 13  2  0
 13 14  1  0
 14 15  1  0
 16 15  1  1
 16 17  1  0
 17 18  1  0
 18 19  1  0
 19 20  1  1
 20 21  1  0
 21 22  1  0
 22 23  2  0
 23 24  1  0
 24 25  2  0
 25 21  1  0
 19 26  1  0
 26 16  1  0
 19 27  1  0
 27 28  2  0
 28 29  1  0
 29 30  2  0
 30 31  1  0
 30 32  1  0
 32 33  2  0
 33 27  1  0
 33 34  1  0
 13 35  1  0
 35 36  2  0
 36 10  1  0
M  END
> <Name>
pgpi0100

> <Smiles>
CC(=O)N1CCN(CC1)c2ccc(OC[C@@H]3CO[C@](Cn4ccnc4)(O3)c5ccc(Cl)cc5Cl)cc2

> <Property>
1

> <Canonical_Smiles>
CC(=O)N1CCN(CC1)c2ccc(OC[C@@H]3CO[C@](Cn4ccnc4)(O3)c5ccc(Cl)cc5Cl)cc2

$$$$
pgpi0101
  SciTegic10311710362D

 35 38  0  0  1  0            999 V2000
    0.0000    0.0000    0.0000 C   0  0
    0.0000    0.0000    0.0000 O   0  0
    0.0000    0.0000    0.0000 C   0  0
    0.0000    0.0000    0.0000 C   0  0
    0.0000    0.0000    0.0000 C   0  0
    0.0000    0.0000    0.0000 C   0  0
    0.0000    0.0000    0.0000 C   0  0
    0.0000    0.0000    0.0000 C   0  0
    0.0000    0.0000    0.0000 N   0  0
    0.0000    0.0000    0.0000 C   0  0
    0.0000    0.0000    0.0000 C   0  0
    0.0000    0.0000    0.0000 N   0  0
    0.0000    0.0000    0.0000 C   0  0
    0.0000    0.0000    0.0000 C   0  0  2  0  0  0
    0.0000    0.0000    0.0000 O   0  0
    0.0000    0.0000    0.0000 C   0  0
    0.0000    0.0000    0.0000 O   0  0
    0.0000    0.0000    0.0000 C   0  0
    0.0000    0.0000    0.0000 C   0  0
    0.0000    0.0000    0.0000 C   0  0
    0.0000    0.0000    0.0000 C   0  0
    0.0000    0.0000    0.0000 C   0  0
    0.0000    0.0000    0.0000 C   0  0
    0.0000    0.0000    0.0000 C   0  0
    0.0000    0.0000    0.0000 O   0  0
    0.0000    0.0000    0.0000 C   0  0
    0.0000    0.0000    0.0000 C   0  0
    0.0000    0.0000    0.0000 C   0  0
    0.0000    0.0000    0.0000 C   0  0
    0.0000    0.0000    0.0000 C   0  0
    0.0000    0.0000    0.0000 C   0  0
    0.0000    0.0000    0.0000 C   0  0
    0.0000    0.0000    0.0000 C   0  0
    0.0000    0.0000    0.0000 C   0  0
    0.0000    0.0000    0.0000 C   0  0
  1  2  1  0
  2  3  1  0
  3  4  2  0
  4  5  1  0
  5  6  2  0
  6  7  1  0
  7  8  2  0
  8  3  1  0
  6  9  1  0
  9 10  1  0
 10 11  1  0
 11 12  1  0
 12 13  1  0
 13 14  1  0
 14 15  1  1
 14 16  1  0
 16 17  1  0
 17 18  1  0
 18 19  2  0
 19 20  1  0
 20 21  2  0
 21 22  1  0
 22 23  2  0
 23 18  1  0
 23 24  1  0
 24 25  2  0
 24 26  1  0
 26 27  1  0
 27 28  1  0
 28 29  2  0
 29 30  1  0
 30 31  2  0
 31 32  1  0
 32 33  2  0
 33 28  1  0
 12 34  1  0
 34 35  1  0
 35  9  1  0
M  END
> <Name>
pgpi0101

> <Smiles>
COc1ccc(cc1)N2CCN(C[C@H](O)COc3ccccc3C(=O)CCc4ccccc4)CC2

> <Property>
1

> <Canonical_Smiles>
COc1ccc(cc1)N2CCN(C[C@H](O)COc3ccccc3C(=O)CCc4ccccc4)CC2

$$$$
pgpi0102
  SciTegic10311710362D

 34 37  0  0  1  0            999 V2000
    0.0000    0.0000    0.0000 C   0  0
    0.0000    0.0000    0.0000 C   0  0
    0.0000    0.0000    0.0000 C   0  0
    0.0000    0.0000    0.0000 C   0  0
    0.0000    0.0000    0.0000 C   0  0
    0.0000    0.0000    0.0000 C   0  0
    0.0000    0.0000    0.0000 C   0  0
    0.0000    0.0000    0.0000 N   0  0
    0.0000    0.0000    0.0000 C   0  0
    0.0000    0.0000    0.0000 C   0  0
    0.0000    0.0000    0.0000 N   0  0
    0.0000    0.0000    0.0000 C   0  0
    0.0000    0.0000    0.0000 C   0  0  2  0  0  0
    0.0000    0.0000    0.0000 O   0  0
    0.0000    0.0000    0.0000 C   0  0
    0.0000    0.0000    0.0000 O   0  0
    0.0000    0.0000    0.0000 C   0  0
    0.0000    0.0000    0.0000 C   0  0
    0.0000    0.0000    0.0000 C   0  0
    0.0000    0.0000    0.0000 C   0  0
    0.0000    0.0000    0.0000 C   0  0
    0.0000    0.0000    0.0000 C   0  0
    0.0000    0.0000    0.0000 C   0  0
    0.0000    0.0000    0.0000 O   0  0
    0.0000    0.0000    0.0000 C   0  0
    0.0000    0.0000    0.0000 C   0  0
    0.0000    0.0000    0.0000 C   0  0
    0.0000    0.0000    0.0000 C   0  0
    0.0000    0.0000    0.0000 C   0  0
    0.0000    0.0000    0.0000 C   0  0
    0.0000    0.0000    0.0000 C   0  0
    0.0000    0.0000    0.0000 C   0  0
    0.0000    0.0000    0.0000 C   0  0
    0.0000    0.0000    0.0000 C   0  0
  1  2  1  0
  2  3  2  0
  3  4  1  0
  4  5  2  0
  5  6  1  0
  6  7  2  0
  7  2  1  0
  7  8  1  0
  8  9  1  0
  9 10  1  0
 10 11  1  0
 11 12  1  0
 12 13  1  0
 13 14  1  1
 13 15  1  0
 15 16  1  0
 16 17  1  0
 17 18  2  0
 18 19  1  0
 19 20  2  0
 20 21  1  0
 21 22  2  0
 22 17  1  0
 22 23  1  0
 23 24  2  0
 23 25  1  0
 25 26  1  0
 26 27  1  0
 27 28  2  0
 28 29  1  0
 29 30  2  0
 30 31  1  0
 31 32  2  0
 32 27  1  0
 11 33  1  0
 33 34  1  0
 34  8  1  0
M  END
> <Name>
pgpi0102

> <Smiles>
Cc1ccccc1N2CCN(C[C@H](O)COc3ccccc3C(=O)CCc4ccccc4)CC2

> <Property>
1

> <Canonical_Smiles>
Cc1ccccc1N2CCN(C[C@H](O)COc3ccccc3C(=O)CCc4ccccc4)CC2

$$$$
pgpi0103
  SciTegic10311710362D

 34 37  0  0  1  0            999 V2000
    0.0000    0.0000    0.0000 O   0  0
    0.0000    0.0000    0.0000 C   0  0  2  0  0  0
    0.0000    0.0000    0.0000 C   0  0
    0.0000    0.0000    0.0000 O   0  0
    0.0000    0.0000    0.0000 C   0  0
    0.0000    0.0000    0.0000 C   0  0
    0.0000    0.0000    0.0000 C   0  0
    0.0000    0.0000    0.0000 C   0  0
    0.0000    0.0000    0.0000 C   0  0
    0.0000    0.0000    0.0000 C   0  0
    0.0000    0.0000    0.0000 C   0  0
    0.0000    0.0000    0.0000 O   0  0
    0.0000    0.0000    0.0000 C   0  0
    0.0000    0.0000    0.0000 C   0  0
    0.0000    0.0000    0.0000 C   0  0
    0.0000    0.0000    0.0000 C   0  0
    0.0000    0.0000    0.0000 C   0  0
    0.0000    0.0000    0.0000 C   0  0
    0.0000    0.0000    0.0000 C   0  0
    0.0000    0.0000    0.0000 C   0  0
    0.0000    0.0000    0.0000 C   0  0
    0.0000    0.0000    0.0000 N   0  0
    0.0000    0.0000    0.0000 C   0  0
    0.0000    0.0000    0.0000 C   0  0
    0.0000    0.0000    0.0000 N   0  0
    0.0000    0.0000    0.0000 C   0  0
    0.0000    0.0000    0.0000 C   0  0
    0.0000    0.0000    0.0000 C   0  0
    0.0000    0.0000    0.0000 C   0  0
    0.0000    0.0000    0.0000 C   0  0
    0.0000    0.0000    0.0000 C   0  0
    0.0000    0.0000    0.0000 F   0  0
    0.0000    0.0000    0.0000 C   0  0
    0.0000    0.0000    0.0000 C   0  0
  2  1  1  1
  2  3  1  0
  3  4  1  0
  4  5  1  0
  5  6  2  0
  6  7  1  0
  7  8  2  0
  8  9  1  0
  9 10  2  0
 10  5  1  0
 10 11  1  0
 11 12  2  0
 11 13  1  0
 13 14  1  0
 14 15  1  0
 15 16  2  0
 16 17  1  0
 17 18  2  0
 18 19  1  0
 19 20  2  0
 20 15  1  0
  2 21  1  0
 21 22  1  0
 22 23  1  0
 23 24  1  0
 24 25  1  0
 25 26  1  0
 26 27  1  0
 27 22  1  0
 25 28  1  0
 28 29  2  0
 29 30  1  0
 30 31  2  0
 31 32  1  0
 31 33  1  0
 33 34  2  0
 34 28  1  0
M  END
> <Name>
pgpi0103

> <Smiles>
O[C@H](COc1ccccc1C(=O)CCc2ccccc2)CN3CCN(CC3)c4ccc(F)cc4

> <Property>
1

> <Canonical_Smiles>
O[C@H](COc1ccccc1C(=O)CCc2ccccc2)CN3CCN(CC3)c4ccc(F)cc4

$$$$
pgpi0104
  SciTegic10311710362D

 27 29  0  0  1  0            999 V2000
    0.0000    0.0000    0.0000 C   0  0
    0.0000    0.0000    0.0000 C   0  0
    0.0000    0.0000    0.0000 O   0  0
    0.0000    0.0000    0.0000 C   0  0
    0.0000    0.0000    0.0000 C   0  0
    0.0000    0.0000    0.0000 C   0  0
    0.0000    0.0000    0.0000 C   0  0
    0.0000    0.0000    0.0000 C   0  0
    0.0000    0.0000    0.0000 C   0  0
    0.0000    0.0000    0.0000 O   0  0
    0.0000    0.0000    0.0000 C   0  0
    0.0000    0.0000    0.0000 C   0  0  1  0  0  0
    0.0000    0.0000    0.0000 O   0  0
    0.0000    0.0000    0.0000 C   0  0
    0.0000    0.0000    0.0000 N   0  0
    0.0000    0.0000    0.0000 C   0  0
    0.0000    0.0000    0.0000 C   0  0
    0.0000    0.0000    0.0000 N   0  0
    0.0000    0.0000    0.0000 C   0  0
    0.0000    0.0000    0.0000 C   0  0
    0.0000    0.0000    0.0000 C   0  0
    0.0000    0.0000    0.0000 C   0  0
    0.0000    0.0000    0.0000 C   0  0
    0.0000    0.0000    0.0000 C   0  0
    0.0000    0.0000    0.0000 F   0  0
    0.0000    0.0000    0.0000 C   0  0
    0.0000    0.0000    0.0000 C   0  0
  1  2  1  0
  2  3  2  0
  2  4  1  0
  4  5  2  0
  5  6  1  0
  6  7  2  0
  7  8  1  0
  8  9  2  0
  9  4  1  0
  9 10  1  0
 10 11  1  0
 11 12  1  0
 12 13  1  1
 12 14  1  0
 14 15  1  0
 15 16  1  0
 16 17  1  0
 17 18  1  0
 18 19  1  0
 19 20  1  0
 20 15  1  0
 18 21  1  0
 21 22  2  0
 22 23  1  0
 23 24  2  0
 24 25  1  0
 24 26  1  0
 26 27  2  0
 27 21  1  0
M  END
> <Name>
pgpi0104

> <Smiles>
CC(=O)c1ccccc1OC[C@@H](O)CN2CCN(CC2)c3ccc(F)cc3

> <Property>
1

> <Canonical_Smiles>
CC(=O)c1ccccc1OC[C@@H](O)CN2CCN(CC2)c3ccc(F)cc3

$$$$
pgpi0105
  SciTegic10311710362D

 26 27  0  0  1  0            999 V2000
    0.0000    0.0000    0.0000 C   0  0
    0.0000    0.0000    0.0000 C   0  0
    0.0000    0.0000    0.0000 C   0  0
    0.0000    0.0000    0.0000 N   0  0
    0.0000    0.0000    0.0000 C   0  0
    0.0000    0.0000    0.0000 C   0  0
    0.0000    0.0000    0.0000 C   0  0  1  0  0  0
    0.0000    0.0000    0.0000 O   0  0
    0.0000    0.0000    0.0000 C   0  0
    0.0000    0.0000    0.0000 O   0  0
    0.0000    0.0000    0.0000 C   0  0
    0.0000    0.0000    0.0000 C   0  0
    0.0000    0.0000    0.0000 C   0  0
    0.0000    0.0000    0.0000 C   0  0
    0.0000    0.0000    0.0000 C   0  0
    0.0000    0.0000    0.0000 C   0  0
    0.0000    0.0000    0.0000 C   0  0
    0.0000    0.0000    0.0000 O   0  0
    0.0000    0.0000    0.0000 C   0  0
    0.0000    0.0000    0.0000 C   0  0
    0.0000    0.0000    0.0000 C   0  0
    0.0000    0.0000    0.0000 C   0  0
    0.0000    0.0000    0.0000 C   0  0
    0.0000    0.0000    0.0000 C   0  0
    0.0000    0.0000    0.0000 C   0  0
    0.0000    0.0000    0.0000 C   0  0
  1  2  1  0
  2  3  1  0
  3  4  1  0
  4  5  1  0
  4  6  1  0
  6  7  1  0
  7  8  1  1
  7  9  1  0
  9 10  1  0
 10 11  1  0
 11 12  2  0
 12 13  1  0
 13 14  2  0
 14 15  1  0
 15 16  2  0
 16 11  1  0
 16 17  1  0
 17 18  2  0
 17 19  1  0
 19 20  1  0
 20 21  1  0
 21 22  2  0
 22 23  1  0
 23 24  2  0
 24 25  1  0
 25 26  2  0
 26 21  1  0
M  END
> <Name>
pgpi0105

> <Smiles>
CCCN(C)C[C@@H](O)COc1ccccc1C(=O)CCc2ccccc2

> <Property>
1

> <Canonical_Smiles>
CCCN(C)C[C@@H](O)COc1ccccc1C(=O)CCc2ccccc2

$$$$
pgpi0106
  SciTegic10311710362D

 27 29  0  0  1  0            999 V2000
    0.0000    0.0000    0.0000 O   0  0
    0.0000    0.0000    0.0000 C   0  0  2  0  0  0
    0.0000    0.0000    0.0000 C   0  0
    0.0000    0.0000    0.0000 O   0  0
    0.0000    0.0000    0.0000 C   0  0
    0.0000    0.0000    0.0000 C   0  0
    0.0000    0.0000    0.0000 C   0  0
    0.0000    0.0000    0.0000 C   0  0
    0.0000    0.0000    0.0000 C   0  0
    0.0000    0.0000    0.0000 C   0  0
    0.0000    0.0000    0.0000 C   0  0
    0.0000    0.0000    0.0000 O   0  0
    0.0000    0.0000    0.0000 C   0  0
    0.0000    0.0000    0.0000 C   0  0
    0.0000    0.0000    0.0000 C   0  0
    0.0000    0.0000    0.0000 C   0  0
    0.0000    0.0000    0.0000 C   0  0
    0.0000    0.0000    0.0000 C   0  0
    0.0000    0.0000    0.0000 C   0  0
    0.0000    0.0000    0.0000 C   0  0
    0.0000    0.0000    0.0000 C   0  0
    0.0000    0.0000    0.0000 N   0  0
    0.0000    0.0000    0.0000 C   0  0
    0.0000    0.0000    0.0000 C   0  0
    0.0000    0.0000    0.0000 O   0  0
    0.0000    0.0000    0.0000 C   0  0
    0.0000    0.0000    0.0000 C   0  0
  2  1  1  1
  2  3  1  0
  3  4  1  0
  4  5  1  0
  5  6  2  0
  6  7  1  0
  7  8  2  0
  8  9  1  0
  9 10  2  0
 10  5  1  0
 10 11  1  0
 11 12  2  0
 11 13  1  0
 13 14  1  0
 14 15  1  0
 15 16  2  0
 16 17  1  0
 17 18  2  0
 18 19  1  0
 19 20  2  0
 20 15  1  0
  2 21  1  0
 21 22  1  0
 22 23  1  0
 23 24  1  0
 24 25  1  0
 25 26  1  0
 26 27  1  0
 27 22  1  0
M  END
> <Name>
pgpi0106

> <Smiles>
O[C@H](COc1ccccc1C(=O)CCc2ccccc2)CN3CCOCC3

> <Property>
1

> <Canonical_Smiles>
O[C@H](COc1ccccc1C(=O)CCc2ccccc2)CN3CCOCC3

$$$$
pgpi0107
  SciTegic10311710362D

 34 37  0  0  1  0            999 V2000
    0.0000    0.0000    0.0000 O   0  0
    0.0000    0.0000    0.0000 C   0  0  2  0  0  0
    0.0000    0.0000    0.0000 C   0  0
    0.0000    0.0000    0.0000 O   0  0
    0.0000    0.0000    0.0000 C   0  0
    0.0000    0.0000    0.0000 C   0  0
    0.0000    0.0000    0.0000 C   0  0
    0.0000    0.0000    0.0000 C   0  0
    0.0000    0.0000    0.0000 C   0  0
    0.0000    0.0000    0.0000 C   0  0
    0.0000    0.0000    0.0000 C   0  0
    0.0000    0.0000    0.0000 O   0  0
    0.0000    0.0000    0.0000 C   0  0
    0.0000    0.0000    0.0000 C   0  0
    0.0000    0.0000    0.0000 C   0  0
    0.0000    0.0000    0.0000 C   0  0
    0.0000    0.0000    0.0000 C   0  0
    0.0000    0.0000    0.0000 C   0  0
    0.0000    0.0000    0.0000 C   0  0
    0.0000    0.0000    0.0000 C   0  0
    0.0000    0.0000    0.0000 C   0  0
    0.0000    0.0000    0.0000 N   0  0
    0.0000    0.0000    0.0000 C   0  0
    0.0000    0.0000    0.0000 C   0  0
    0.0000    0.0000    0.0000 C   0  0
    0.0000    0.0000    0.0000 O   0  0
    0.0000    0.0000    0.0000 C   0  0
    0.0000    0.0000    0.0000 C   0  0
    0.0000    0.0000    0.0000 C   0  0
    0.0000    0.0000    0.0000 C   0  0
    0.0000    0.0000    0.0000 C   0  0
    0.0000    0.0000    0.0000 C   0  0
    0.0000    0.0000    0.0000 C   0  0
    0.0000    0.0000    0.0000 C   0  0
  2  1  1  1
  2  3  1  0
  3  4  1  0
  4  5  1  0
  5  6  2  0
  6  7  1  0
  7  8  2  0
  8  9  1  0
  9 10  2  0
 10  5  1  0
 10 11  1  0
 11 12  2  0
 11 13  1  0
 13 14  1  0
 14 15  1  0
 15 16  2  0
 16 17  1  0
 17 18  2  0
 18 19  1  0
 19 20  2  0
 20 15  1  0
  2 21  1  0
 21 22  1  0
 22 23  1  0
 23 24  1  0
 24 25  1  0
 25 26  1  0
 25 27  1  0
 27 28  1  0
 28 22  1  0
 25 29  1  0
 29 30  2  0
 30 31  1  0
 31 32  2  0
 32 33  1  0
 33 34  2  0
 34 29  1  0
M  END
> <Name>
pgpi0107

> <Smiles>
O[C@H](COc1ccccc1C(=O)CCc2ccccc2)CN3CCC(O)(CC3)c4ccccc4

> <Property>
1

> <Canonical_Smiles>
O[C@H](COc1ccccc1C(=O)CCc2ccccc2)CN3CCC(O)(CC3)c4ccccc4

$$$$
pgpi0108
  SciTegic10311710362D

 27 29  0  0  1  0            999 V2000
    0.0000    0.0000    0.0000 O   0  0
    0.0000    0.0000    0.0000 C   0  0  1  0  0  0
    0.0000    0.0000    0.0000 C   0  0
    0.0000    0.0000    0.0000 O   0  0
    0.0000    0.0000    0.0000 C   0  0
    0.0000    0.0000    0.0000 C   0  0
    0.0000    0.0000    0.0000 C   0  0
    0.0000    0.0000    0.0000 C   0  0
    0.0000    0.0000    0.0000 C   0  0
    0.0000    0.0000    0.0000 C   0  0
    0.0000    0.0000    0.0000 C   0  0
    0.0000    0.0000    0.0000 O   0  0
    0.0000    0.0000    0.0000 C   0  0
    0.0000    0.0000    0.0000 C   0  0
    0.0000    0.0000    0.0000 C   0  0
    0.0000    0.0000    0.0000 C   0  0
    0.0000    0.0000    0.0000 C   0  0
    0.0000    0.0000    0.0000 C   0  0
    0.0000    0.0000    0.0000 C   0  0
    0.0000    0.0000    0.0000 C   0  0
    0.0000    0.0000    0.0000 C   0  0
    0.0000    0.0000    0.0000 N   0  0
    0.0000    0.0000    0.0000 C   0  0
    0.0000    0.0000    0.0000 C   0  0
    0.0000    0.0000    0.0000 C   0  0
    0.0000    0.0000    0.0000 C   0  0
    0.0000    0.0000    0.0000 C   0  0
  2  1  1  1
  2  3  1  0
  3  4  1  0
  4  5  1  0
  5  6  2  0
  6  7  1  0
  7  8  2  0
  8  9  1  0
  9 10  2  0
 10  5  1  0
  8 11  1  0
 11 12  2  0
 11 13  1  0
 13 14  1  0
 14 15  1  0
 15 16  2  0
 16 17  1  0
 17 18  2  0
 18 19  1  0
 19 20  2  0
 20 15  1  0
  2 21  1  0
 21 22  1  0
 22 23  1  0
 23 24  1  0
 24 25  1  0
 25 26  1  0
 26 27  1  0
 27 22  1  0
M  END
> <Name>
pgpi0108

> <Smiles>
O[C@@H](COc1ccc(cc1)C(=O)CCc2ccccc2)CN3CCCCC3

> <Property>
1

> <Canonical_Smiles>
O[C@@H](COc1ccc(cc1)C(=O)CCc2ccccc2)CN3CCCCC3

$$$$
pgpi0109
  SciTegic10311710362D

 27 29  0  0  1  0            999 V2000
    0.0000    0.0000    0.0000 O   0  0
    0.0000    0.0000    0.0000 C   0  0  1  0  0  0
    0.0000    0.0000    0.0000 C   0  0
    0.0000    0.0000    0.0000 O   0  0
    0.0000    0.0000    0.0000 C   0  0
    0.0000    0.0000    0.0000 C   0  0
    0.0000    0.0000    0.0000 C   0  0
    0.0000    0.0000    0.0000 C   0  0
    0.0000    0.0000    0.0000 C   0  0
    0.0000    0.0000    0.0000 C   0  0
    0.0000    0.0000    0.0000 C   0  0  2  0  0  0
    0.0000    0.0000    0.0000 O   0  0
    0.0000    0.0000    0.0000 C   0  0
    0.0000    0.0000    0.0000 C   0  0
    0.0000    0.0000    0.0000 C   0  0
    0.0000    0.0000    0.0000 C   0  0
    0.0000    0.0000    0.0000 C   0  0
    0.0000    0.0000    0.0000 C   0  0
    0.0000    0.0000    0.0000 C   0  0
    0.0000    0.0000    0.0000 C   0  0
    0.0000    0.0000    0.0000 C   0  0
    0.0000    0.0000    0.0000 N   0  0
    0.0000    0.0000    0.0000 C   0  0
    0.0000    0.0000    0.0000 C   0  0
    0.0000    0.0000    0.0000 C   0  0
    0.0000    0.0000    0.0000 C   0  0
    0.0000    0.0000    0.0000 C   0  0
  2  1  1  1
  2  3  1  0
  3  4  1  0
  4  5  1  0
  5  6  2  0
  6  7  1  0
  7  8  2  0
  8  9  1  0
  9 10  2  0
 10  5  1  0
 10 11  1  0
 11 12  1  1
 11 13  1  0
 13 14  1  0
 14 15  1  0
 15 16  2  0
 16 17  1  0
 17 18  2  0
 18 19  1  0
 19 20  2  0
 20 15  1  0
  2 21  1  0
 21 22  1  0
 22 23  1  0
 23 24  1  0
 24 25  1  0
 25 26  1  0
 26 27  1  0
 27 22  1  0
M  END
> <Name>
pgpi0109

> <Smiles>
O[C@@H](COc1ccccc1[C@H](O)CCc2ccccc2)CN3CCCCC3

> <Property>
1

> <Canonical_Smiles>
O[C@@H](COc1ccccc1[C@H](O)CCc2ccccc2)CN3CCCCC3

$$$$
pgpi0110
  SciTegic10311710362D

 28 30  0  0  1  0            999 V2000
    0.0000    0.0000    0.0000 C   0  0
    0.0000    0.0000    0.0000 O   0  0
    0.0000    0.0000    0.0000 C   0  0  1  0  0  0
    0.0000    0.0000    0.0000 C   0  0
    0.0000    0.0000    0.0000 C   0  0
    0.0000    0.0000    0.0000 C   0  0
    0.0000    0.0000    0.0000 C   0  0
    0.0000    0.0000    0.0000 C   0  0
    0.0000    0.0000    0.0000 C   0  0
    0.0000    0.0000    0.0000 C   0  0
    0.0000    0.0000    0.0000 C   0  0
    0.0000    0.0000    0.0000 C   0  0
    0.0000    0.0000    0.0000 C   0  0
    0.0000    0.0000    0.0000 C   0  0
    0.0000    0.0000    0.0000 C   0  0
    0.0000    0.0000    0.0000 C   0  0
    0.0000    0.0000    0.0000 C   0  0
    0.0000    0.0000    0.0000 O   0  0
    0.0000    0.0000    0.0000 C   0  0
    0.0000    0.0000    0.0000 C   0  0  2  0  0  0
    0.0000    0.0000    0.0000 O   0  0
    0.0000    0.0000    0.0000 C   0  0
    0.0000    0.0000    0.0000 N   0  0
    0.0000    0.0000    0.0000 C   0  0
    0.0000    0.0000    0.0000 C   0  0
    0.0000    0.0000    0.0000 C   0  0
    0.0000    0.0000    0.0000 C   0  0
    0.0000    0.0000    0.0000 C   0  0
  1  2  1  0
  3  2  1  1
  3  4  1  0
  4  5  1  0
  5  6  1  0
  6  7  2  0
  7  8  1  0
  8  9  2  0
  9 10  1  0
 10 11  2  0
 11  6  1  0
  3 12  1  0
 12 13  2  0
 13 14  1  0
 14 15  2  0
 15 16  1  0
 16 17  2  0
 17 12  1  0
 17 18  1  0
 18 19  1  0
 19 20  1  0
 20 21  1  1
 20 22  1  0
 22 23  1  0
 23 24  1  0
 24 25  1  0
 25 26  1  0
 26 27  1  0
 27 28  1  0
 28 23  1  0
M  END
> <Name>
pgpi0110

> <Smiles>
CO[C@@H](CCc1ccccc1)c2ccccc2OC[C@H](O)CN3CCCCC3

> <Property>
1

> <Canonical_Smiles>
CO[C@@H](CCc1ccccc1)c2ccccc2OC[C@H](O)CN3CCCCC3

$$$$
pgpi0111
  SciTegic10311710362D

 25 28  0  0  0  0            999 V2000
    0.0000    0.0000    0.0000 C   0  0
    0.0000    0.0000    0.0000 C   0  0
    0.0000    0.0000    0.0000 C   0  0
    0.0000    0.0000    0.0000 O   0  0
    0.0000    0.0000    0.0000 C   0  0
    0.0000    0.0000    0.0000 C   0  0
    0.0000    0.0000    0.0000 C   0  0
    0.0000    0.0000    0.0000 C   0  0
    0.0000    0.0000    0.0000 C   0  0
    0.0000    0.0000    0.0000 C   0  0
    0.0000    0.0000    0.0000 C   0  0
    0.0000    0.0000    0.0000 C   0  0
    0.0000    0.0000    0.0000 C   0  0
    0.0000    0.0000    0.0000 C   0  0
    0.0000    0.0000    0.0000 C   0  0
    0.0000    0.0000    0.0000 C   0  0
    0.0000    0.0000    0.0000 C   0  0
    0.0000    0.0000    0.0000 C   0  0
    0.0000    0.0000    0.0000 C   0  0
    0.0000    0.0000    0.0000 N   0  0
    0.0000    0.0000    0.0000 C   0  0
    0.0000    0.0000    0.0000 C   0  0
    0.0000    0.0000    0.0000 C   0  0
    0.0000    0.0000    0.0000 C   0  0
    0.0000    0.0000    0.0000 C   0  0
  1  2  1  0
  2  3  1  0
  3  4  1  0
  4  5  1  0
  5  6  2  0
  6  7  1  0
  7  8  2  0
  8  9  1  0
  9 10  2  0
 10  5  1  0
 10 11  1  0
 11  3  2  0
 11 12  1  0
 12 13  1  0
 13 14  1  0
 14 15  2  0
 15 16  1  0
 16 17  2  0
 17 18  1  0
 18 19  2  0
 19 14  1  0
  1 20  1  0
 20 21  1  0
 21 22  1  0
 22 23  1  0
 23 24  1  0
 24 25  1  0
 25 20  1  0
M  END
> <Name>
pgpi0111

> <Smiles>
C(Cc1oc2ccccc2c1CCc3ccccc3)N4CCCCC4

> <Property>
1

> <Canonical_Smiles>
C(Cc1oc2ccccc2c1CCc3ccccc3)N4CCCCC4

$$$$
pgpi0112
  SciTegic10311710362D

 24 26  0  0  1  0            999 V2000
    0.0000    0.0000    0.0000 C   0  0
    0.0000    0.0000    0.0000 C   0  0
    0.0000    0.0000    0.0000 C   0  0
    0.0000    0.0000    0.0000 N   0  0
    0.0000    0.0000    0.0000 C   0  0
    0.0000    0.0000    0.0000 C   0  0  2  0  0  0
    0.0000    0.0000    0.0000 O   0  0
    0.0000    0.0000    0.0000 C   0  0
    0.0000    0.0000    0.0000 O   0  0
    0.0000    0.0000    0.0000 C   0  0
    0.0000    0.0000    0.0000 C   0  0
    0.0000    0.0000    0.0000 C   0  0
    0.0000    0.0000    0.0000 C   0  0
    0.0000    0.0000    0.0000 C   0  0
    0.0000    0.0000    0.0000 C   0  0
    0.0000    0.0000    0.0000 C   0  0
    0.0000    0.0000    0.0000 C   0  0
    0.0000    0.0000    0.0000 C   0  0
    0.0000    0.0000    0.0000 C   0  0
    0.0000    0.0000    0.0000 C   0  0
    0.0000    0.0000    0.0000 C   0  0
    0.0000    0.0000    0.0000 C   0  0
    0.0000    0.0000    0.0000 C   0  0
    0.0000    0.0000    0.0000 C   0  0
  1  2  1  0
  2  3  1  0
  3  4  1  0
  4  5  1  0
  5  6  1  0
  6  7  1  1
  6  8  1  0
  8  9  1  0
  9 10  1  0
 10 11  2  0
 11 12  1  0
 12 13  2  0
 13 14  1  0
 14 15  2  0
 15 10  1  0
 15 16  1  0
 16  8  2  0
 16 17  1  0
 17 18  1  0
 18 19  1  0
 19 20  2  0
 20 21  1  0
 21 22  2  0
 22 23  1  0
 23 24  2  0
 24 19  1  0
M  END
> <Name>
pgpi0112

> <Smiles>
CCCNC[C@H](O)c1oc2ccccc2c1CCc3ccccc3

> <Property>
1

> <Canonical_Smiles>
CCCNC[C@H](O)c1oc2ccccc2c1CCc3ccccc3

$$$$
pgpi0113
  SciTegic10311710362D

 34 37  0  0  1  0            999 V2000
    0.0000    0.0000    0.0000 O   0  0
    0.0000    0.0000    0.0000 C   0  0  2  0  0  0
    0.0000    0.0000    0.0000 C   0  0
    0.0000    0.0000    0.0000 O   0  0
    0.0000    0.0000    0.0000 C   0  0
    0.0000    0.0000    0.0000 C   0  0
    0.0000    0.0000    0.0000 C   0  0
    0.0000    0.0000    0.0000 C   0  0
    0.0000    0.0000    0.0000 C   0  0
    0.0000    0.0000    0.0000 C   0  0
    0.0000    0.0000    0.0000 C   0  0
    0.0000    0.0000    0.0000 O   0  0
    0.0000    0.0000    0.0000 C   0  0
    0.0000    0.0000    0.0000 C   0  0
    0.0000    0.0000    0.0000 C   0  0
    0.0000    0.0000    0.0000 C   0  0
    0.0000    0.0000    0.0000 C   0  0
    0.0000    0.0000    0.0000 C   0  0
    0.0000    0.0000    0.0000 C   0  0
    0.0000    0.0000    0.0000 C   0  0
    0.0000    0.0000    0.0000 C   0  0
    0.0000    0.0000    0.0000 N   0  0
    0.0000    0.0000    0.0000 C   0  0
    0.0000    0.0000    0.0000 C   0  0
    0.0000    0.0000    0.0000 C   0  0
    0.0000    0.0000    0.0000 C   0  0
    0.0000    0.0000    0.0000 C   0  0
    0.0000    0.0000    0.0000 C   0  0
    0.0000    0.0000    0.0000 C   0  0
    0.0000    0.0000    0.0000 C   0  0
    0.0000    0.0000    0.0000 C   0  0
    0.0000    0.0000    0.0000 C   0  0
    0.0000    0.0000    0.0000 C   0  0
    0.0000    0.0000    0.0000 C   0  0
  2  1  1  1
  2  3  1  0
  3  4  1  0
  4  5  1  0
  5  6  2  0
  6  7  1  0
  7  8  2  0
  8  9  1  0
  9 10  2  0
 10  5  1  0
 10 11  1  0
 11 12  2  0
 11 13  1  0
 13 14  1  0
 14 15  1  0
 15 16  2  0
 16 17  1  0
 17 18  2  0
 18 19  1  0
 19 20  2  0
 20 15  1  0
  2 21  1  0
 21 22  1  0
 22 23  1  0
 23 24  1  0
 24 25  1  0
 25 26  1  0
 26 27  1  0
 27 28  2  0
 28 29  1  0
 29 30  2  0
 30 31  1  0
 31 32  2  0
 32 27  1  0
 25 33  1  0
 33 34  1  0
 34 22  1  0
M  END
> <Name>
pgpi0113

> <Smiles>
O[C@H](COc1ccccc1C(=O)CCc2ccccc2)CN3CCC(Cc4ccccc4)CC3

> <Property>
1

> <Canonical_Smiles>
O[C@H](COc1ccccc1C(=O)CCc2ccccc2)CN3CCC(Cc4ccccc4)CC3

$$$$
pgpi0114
  SciTegic10311710362D

 29 30  0  0  1  0            999 V2000
    0.0000    0.0000    0.0000 C   0  0
    0.0000    0.0000    0.0000 C   0  0
    0.0000    0.0000    0.0000 C   0  0
    0.0000    0.0000    0.0000 N   0  0
    0.0000    0.0000    0.0000 C   0  0
    0.0000    0.0000    0.0000 C   0  0
    0.0000    0.0000    0.0000 C   0  0
    0.0000    0.0000    0.0000 C   0  0
    0.0000    0.0000    0.0000 C   0  0  1  0  0  0
    0.0000    0.0000    0.0000 O   0  0
    0.0000    0.0000    0.0000 C   0  0
    0.0000    0.0000    0.0000 O   0  0
    0.0000    0.0000    0.0000 C   0  0
    0.0000    0.0000    0.0000 C   0  0
    0.0000    0.0000    0.0000 C   0  0
    0.0000    0.0000    0.0000 C   0  0
    0.0000    0.0000    0.0000 O   0  0
    0.0000    0.0000    0.0000 C   0  0
    0.0000    0.0000    0.0000 C   0  0
    0.0000    0.0000    0.0000 C   0  0
    0.0000    0.0000    0.0000 O   0  0
    0.0000    0.0000    0.0000 C   0  0
    0.0000    0.0000    0.0000 C   0  0
    0.0000    0.0000    0.0000 C   0  0
    0.0000    0.0000    0.0000 C   0  0
    0.0000    0.0000    0.0000 C   0  0
    0.0000    0.0000    0.0000 C   0  0
    0.0000    0.0000    0.0000 C   0  0
    0.0000    0.0000    0.0000 C   0  0
  1  2  1  0
  2  3  1  0
  3  4  1  0
  4  5  1  0
  5  6  1  0
  6  7  1  0
  4  8  1  0
  8  9  1  0
  9 10  1  1
  9 11  1  0
 11 12  1  0
 12 13  1  0
 13 14  2  0
 14 15  1  0
 15 16  2  0
 16 17  1  0
 16 18  1  0
 18 19  2  0
 19 13  1  0
 19 20  1  0
 20 21  2  0
 20 22  1  0
 22 23  1  0
 23 24  1  0
 24 25  2  0
 25 26  1  0
 26 27  2  0
 27 28  1  0
 28 29  2  0
 29 24  1  0
M  END
> <Name>
pgpi0114

> <Smiles>
CCCN(CCC)C[C@@H](O)COc1ccc(O)cc1C(=O)CCc2ccccc2

> <Property>
1

> <Canonical_Smiles>
CCCN(CCC)C[C@@H](O)COc1ccc(O)cc1C(=O)CCc2ccccc2

$$$$
pgpi0115
  SciTegic10311710362D

 34 37  0  0  1  0            999 V2000
    0.0000    0.0000    0.0000 O   0  0
    0.0000    0.0000    0.0000 C   0  0  1  0  0  0
    0.0000    0.0000    0.0000 C   0  0
    0.0000    0.0000    0.0000 O   0  0
    0.0000    0.0000    0.0000 C   0  0
    0.0000    0.0000    0.0000 C   0  0
    0.0000    0.0000    0.0000 C   0  0
    0.0000    0.0000    0.0000 C   0  0
    0.0000    0.0000    0.0000 C   0  0
    0.0000    0.0000    0.0000 C   0  0
    0.0000    0.0000    0.0000 C   0  0
    0.0000    0.0000    0.0000 O   0  0
    0.0000    0.0000    0.0000 C   0  0
    0.0000    0.0000    0.0000 C   0  0
    0.0000    0.0000    0.0000 C   0  0
    0.0000    0.0000    0.0000 C   0  0
    0.0000    0.0000    0.0000 C   0  0
    0.0000    0.0000    0.0000 C   0  0
    0.0000    0.0000    0.0000 C   0  0
    0.0000    0.0000    0.0000 C   0  0
    0.0000    0.0000    0.0000 C   0  0
    0.0000    0.0000    0.0000 N   0  0
    0.0000    0.0000    0.0000 C   0  0
    0.0000    0.0000    0.0000 C   0  0
    0.0000    0.0000    0.0000 N   0  0
    0.0000    0.0000    0.0000 C   0  0
    0.0000    0.0000    0.0000 C   0  0
    0.0000    0.0000    0.0000 C   0  0
    0.0000    0.0000    0.0000 C   0  0
    0.0000    0.0000    0.0000 C   0  0
    0.0000    0.0000    0.0000 C   0  0
    0.0000    0.0000    0.0000 F   0  0
    0.0000    0.0000    0.0000 C   0  0
    0.0000    0.0000    0.0000 C   0  0
  2  1  1  1
  2  3  1  0
  3  4  1  0
  4  5  1  0
  5  6  2  0
  6  7  1  0
  7  8  2  0
  8  9  1  0
  9 10  2  0
 10  5  1  0
  8 11  1  0
 11 12  2  0
 11 13  1  0
 13 14  1  0
 14 15  1  0
 15 16  2  0
 16 17  1  0
 17 18  2  0
 18 19  1  0
 19 20  2  0
 20 15  1  0
  2 21  1  0
 21 22  1  0
 22 23  1  0
 23 24  1  0
 24 25  1  0
 25 26  1  0
 26 27  1  0
 27 22  1  0
 25 28  1  0
 28 29  2  0
 29 30  1  0
 30 31  2  0
 31 32  1  0
 31 33  1  0
 33 34  2  0
 34 28  1  0
M  END
> <Name>
pgpi0115

> <Smiles>
O[C@@H](COc1ccc(cc1)C(=O)CCc2ccccc2)CN3CCN(CC3)c4ccc(F)cc4

> <Property>
1

> <Canonical_Smiles>
O[C@@H](COc1ccc(cc1)C(=O)CCc2ccccc2)CN3CCN(CC3)c4ccc(F)cc4

$$$$
pgpi0116
  SciTegic10311710362D

 27 29  0  0  1  0            999 V2000
    0.0000    0.0000    0.0000 O   0  0
    0.0000    0.0000    0.0000 C   0  0  1  0  0  0
    0.0000    0.0000    0.0000 C   0  0
    0.0000    0.0000    0.0000 O   0  0
    0.0000    0.0000    0.0000 C   0  0
    0.0000    0.0000    0.0000 C   0  0
    0.0000    0.0000    0.0000 C   0  0
    0.0000    0.0000    0.0000 C   0  0
    0.0000    0.0000    0.0000 C   0  0
    0.0000    0.0000    0.0000 C   0  0
    0.0000    0.0000    0.0000 C   0  0
    0.0000    0.0000    0.0000 O   0  0
    0.0000    0.0000    0.0000 C   0  0
    0.0000    0.0000    0.0000 C   0  0
    0.0000    0.0000    0.0000 C   0  0
    0.0000    0.0000    0.0000 C   0  0
    0.0000    0.0000    0.0000 C   0  0
    0.0000    0.0000    0.0000 C   0  0
    0.0000    0.0000    0.0000 C   0  0
    0.0000    0.0000    0.0000 C   0  0
    0.0000    0.0000    0.0000 C   0  0
    0.0000    0.0000    0.0000 N   0  0
    0.0000    0.0000    0.0000 C   0  0
    0.0000    0.0000    0.0000 C   0  0
    0.0000    0.0000    0.0000 C   0  0
    0.0000    0.0000    0.0000 C   0  0
    0.0000    0.0000    0.0000 C   0  0
  2  1  1  1
  2  3  1  0
  3  4  1  0
  4  5  1  0
  5  6  2  0
  6  7  1  0
  7  8  2  0
  8  9  1  0
  9 10  2  0
 10  5  1  0
  9 11  1  0
 11 12  2  0
 11 13  1  0
 13 14  1  0
 14 15  1  0
 15 16  2  0
 16 17  1  0
 17 18  2  0
 18 19  1  0
 19 20  2  0
 20 15  1  0
  2 21  1  0
 21 22  1  0
 22 23  1  0
 23 24  1  0
 24 25  1  0
 25 26  1  0
 26 27  1  0
 27 22  1  0
M  END
> <Name>
pgpi0116

> <Smiles>
O[C@@H](COc1cccc(c1)C(=O)CCc2ccccc2)CN3CCCCC3

> <Property>
1

> <Canonical_Smiles>
O[C@@H](COc1cccc(c1)C(=O)CCc2ccccc2)CN3CCCCC3

$$$$
pgpi0117
  SciTegic10311710362D

 27 29  0  0  1  0            999 V2000
    0.0000    0.0000    0.0000 O   0  0
    0.0000    0.0000    0.0000 C   0  0  1  0  0  0
    0.0000    0.0000    0.0000 C   0  0
    0.0000    0.0000    0.0000 O   0  0
    0.0000    0.0000    0.0000 C   0  0
    0.0000    0.0000    0.0000 C   0  0
    0.0000    0.0000    0.0000 C   0  0
    0.0000    0.0000    0.0000 C   0  0
    0.0000    0.0000    0.0000 C   0  0
    0.0000    0.0000    0.0000 C   0  0
    0.0000    0.0000    0.0000 C   0  0
    0.0000    0.0000    0.0000 O   0  0
    0.0000    0.0000    0.0000 C   0  0
    0.0000    0.0000    0.0000 C   0  0
    0.0000    0.0000    0.0000 C   0  0
    0.0000    0.0000    0.0000 C   0  0
    0.0000    0.0000    0.0000 C   0  0
    0.0000    0.0000    0.0000 C   0  0
    0.0000    0.0000    0.0000 C   0  0
    0.0000    0.0000    0.0000 C   0  0
    0.0000    0.0000    0.0000 C   0  0
    0.0000    0.0000    0.0000 N   0  0
    0.0000    0.0000    0.0000 C   0  0
    0.0000    0.0000    0.0000 C   0  0
    0.0000    0.0000    0.0000 O   0  0
    0.0000    0.0000    0.0000 C   0  0
    0.0000    0.0000    0.0000 C   0  0
  2  1  1  1
  2  3  1  0
  3  4  1  0
  4  5  1  0
  5  6  2  0
  6  7  1  0
  7  8  2  0
  8  9  1  0
  9 10  2  0
 10  5  1  0
  8 11  1  0
 11 12  2  0
 11 13  1  0
 13 14  1  0
 14 15  1  0
 15 16  2  0
 16 17  1  0
 17 18  2  0
 18 19  1  0
 19 20  2  0
 20 15  1  0
  2 21  1  0
 21 22  1  0
 22 23  1  0
 23 24  1  0
 24 25  1  0
 25 26  1  0
 26 27  1  0
 27 22  1  0
M  END
> <Name>
pgpi0117

> <Smiles>
O[C@@H](COc1ccc(cc1)C(=O)CCc2ccccc2)CN3CCOCC3

> <Property>
1

> <Canonical_Smiles>
O[C@@H](COc1ccc(cc1)C(=O)CCc2ccccc2)CN3CCOCC3

$$$$
pgpi0118
  SciTegic10311710362D

 34 37  0  0  1  0            999 V2000
    0.0000    0.0000    0.0000 O   0  0
    0.0000    0.0000    0.0000 C   0  0  1  0  0  0
    0.0000    0.0000    0.0000 C   0  0
    0.0000    0.0000    0.0000 O   0  0
    0.0000    0.0000    0.0000 C   0  0
    0.0000    0.0000    0.0000 C   0  0
    0.0000    0.0000    0.0000 C   0  0
    0.0000    0.0000    0.0000 C   0  0
    0.0000    0.0000    0.0000 C   0  0
    0.0000    0.0000    0.0000 C   0  0
    0.0000    0.0000    0.0000 C   0  0
    0.0000    0.0000    0.0000 O   0  0
    0.0000    0.0000    0.0000 C   0  0
    0.0000    0.0000    0.0000 C   0  0
    0.0000    0.0000    0.0000 C   0  0
    0.0000    0.0000    0.0000 C   0  0
    0.0000    0.0000    0.0000 C   0  0
    0.0000    0.0000    0.0000 C   0  0
    0.0000    0.0000    0.0000 C   0  0
    0.0000    0.0000    0.0000 C   0  0
    0.0000    0.0000    0.0000 C   0  0
    0.0000    0.0000    0.0000 N   0  0
    0.0000    0.0000    0.0000 C   0  0
    0.0000    0.0000    0.0000 C   0  0
    0.0000    0.0000    0.0000 N   0  0
    0.0000    0.0000    0.0000 C   0  0
    0.0000    0.0000    0.0000 C   0  0
    0.0000    0.0000    0.0000 C   0  0
    0.0000    0.0000    0.0000 C   0  0
    0.0000    0.0000    0.0000 C   0  0
    0.0000    0.0000    0.0000 C   0  0
    0.0000    0.0000    0.0000 F   0  0
    0.0000    0.0000    0.0000 C   0  0
    0.0000    0.0000    0.0000 C   0  0
  2  1  1  1
  2  3  1  0
  3  4  1  0
  4  5  1  0
  5  6  2  0
  6  7  1  0
  7  8  2  0
  8  9  1  0
  9 10  2  0
 10  5  1  0
  9 11  1  0
 11 12  2  0
 11 13  1  0
 13 14  1  0
 14 15  1  0
 15 16  2  0
 16 17  1  0
 17 18  2  0
 18 19  1  0
 19 20  2  0
 20 15  1  0
  2 21  1  0
 21 22  1  0
 22 23  1  0
 23 24  1  0
 24 25  1  0
 25 26  1  0
 26 27  1  0
 27 22  1  0
 25 28  1  0
 28 29  2  0
 29 30  1  0
 30 31  2  0
 31 32  1  0
 31 33  1  0
 33 34  2  0
 34 28  1  0
M  END
> <Name>
pgpi0118

> <Smiles>
O[C@@H](COc1cccc(c1)C(=O)CCc2ccccc2)CN3CCN(CC3)c4ccc(F)cc4

> <Property>
1

> <Canonical_Smiles>
O[C@@H](COc1cccc(c1)C(=O)CCc2ccccc2)CN3CCN(CC3)c4ccc(F)cc4

$$$$
pgpi0119
  SciTegic10311710362D

 28 29  0  0  1  0            999 V2000
    0.0000    0.0000    0.0000 C   0  0
    0.0000    0.0000    0.0000 C   0  0
    0.0000    0.0000    0.0000 C   0  0
    0.0000    0.0000    0.0000 N   0  0
    0.0000    0.0000    0.0000 C   0  0
    0.0000    0.0000    0.0000 C   0  0
    0.0000    0.0000    0.0000 C   0  0
    0.0000    0.0000    0.0000 C   0  0
    0.0000    0.0000    0.0000 C   0  0  1  0  0  0
    0.0000    0.0000    0.0000 O   0  0
    0.0000    0.0000    0.0000 C   0  0
    0.0000    0.0000    0.0000 O   0  0
    0.0000    0.0000    0.0000 C   0  0
    0.0000    0.0000    0.0000 C   0  0
    0.0000    0.0000    0.0000 C   0  0
    0.0000    0.0000    0.0000 C   0  0
    0.0000    0.0000    0.0000 C   0  0
    0.0000    0.0000    0.0000 C   0  0
    0.0000    0.0000    0.0000 C   0  0
    0.0000    0.0000    0.0000 O   0  0
    0.0000    0.0000    0.0000 C   0  0
    0.0000    0.0000    0.0000 C   0  0
    0.0000    0.0000    0.0000 C   0  0
    0.0000    0.0000    0.0000 C   0  0
    0.0000    0.0000    0.0000 C   0  0
    0.0000    0.0000    0.0000 C   0  0
    0.0000    0.0000    0.0000 C   0  0
    0.0000    0.0000    0.0000 C   0  0
  1  2  1  0
  2  3  1  0
  3  4  1  0
  4  5  1  0
  5  6  1  0
  6  7  1  0
  4  8  1  0
  8  9  1  0
  9 10  1  1
  9 11  1  0
 11 12  1  0
 12 13  1  0
 13 14  2  0
 14 15  1  0
 15 16  2  0
 16 17  1  0
 17 18  2  0
 18 13  1  0
 16 19  1  0
 19 20  2  0
 19 21  1  0
 21 22  1  0
 22 23  1  0
 23 24  2  0
 24 25  1  0
 25 26  2  0
 26 27  1  0
 27 28  2  0
 28 23  1  0
M  END
> <Name>
pgpi0119

> <Smiles>
CCCN(CCC)C[C@@H](O)COc1ccc(cc1)C(=O)CCc2ccccc2

> <Property>
1

> <Canonical_Smiles>
CCCN(CCC)C[C@@H](O)COc1ccc(cc1)C(=O)CCc2ccccc2

$$$$
pgpi0120
  SciTegic10311710362D

 28 29  0  0  1  0            999 V2000
    0.0000    0.0000    0.0000 C   0  0
    0.0000    0.0000    0.0000 C   0  0
    0.0000    0.0000    0.0000 C   0  0
    0.0000    0.0000    0.0000 N   0  0
    0.0000    0.0000    0.0000 C   0  0
    0.0000    0.0000    0.0000 C   0  0
    0.0000    0.0000    0.0000 C   0  0
    0.0000    0.0000    0.0000 C   0  0
    0.0000    0.0000    0.0000 C   0  0  2  0  0  0
    0.0000    0.0000    0.0000 O   0  0
    0.0000    0.0000    0.0000 C   0  0
    0.0000    0.0000    0.0000 O   0  0
    0.0000    0.0000    0.0000 C   0  0
    0.0000    0.0000    0.0000 C   0  0
    0.0000    0.0000    0.0000 C   0  0
    0.0000    0.0000    0.0000 C   0  0
    0.0000    0.0000    0.0000 C   0  0
    0.0000    0.0000    0.0000 C   0  0
    0.0000    0.0000    0.0000 C   0  0  1  0  0  0
    0.0000    0.0000    0.0000 O   0  0
    0.0000    0.0000    0.0000 C   0  0
    0.0000    0.0000    0.0000 C   0  0
    0.0000    0.0000    0.0000 C   0  0
    0.0000    0.0000    0.0000 C   0  0
    0.0000    0.0000    0.0000 C   0  0
    0.0000    0.0000    0.0000 C   0  0
    0.0000    0.0000    0.0000 C   0  0
    0.0000    0.0000    0.0000 C   0  0
  1  2  1  0
  2  3  1  0
  3  4  1  0
  4  5  1  0
  5  6  1  0
  6  7  1  0
  4  8  1  0
  8  9  1  0
  9 10  1  1
  9 11  1  0
 11 12  1  0
 12 13  1  0
 13 14  2  0
 14 15  1  0
 15 16  2  0
 16 17  1  0
 17 18  2  0
 18 13  1  0
 18 19  1  0
 19 20  1  1
 19 21  1  0
 21 22  1  0
 22 23  1  0
 23 24  2  0
 24 25  1  0
 25 26  2  0
 26 27  1  0
 27 28  2  0
 28 23  1  0
M  END
> <Name>
pgpi0120

> <Smiles>
CCCN(CCC)C[C@H](O)COc1ccccc1[C@@H](O)CCc2ccccc2

> <Property>
1

> <Canonical_Smiles>
CCCN(CCC)C[C@H](O)COc1ccccc1[C@@H](O)CCc2ccccc2

$$$$
pgpi0121
  SciTegic10311710362D

 29 30  0  0  1  0            999 V2000
    0.0000    0.0000    0.0000 C   0  0
    0.0000    0.0000    0.0000 C   0  0
    0.0000    0.0000    0.0000 C   0  0
    0.0000    0.0000    0.0000 N   0  0
    0.0000    0.0000    0.0000 C   0  0
    0.0000    0.0000    0.0000 C   0  0
    0.0000    0.0000    0.0000 C   0  0
    0.0000    0.0000    0.0000 C   0  0
    0.0000    0.0000    0.0000 C   0  0  1  0  0  0
    0.0000    0.0000    0.0000 O   0  0
    0.0000    0.0000    0.0000 C   0  0
    0.0000    0.0000    0.0000 O   0  0
    0.0000    0.0000    0.0000 C   0  0
    0.0000    0.0000    0.0000 C   0  0
    0.0000    0.0000    0.0000 C   0  0
    0.0000    0.0000    0.0000 C   0  0
    0.0000    0.0000    0.0000 C   0  0
    0.0000    0.0000    0.0000 C   0  0
    0.0000    0.0000    0.0000 C   0  0  2  0  0  0
    0.0000    0.0000    0.0000 C   0  0
    0.0000    0.0000    0.0000 C   0  0
    0.0000    0.0000    0.0000 C   0  0
    0.0000    0.0000    0.0000 C   0  0
    0.0000    0.0000    0.0000 C   0  0
    0.0000    0.0000    0.0000 C   0  0
    0.0000    0.0000    0.0000 C   0  0
    0.0000    0.0000    0.0000 C   0  0
    0.0000    0.0000    0.0000 O   0  0
    0.0000    0.0000    0.0000 C   0  0
  1  2  1  0
  2  3  1  0
  3  4  1  0
  4  5  1  0
  5  6  1  0
  6  7  1  0
  4  8  1  0
  8  9  1  0
  9 10  1  1
  9 11  1  0
 11 12  1  0
 12 13  1  0
 13 14  2  0
 14 15  1  0
 15 16  2  0
 16 17  1  0
 17 18  2  0
 18 13  1  0
 18 19  1  0
 19 20  1  1
 20 21  1  0
 21 22  1  0
 22 23  2  0
 23 24  1  0
 24 25  2  0
 25 26  1  0
 26 27  2  0
 27 22  1  0
 19 28  1  0
 28 29  1  0
M  END
> <Name>
pgpi0121

> <Smiles>
CCCN(CCC)C[C@@H](O)COc1ccccc1[C@H](CCc2ccccc2)OC

> <Property>
1

> <Canonical_Smiles>
CCCN(CCC)C[C@@H](O)COc1ccccc1[C@H](CCc2ccccc2)OC

$$$$
pgpi0122
  SciTegic10311710362D

 36 39  0  0  1  0            999 V2000
    0.0000    0.0000    0.0000 O   0  0
    0.0000    0.0000    0.0000 C   0  0  1  0  0  0
    0.0000    0.0000    0.0000 C   0  0
    0.0000    0.0000    0.0000 N   0  0
    0.0000    0.0000    0.0000 C   0  0
    0.0000    0.0000    0.0000 C   0  0
    0.0000    0.0000    0.0000 C   0  0
    0.0000    0.0000    0.0000 C   0  0
    0.0000    0.0000    0.0000 C   0  0
    0.0000    0.0000    0.0000 C   0  0
    0.0000    0.0000    0.0000 C   0  0
    0.0000    0.0000    0.0000 C   0  0
    0.0000    0.0000    0.0000 C   0  0
    0.0000    0.0000    0.0000 C   0  0
    0.0000    0.0000    0.0000 C   0  0
    0.0000    0.0000    0.0000 C   0  0
    0.0000    0.0000    0.0000 C   0  0
    0.0000    0.0000    0.0000 C   0  0
    0.0000    0.0000    0.0000 C   0  0
    0.0000    0.0000    0.0000 O   0  0
    0.0000    0.0000    0.0000 C   0  0
    0.0000    0.0000    0.0000 C   0  0
    0.0000    0.0000    0.0000 C   0  0
    0.0000    0.0000    0.0000 C   0  0
    0.0000    0.0000    0.0000 C   0  0
    0.0000    0.0000    0.0000 C   0  0
    0.0000    0.0000    0.0000 C   0  0
    0.0000    0.0000    0.0000 O   0  0
    0.0000    0.0000    0.0000 C   0  0
    0.0000    0.0000    0.0000 C   0  0
    0.0000    0.0000    0.0000 C   0  0
    0.0000    0.0000    0.0000 C   0  0
    0.0000    0.0000    0.0000 C   0  0
    0.0000    0.0000    0.0000 C   0  0
    0.0000    0.0000    0.0000 C   0  0
    0.0000    0.0000    0.0000 C   0  0
  2  1  1  1
  2  3  1  0
  3  4  1  0
  4  5  1  0
  5  6  1  0
  6  7  1  0
  7  8  2  0
  8  9  1  0
  9 10  2  0
 10 11  1  0
 11 12  2  0
 12  7  1  0
  6 13  1  0
 13 14  2  0
 14 15  1  0
 15 16  2  0
 16 17  1  0
 17 18  2  0
 18 13  1  0
  2 19  1  0
 19 20  1  0
 20 21  1  0
 21 22  2  0
 22 23  1  0
 23 24  2  0
 24 25  1  0
 25 26  2  0
 26 21  1  0
 26 27  1  0
 27 28  2  0
 27 29  1  0
 29 30  1  0
 30 31  1  0
 31 32  2  0
 32 33  1  0
 33 34  2  0
 34 35  1  0
 35 36  2  0
 36 31  1  0
M  END
> <Name>
pgpi0122

> <Smiles>
O[C@@H](CNCC(c1ccccc1)c2ccccc2)COc3ccccc3C(=O)CCc4ccccc4

> <Property>
1

> <Canonical_Smiles>
O[C@@H](CNCC(c1ccccc1)c2ccccc2)COc3ccccc3C(=O)CCc4ccccc4

$$$$
pgpi0123
  SciTegic10311710362D

 41 45  0  0  1  0            999 V2000
    0.0000    0.0000    0.0000 O   0  0
    0.0000    0.0000    0.0000 C   0  0  1  0  0  0
    0.0000    0.0000    0.0000 C   0  0
    0.0000    0.0000    0.0000 N   0  0
    0.0000    0.0000    0.0000 C   0  0
    0.0000    0.0000    0.0000 C   0  0
    0.0000    0.0000    0.0000 C   0  0
    0.0000    0.0000    0.0000 C   0  0
    0.0000    0.0000    0.0000 C   0  0
    0.0000    0.0000    0.0000 C   0  0
    0.0000    0.0000    0.0000 C   0  0
    0.0000    0.0000    0.0000 C   0  0
    0.0000    0.0000    0.0000 C   0  0
    0.0000    0.0000    0.0000 C   0  0
    0.0000    0.0000    0.0000 C   0  0
    0.0000    0.0000    0.0000 C   0  0
    0.0000    0.0000    0.0000 C   0  0
    0.0000    0.0000    0.0000 C   0  0
    0.0000    0.0000    0.0000 C   0  0
    0.0000    0.0000    0.0000 C   0  0
    0.0000    0.0000    0.0000 O   0  0
    0.0000    0.0000    0.0000 C   0  0
    0.0000    0.0000    0.0000 C   0  0
    0.0000    0.0000    0.0000 C   0  0
    0.0000    0.0000    0.0000 C   0  0
    0.0000    0.0000    0.0000 C   0  0
    0.0000    0.0000    0.0000 C   0  0
    0.0000    0.0000    0.0000 C   0  0
    0.0000    0.0000    0.0000 O   0  0
    0.0000    0.0000    0.0000 C   0  0
    0.0000    0.0000    0.0000 C   0  0
    0.0000    0.0000    0.0000 C   0  0
    0.0000    0.0000    0.0000 C   0  0
    0.0000    0.0000    0.0000 C   0  0
    0.0000    0.0000    0.0000 C   0  0
    0.0000    0.0000    0.0000 C   0  0
    0.0000    0.0000    0.0000 C   0  0
    0.0000    0.0000    0.0000 C   0  0
    0.0000    0.0000    0.0000 C   0  0
    0.0000    0.0000    0.0000 C   0  0
    0.0000    0.0000    0.0000 C   0  0
  2  1  1  1
  2  3  1  0
  3  4  1  0
  4  5  1  0
  5  6  1  0
  6  7  1  0
  7  8  1  0
  8  9  2  0
  9 10  1  0
 10 11  2  0
 11 12  1  0
 12 13  2  0
 13  8  1  0
  7 14  1  0
 14 15  2  0
 15 16  1  0
 16 17  2  0
 17 18  1  0
 18 19  2  0
 19 14  1  0
  2 20  1  0
 20 21  1  0
 21 22  1  0
 22 23  2  0
 23 24  1  0
 24 25  2  0
 25 26  1  0
 26 27  2  0
 27 22  1  0
 27 28  1  0
 28 29  2  0
 28 30  1  0
 30 31  1  0
 31 32  1  0
 32 33  2  0
 33 34  1  0
 34 35  2  0
 35 36  1  0
 36 37  2  0
 37 38  1  0
 38 39  2  0
 39 40  1  0
 40 41  2  0
 41 32  1  0
 41 36  1  0
M  END
> <Name>
pgpi0123

> <Smiles>
O[C@@H](CNCCC(c1ccccc1)c2ccccc2)COc3ccccc3C(=O)CCc4cccc5ccccc45

> <Property>
1

> <Canonical_Smiles>
O[C@@H](CNCCC(c1ccccc1)c2ccccc2)COc3ccccc3C(=O)CCc4cccc5ccccc45

$$$$
pgpi0124
  SciTegic10311710362D

 26 28  0  0  0  0            999 V2000
    0.0000    0.0000    0.0000 O   0  0
    0.0000    0.0000    0.0000 C   0  0
    0.0000    0.0000    0.0000 C   0  0
    0.0000    0.0000    0.0000 C   0  0
    0.0000    0.0000    0.0000 C   0  0
    0.0000    0.0000    0.0000 C   0  0
    0.0000    0.0000    0.0000 C   0  0
    0.0000    0.0000    0.0000 C   0  0
    0.0000    0.0000    0.0000 C   0  0
    0.0000    0.0000    0.0000 C   0  0
    0.0000    0.0000    0.0000 C   0  0
    0.0000    0.0000    0.0000 C   0  0
    0.0000    0.0000    0.0000 C   0  0
    0.0000    0.0000    0.0000 C   0  0
    0.0000    0.0000    0.0000 C   0  0
    0.0000    0.0000    0.0000 C   0  0
    0.0000    0.0000    0.0000 O   0  0
    0.0000    0.0000    0.0000 C   0  0
    0.0000    0.0000    0.0000 C   0  0
    0.0000    0.0000    0.0000 C   0  0
    0.0000    0.0000    0.0000 N   0  0
    0.0000    0.0000    0.0000 C   0  0
    0.0000    0.0000    0.0000 C   0  0
    0.0000    0.0000    0.0000 C   0  0
    0.0000    0.0000    0.0000 C   0  0
    0.0000    0.0000    0.0000 C   0  0
  1  2  2  0
  2  3  1  0
  3  4  1  0
  4  5  1  0
  5  6  2  0
  6  7  1  0
  7  8  2  0
  8  9  1  0
  9 10  2  0
 10  5  1  0
  2 11  1  0
 11 12  2  0
 12 13  1  0
 13 14  2  0
 14 15  1  0
 15 16  2  0
 16 11  1  0
 16 17  1  0
 17 18  1  0
 18 19  1  0
 19 20  1  0
 20 21  1  0
 21 22  1  0
 22 23  1  0
 23 24  1  0
 24 25  1  0
 25 26  1  0
 26 21  1  0
M  END
> <Name>
pgpi0124

> <Smiles>
O=C(CCc1ccccc1)c2ccccc2OCCCN3CCCCC3

> <Property>
1

> <Canonical_Smiles>
O=C(CCc1ccccc1)c2ccccc2OCCCN3CCCCC3

$$$$
pgpi0125
  SciTegic10311710362D

 25 27  0  0  0  0            999 V2000
    0.0000    0.0000    0.0000 O   0  0
    0.0000    0.0000    0.0000 C   0  0
    0.0000    0.0000    0.0000 C   0  0
    0.0000    0.0000    0.0000 C   0  0
    0.0000    0.0000    0.0000 C   0  0
    0.0000    0.0000    0.0000 C   0  0
    0.0000    0.0000    0.0000 C   0  0
    0.0000    0.0000    0.0000 C   0  0
    0.0000    0.0000    0.0000 C   0  0
    0.0000    0.0000    0.0000 C   0  0
    0.0000    0.0000    0.0000 C   0  0
    0.0000    0.0000    0.0000 C   0  0
    0.0000    0.0000    0.0000 C   0  0
    0.0000    0.0000    0.0000 C   0  0
    0.0000    0.0000    0.0000 C   0  0
    0.0000    0.0000    0.0000 C   0  0
    0.0000    0.0000    0.0000 O   0  0
    0.0000    0.0000    0.0000 C   0  0
    0.0000    0.0000    0.0000 C   0  0
    0.0000    0.0000    0.0000 N   0  0
    0.0000    0.0000    0.0000 C   0  0
    0.0000    0.0000    0.0000 C   0  0
    0.0000    0.0000    0.0000 C   0  0
    0.0000    0.0000    0.0000 C   0  0
    0.0000    0.0000    0.0000 C   0  0
  1  2  2  0
  2  3  1  0
  3  4  1  0
  4  5  1  0
  5  6  2  0
  6  7  1  0
  7  8  2  0
  8  9  1  0
  9 10  2  0
 10  5  1  0
  2 11  1  0
 11 12  2  0
 12 13  1  0
 13 14  2  0
 14 15  1  0
 15 16  2  0
 16 11  1  0
 16 17  1  0
 17 18  1  0
 18 19  1  0
 19 20  1  0
 20 21  1  0
 21 22  1  0
 22 23  1  0
 23 24  1  0
 24 25  1  0
 25 20  1  0
M  END
> <Name>
pgpi0125

> <Smiles>
O=C(CCc1ccccc1)c2ccccc2OCCN3CCCCC3

> <Property>
1

> <Canonical_Smiles>
O=C(CCc1ccccc1)c2ccccc2OCCN3CCCCC3

$$$$
pgpi0126
  SciTegic10311710362D

 27 29  0  0  0  0            999 V2000
    0.0000    0.0000    0.0000 O   0  0
    0.0000    0.0000    0.0000 C   0  0
    0.0000    0.0000    0.0000 C   0  0
    0.0000    0.0000    0.0000 C   0  0
    0.0000    0.0000    0.0000 C   0  0
    0.0000    0.0000    0.0000 C   0  0
    0.0000    0.0000    0.0000 C   0  0
    0.0000    0.0000    0.0000 C   0  0
    0.0000    0.0000    0.0000 C   0  0
    0.0000    0.0000    0.0000 C   0  0
    0.0000    0.0000    0.0000 C   0  0
    0.0000    0.0000    0.0000 C   0  0
    0.0000    0.0000    0.0000 C   0  0
    0.0000    0.0000    0.0000 C   0  0
    0.0000    0.0000    0.0000 C   0  0
    0.0000    0.0000    0.0000 C   0  0
    0.0000    0.0000    0.0000 O   0  0
    0.0000    0.0000    0.0000 C   0  0
    0.0000    0.0000    0.0000 C   0  0
    0.0000    0.0000    0.0000 C   0  0
    0.0000    0.0000    0.0000 C   0  0
    0.0000    0.0000    0.0000 N   0  0
    0.0000    0.0000    0.0000 C   0  0
    0.0000    0.0000    0.0000 C   0  0
    0.0000    0.0000    0.0000 C   0  0
    0.0000    0.0000    0.0000 C   0  0
    0.0000    0.0000    0.0000 C   0  0
  1  2  2  0
  2  3  1  0
  3  4  1  0
  4  5  1  0
  5  6  2  0
  6  7  1  0
  7  8  2  0
  8  9  1  0
  9 10  2  0
 10  5  1  0
  2 11  1  0
 11 12  2  0
 12 13  1  0
 13 14  2  0
 14 15  1  0
 15 16  2  0
 16 11  1  0
 16 17  1  0
 17 18  1  0
 18 19  1  0
 19 20  1  0
 20 21  1  0
 21 22  1  0
 22 23  1  0
 23 24  1  0
 24 25  1  0
 25 26  1  0
 26 27  1  0
 27 22  1  0
M  END
> <Name>
pgpi0126

> <Smiles>
O=C(CCc1ccccc1)c2ccccc2OCCCCN3CCCCC3

> <Property>
1

> <Canonical_Smiles>
O=C(CCc1ccccc1)c2ccccc2OCCCCN3CCCCC3

$$$$
pgpi0127
  SciTegic10311710362D

 36 39  0  0  1  0            999 V2000
    0.0000    0.0000    0.0000 C   0  0
    0.0000    0.0000    0.0000 O   0  0
    0.0000    0.0000    0.0000 C   0  0
    0.0000    0.0000    0.0000 O   0  0
    0.0000    0.0000    0.0000 C   0  0
    0.0000    0.0000    0.0000 C   0  0
    0.0000    0.0000    0.0000 C   0  0
    0.0000    0.0000    0.0000 C   0  0
    0.0000    0.0000    0.0000 C   0  0
    0.0000    0.0000    0.0000 C   0  0
    0.0000    0.0000    0.0000 C   0  0
    0.0000    0.0000    0.0000 C   0  0
    0.0000    0.0000    0.0000 O   0  0
    0.0000    0.0000    0.0000 O   0  0
    0.0000    0.0000    0.0000 C   0  0  1  0  0  0
    0.0000    0.0000    0.0000 C   0  0
    0.0000    0.0000    0.0000 C   0  0
    0.0000    0.0000    0.0000 N   0  0
    0.0000    0.0000    0.0000 C   0  0
    0.0000    0.0000    0.0000 C   0  0
    0.0000    0.0000    0.0000 C   0  0
    0.0000    0.0000    0.0000 C   0  0
    0.0000    0.0000    0.0000 C   0  0
    0.0000    0.0000    0.0000 C   0  0
    0.0000    0.0000    0.0000 C   0  0
    0.0000    0.0000    0.0000 C   0  0
    0.0000    0.0000    0.0000 C   0  0
    0.0000    0.0000    0.0000 C   0  0
    0.0000    0.0000    0.0000 C   0  0
    0.0000    0.0000    0.0000 C   0  0
    0.0000    0.0000    0.0000 C   0  0
    0.0000    0.0000    0.0000 C   0  0
    0.0000    0.0000    0.0000 C   0  0
    0.0000    0.0000    0.0000 N   0  3
    0.0000    0.0000    0.0000 O   0  0
    0.0000    0.0000    0.0000 O   0  5
  1  2  1  0
  2  3  1  0
  3  4  2  0
  3  5  1  0
  5  6  2  0
  6  7  1  0
  6  8  1  0
  8  9  2  0
  9 10  1  0
  9 11  1  0
 11 12  1  0
 12 13  2  0
 12 14  1  0
 15 14  1  1
 15 16  1  0
 16 17  1  0
 17 18  1  0
 18 19  1  0
 19 20  1  0
 20 21  2  0
 21 22  1  0
 22 23  2  0
 23 24  1  0
 24 25  2  0
 25 20  1  0
 18 26  1  0
 26 15  1  0
 11 27  2  0
 27  5  1  0
 27 28  1  0
 28 29  2  0
 29 30  1  0
 30 31  2  0
 31 32  1  0
 32 33  2  0
 33 28  1  0
 32 34  1  0
 34 35  2  0
 34 36  1  0
M  CHG  2  34   1  36  -1
M  END
> <Name>
pgpi0127

> <Smiles>
COC(=O)c1c(C)cc(C)c(C(=O)O[C@H]2CCN(Cc3ccccc3)C2)c1c4cccc(c4)[N+](=O)[O-]

> <Property>
1

> <Canonical_Smiles>
COC(=O)c1c(C)cc(C)c(C(=O)O[C@H]2CCN(Cc3ccccc3)C2)c1c4cccc(c4)[N+](=O)[O-]

$$$$
pgpi0128
  SciTegic10311710362D

 28 30  0  0  0  0            999 V2000
    0.0000    0.0000    0.0000 O   0  0
    0.0000    0.0000    0.0000 C   0  0
    0.0000    0.0000    0.0000 C   0  0
    0.0000    0.0000    0.0000 C   0  0
    0.0000    0.0000    0.0000 C   0  0
    0.0000    0.0000    0.0000 C   0  0
    0.0000    0.0000    0.0000 C   0  0
    0.0000    0.0000    0.0000 C   0  0
    0.0000    0.0000    0.0000 C   0  0
    0.0000    0.0000    0.0000 C   0  0
    0.0000    0.0000    0.0000 C   0  0
    0.0000    0.0000    0.0000 C   0  0
    0.0000    0.0000    0.0000 C   0  0
    0.0000    0.0000    0.0000 C   0  0
    0.0000    0.0000    0.0000 C   0  0
    0.0000    0.0000    0.0000 C   0  0
    0.0000    0.0000    0.0000 O   0  0
    0.0000    0.0000    0.0000 C   0  0
    0.0000    0.0000    0.0000 C   0  0
    0.0000    0.0000    0.0000 C   0  0
    0.0000    0.0000    0.0000 C   0  0
    0.0000    0.0000    0.0000 C   0  0
    0.0000    0.0000    0.0000 N   0  0
    0.0000    0.0000    0.0000 C   0  0
    0.0000    0.0000    0.0000 C   0  0
    0.0000    0.0000    0.0000 C   0  0
    0.0000    0.0000    0.0000 C   0  0
    0.0000    0.0000    0.0000 C   0  0
  1  2  2  0
  2  3  1  0
  3  4  1  0
  4  5  1  0
  5  6  2  0
  6  7  1  0
  7  8  2  0
  8  9  1  0
  9 10  2  0
 10  5  1  0
  2 11  1  0
 11 12  2  0
 12 13  1  0
 13 14  2  0
 14 15  1  0
 15 16  2  0
 16 11  1  0
 16 17  1  0
 17 18  1  0
 18 19  1  0
 19 20  1  0
 20 21  1  0
 21 22  1  0
 22 23  1  0
 23 24  1  0
 24 25  1  0
 25 26  1  0
 26 27  1  0
 27 28  1  0
 28 23  1  0
M  END
> <Name>
pgpi0128

> <Smiles>
O=C(CCc1ccccc1)c2ccccc2OCCCCCN3CCCCC3

> <Property>
1

> <Canonical_Smiles>
O=C(CCc1ccccc1)c2ccccc2OCCCCCN3CCCCC3

$$$$
pgpi0129
  SciTegic10311710362D

 29 31  0  0  0  0            999 V2000
    0.0000    0.0000    0.0000 O   0  0
    0.0000    0.0000    0.0000 C   0  0
    0.0000    0.0000    0.0000 C   0  0
    0.0000    0.0000    0.0000 C   0  0
    0.0000    0.0000    0.0000 C   0  0
    0.0000    0.0000    0.0000 C   0  0
    0.0000    0.0000    0.0000 C   0  0
    0.0000    0.0000    0.0000 C   0  0
    0.0000    0.0000    0.0000 C   0  0
    0.0000    0.0000    0.0000 C   0  0
    0.0000    0.0000    0.0000 C   0  0
    0.0000    0.0000    0.0000 C   0  0
    0.0000    0.0000    0.0000 C   0  0
    0.0000    0.0000    0.0000 C   0  0
    0.0000    0.0000    0.0000 C   0  0
    0.0000    0.0000    0.0000 C   0  0
    0.0000    0.0000    0.0000 O   0  0
    0.0000    0.0000    0.0000 C   0  0
    0.0000    0.0000    0.0000 C   0  0
    0.0000    0.0000    0.0000 C   0  0
    0.0000    0.0000    0.0000 C   0  0
    0.0000    0.0000    0.0000 C   0  0
    0.0000    0.0000    0.0000 C   0  0
    0.0000    0.0000    0.0000 N   0  0
    0.0000    0.0000    0.0000 C   0  0
    0.0000    0.0000    0.0000 C   0  0
    0.0000    0.0000    0.0000 C   0  0
    0.0000    0.0000    0.0000 C   0  0
    0.0000    0.0000    0.0000 C   0  0
  1  2  2  0
  2  3  1  0
  3  4  1  0
  4  5  1  0
  5  6  2  0
  6  7  1  0
  7  8  2  0
  8  9  1  0
  9 10  2  0
 10  5  1  0
  2 11  1  0
 11 12  2  0
 12 13  1  0
 13 14  2  0
 14 15  1  0
 15 16  2  0
 16 11  1  0
 16 17  1  0
 17 18  1  0
 18 19  1  0
 19 20  1  0
 20 21  1  0
 21 22  1  0
 22 23  1  0
 23 24  1  0
 24 25  1  0
 25 26  1  0
 26 27  1  0
 27 28  1  0
 28 29  1  0
 29 24  1  0
M  END
> <Name>
pgpi0129

> <Smiles>
O=C(CCc1ccccc1)c2ccccc2OCCCCCCN3CCCCC3

> <Property>
1

> <Canonical_Smiles>
O=C(CCc1ccccc1)c2ccccc2OCCCCCCN3CCCCC3

$$$$
pgpi0130
  SciTegic10311710362D

 31 33  0  0  0  0            999 V2000
    0.0000    0.0000    0.0000 O   0  0
    0.0000    0.0000    0.0000 C   0  0
    0.0000    0.0000    0.0000 C   0  0
    0.0000    0.0000    0.0000 C   0  0
    0.0000    0.0000    0.0000 C   0  0
    0.0000    0.0000    0.0000 C   0  0
    0.0000    0.0000    0.0000 C   0  0
    0.0000    0.0000    0.0000 C   0  0
    0.0000    0.0000    0.0000 C   0  0
    0.0000    0.0000    0.0000 C   0  0
    0.0000    0.0000    0.0000 C   0  0
    0.0000    0.0000    0.0000 C   0  0
    0.0000    0.0000    0.0000 C   0  0
    0.0000    0.0000    0.0000 C   0  0
    0.0000    0.0000    0.0000 C   0  0
    0.0000    0.0000    0.0000 C   0  0
    0.0000    0.0000    0.0000 O   0  0
    0.0000    0.0000    0.0000 C   0  0
    0.0000    0.0000    0.0000 C   0  0
    0.0000    0.0000    0.0000 C   0  0
    0.0000    0.0000    0.0000 C   0  0
    0.0000    0.0000    0.0000 C   0  0
    0.0000    0.0000    0.0000 C   0  0
    0.0000    0.0000    0.0000 C   0  0
    0.0000    0.0000    0.0000 C   0  0
    0.0000    0.0000    0.0000 N   0  0
    0.0000    0.0000    0.0000 C   0  0
    0.0000    0.0000    0.0000 C   0  0
    0.0000    0.0000    0.0000 C   0  0
    0.0000    0.0000    0.0000 C   0  0
    0.0000    0.0000    0.0000 C   0  0
  1  2  2  0
  2  3  1  0
  3  4  1  0
  4  5  1  0
  5  6  2  0
  6  7  1  0
  7  8  2  0
  8  9  1  0
  9 10  2  0
 10  5  1  0
  2 11  1  0
 11 12  2  0
 12 13  1  0
 13 14  2  0
 14 15  1  0
 15 16  2  0
 16 11  1  0
 16 17  1  0
 17 18  1  0
 18 19  1  0
 19 20  1  0
 20 21  1  0
 21 22  1  0
 22 23  1  0
 23 24  1  0
 24 25  1  0
 25 26  1  0
 26 27  1  0
 27 28  1  0
 28 29  1  0
 29 30  1  0
 30 31  1  0
 31 26  1  0
M  END
> <Name>
pgpi0130

> <Smiles>
O=C(CCc1ccccc1)c2ccccc2OCCCCCCCCN3CCCCC3

> <Property>
1

> <Canonical_Smiles>
O=C(CCc1ccccc1)c2ccccc2OCCCCCCCCN3CCCCC3

$$$$
pgpi0131
  SciTegic10311710362D

 39 42  0  0  1  0            999 V2000
    0.0000    0.0000    0.0000 C   0  0
    0.0000    0.0000    0.0000 O   0  0
    0.0000    0.0000    0.0000 C   0  0  1  0  0  0
    0.0000    0.0000    0.0000 C   0  0
    0.0000    0.0000    0.0000 C   0  0
    0.0000    0.0000    0.0000 C   0  0
    0.0000    0.0000    0.0000 C   0  0
    0.0000    0.0000    0.0000 C   0  0
    0.0000    0.0000    0.0000 C   0  0
    0.0000    0.0000    0.0000 C   0  0
    0.0000    0.0000    0.0000 C   0  0
    0.0000    0.0000    0.0000 C   0  0
    0.0000    0.0000    0.0000 C   0  0
    0.0000    0.0000    0.0000 C   0  0
    0.0000    0.0000    0.0000 C   0  0
    0.0000    0.0000    0.0000 C   0  0
    0.0000    0.0000    0.0000 C   0  0
    0.0000    0.0000    0.0000 O   0  0
    0.0000    0.0000    0.0000 C   0  0
    0.0000    0.0000    0.0000 C   0  0  2  0  0  0
    0.0000    0.0000    0.0000 O   0  0
    0.0000    0.0000    0.0000 C   0  0
    0.0000    0.0000    0.0000 N   0  0
    0.0000    0.0000    0.0000 C   0  0
    0.0000    0.0000    0.0000 C   0  0
    0.0000    0.0000    0.0000 C   0  0
    0.0000    0.0000    0.0000 C   0  0
    0.0000    0.0000    0.0000 C   0  0
    0.0000    0.0000    0.0000 C   0  0
    0.0000    0.0000    0.0000 C   0  0
    0.0000    0.0000    0.0000 C   0  0
    0.0000    0.0000    0.0000 C   0  0
    0.0000    0.0000    0.0000 C   0  0
    0.0000    0.0000    0.0000 C   0  0
    0.0000    0.0000    0.0000 C   0  0
    0.0000    0.0000    0.0000 C   0  0
    0.0000    0.0000    0.0000 C   0  0
    0.0000    0.0000    0.0000 C   0  0
    0.0000    0.0000    0.0000 C   0  0
  1  2  1  0
  3  2  1  1
  3  4  1  0
  4  5  1  0
  5  6  1  0
  6  7  2  0
  7  8  1  0
  8  9  2  0
  9 10  1  0
 10 11  2  0
 11  6  1  0
  3 12  1  0
 12 13  2  0
 13 14  1  0
 14 15  2  0
 15 16  1  0
 16 17  2  0
 17 12  1  0
 17 18  1  0
 18 19  1  0
 19 20  1  0
 20 21  1  1
 20 22  1  0
 22 23  1  0
 23 24  1  0
 24 25  1  0
 25 26  1  0
 26 27  1  0
 27 28  1  0
 28 29  2  0
 29 30  1  0
 30 31  2  0
 31 32  1  0
 32 33  2  0
 33 28  1  0
 27 34  1  0
 34 35  2  0
 35 36  1  0
 36 37  2  0
 37 38  1  0
 38 39  2  0
 39 34  1  0
M  END
> <Name>
pgpi0131

> <Smiles>
CO[C@@H](CCc1ccccc1)c2ccccc2OC[C@H](O)CNCCCC(c3ccccc3)c4ccccc4

> <Property>
1

> <Canonical_Smiles>
CO[C@@H](CCc1ccccc1)c2ccccc2OC[C@H](O)CNCCCC(c3ccccc3)c4ccccc4

$$$$
pgpi0132
  SciTegic10311710362D

 27 29  0  0  1  0            999 V2000
    0.0000    0.0000    0.0000 O   0  0
    0.0000    0.0000    0.0000 C   0  0  1  0  0  0
    0.0000    0.0000    0.0000 C   0  0
    0.0000    0.0000    0.0000 O   0  0
    0.0000    0.0000    0.0000 C   0  0
    0.0000    0.0000    0.0000 C   0  0
    0.0000    0.0000    0.0000 C   0  0
    0.0000    0.0000    0.0000 C   0  0
    0.0000    0.0000    0.0000 C   0  0
    0.0000    0.0000    0.0000 C   0  0
    0.0000    0.0000    0.0000 C   0  0  1  0  0  0
    0.0000    0.0000    0.0000 O   0  0
    0.0000    0.0000    0.0000 C   0  0
    0.0000    0.0000    0.0000 C   0  0
    0.0000    0.0000    0.0000 C   0  0
    0.0000    0.0000    0.0000 C   0  0
    0.0000    0.0000    0.0000 C   0  0
    0.0000    0.0000    0.0000 C   0  0
    0.0000    0.0000    0.0000 C   0  0
    0.0000    0.0000    0.0000 C   0  0
    0.0000    0.0000    0.0000 C   0  0
    0.0000    0.0000    0.0000 N   0  0
    0.0000    0.0000    0.0000 C   0  0
    0.0000    0.0000    0.0000 C   0  0
    0.0000    0.0000    0.0000 O   0  0
    0.0000    0.0000    0.0000 C   0  0
    0.0000    0.0000    0.0000 C   0  0
  2  1  1  1
  2  3  1  0
  3  4  1  0
  4  5  1  0
  5  6  2  0
  6  7  1  0
  7  8  2  0
  8  9  1  0
  9 10  2  0
 10  5  1  0
 10 11  1  0
 11 12  1  1
 11 13  1  0
 13 14  1  0
 14 15  1  0
 15 16  2  0
 16 17  1  0
 17 18  2  0
 18 19  1  0
 19 20  2  0
 20 15  1  0
  2 21  1  0
 21 22  1  0
 22 23  1  0
 23 24  1  0
 24 25  1  0
 25 26  1  0
 26 27  1  0
 27 22  1  0
M  END
> <Name>
pgpi0132

> <Smiles>
O[C@@H](COc1ccccc1[C@@H](O)CCc2ccccc2)CN3CCOCC3

> <Property>
1

> <Canonical_Smiles>
O[C@@H](COc1ccccc1[C@@H](O)CCc2ccccc2)CN3CCOCC3

$$$$
pgpi0133
  SciTegic10311710362D

 28 30  0  0  1  0            999 V2000
    0.0000    0.0000    0.0000 C   0  0
    0.0000    0.0000    0.0000 O   0  0
    0.0000    0.0000    0.0000 C   0  0  2  0  0  0
    0.0000    0.0000    0.0000 C   0  0
    0.0000    0.0000    0.0000 C   0  0
    0.0000    0.0000    0.0000 C   0  0
    0.0000    0.0000    0.0000 C   0  0
    0.0000    0.0000    0.0000 C   0  0
    0.0000    0.0000    0.0000 C   0  0
    0.0000    0.0000    0.0000 C   0  0
    0.0000    0.0000    0.0000 C   0  0
    0.0000    0.0000    0.0000 C   0  0
    0.0000    0.0000    0.0000 C   0  0
    0.0000    0.0000    0.0000 C   0  0
    0.0000    0.0000    0.0000 C   0  0
    0.0000    0.0000    0.0000 C   0  0
    0.0000    0.0000    0.0000 C   0  0
    0.0000    0.0000    0.0000 O   0  0
    0.0000    0.0000    0.0000 C   0  0
    0.0000    0.0000    0.0000 C   0  0  2  0  0  0
    0.0000    0.0000    0.0000 O   0  0
    0.0000    0.0000    0.0000 C   0  0
    0.0000    0.0000    0.0000 N   0  0
    0.0000    0.0000    0.0000 C   0  0
    0.0000    0.0000    0.0000 C   0  0
    0.0000    0.0000    0.0000 O   0  0
    0.0000    0.0000    0.0000 C   0  0
    0.0000    0.0000    0.0000 C   0  0
  1  2  1  0
  3  2  1  1
  3  4  1  0
  4  5  1  0
  5  6  1  0
  6  7  2  0
  7  8  1  0
  8  9  2  0
  9 10  1  0
 10 11  2  0
 11  6  1  0
  3 12  1  0
 12 13  2  0
 13 14  1  0
 14 15  2  0
 15 16  1  0
 16 17  2  0
 17 12  1  0
 17 18  1  0
 18 19  1  0
 19 20  1  0
 20 21  1  1
 20 22  1  0
 22 23  1  0
 23 24  1  0
 24 25  1  0
 25 26  1  0
 26 27  1  0
 27 28  1  0
 28 23  1  0
M  END
> <Name>
pgpi0133

> <Smiles>
CO[C@H](CCc1ccccc1)c2ccccc2OC[C@H](O)CN3CCOCC3

> <Property>
1

> <Canonical_Smiles>
CO[C@H](CCc1ccccc1)c2ccccc2OC[C@H](O)CN3CCOCC3

$$$$
pgpi0134
  SciTegic10311710362D

 32 34  0  0  1  0            999 V2000
    0.0000    0.0000    0.0000 C   0  0
    0.0000    0.0000    0.0000 C   0  0
    0.0000    0.0000    0.0000 C   0  0
    0.0000    0.0000    0.0000 N   0  0
    0.0000    0.0000    0.0000 C   0  0
    0.0000    0.0000    0.0000 C   0  0  1  0  0  0
    0.0000    0.0000    0.0000 O   0  0
    0.0000    0.0000    0.0000 C   0  0
    0.0000    0.0000    0.0000 O   0  0
    0.0000    0.0000    0.0000 C   0  0
    0.0000    0.0000    0.0000 C   0  0
    0.0000    0.0000    0.0000 C   0  0
    0.0000    0.0000    0.0000 C   0  0
    0.0000    0.0000    0.0000 O   0  0
    0.0000    0.0000    0.0000 C   0  0
    0.0000    0.0000    0.0000 C   0  0
    0.0000    0.0000    0.0000 C   0  0
    0.0000    0.0000    0.0000 C   0  0
    0.0000    0.0000    0.0000 C   0  0
    0.0000    0.0000    0.0000 C   0  0
    0.0000    0.0000    0.0000 C   0  0
    0.0000    0.0000    0.0000 C   0  0
    0.0000    0.0000    0.0000 C   0  0
    0.0000    0.0000    0.0000 O   0  0
    0.0000    0.0000    0.0000 C   0  0
    0.0000    0.0000    0.0000 C   0  0
    0.0000    0.0000    0.0000 C   0  0
    0.0000    0.0000    0.0000 C   0  0
    0.0000    0.0000    0.0000 C   0  0
    0.0000    0.0000    0.0000 C   0  0
    0.0000    0.0000    0.0000 C   0  0
    0.0000    0.0000    0.0000 C   0  0
  1  2  1  0
  2  3  1  0
  2  4  1  0
  4  5  1  0
  5  6  1  0
  6  7  1  1
  6  8  1  0
  8  9  1  0
  9 10  1  0
 10 11  2  0
 11 12  1  0
 12 13  2  0
 13 14  1  0
 14 15  1  0
 15 16  2  0
 16 17  1  0
 17 18  2  0
 18 19  1  0
 19 20  2  0
 20 15  1  0
 13 21  1  0
 21 22  2  0
 22 10  1  0
 22 23  1  0
 23 24  2  0
 23 25  1  0
 25 26  1  0
 26 27  1  0
 27 28  2  0
 28 29  1  0
 29 30  2  0
 30 31  1  0
 31 32  2  0
 32 27  1  0
M  END
> <Name>
pgpi0134

> <Smiles>
CC(C)NC[C@@H](O)COc1ccc(Oc2ccccc2)cc1C(=O)CCc3ccccc3

> <Property>
1

> <Canonical_Smiles>
CC(C)NC[C@@H](O)COc1ccc(Oc2ccccc2)cc1C(=O)CCc3ccccc3

$$$$
pgpi0135
  SciTegic10311710362D

 28 30  0  0  1  0            999 V2000
    0.0000    0.0000    0.0000 O   0  0
    0.0000    0.0000    0.0000 C   0  0  2  0  0  0
    0.0000    0.0000    0.0000 C   0  0
    0.0000    0.0000    0.0000 O   0  0
    0.0000    0.0000    0.0000 C   0  0
    0.0000    0.0000    0.0000 C   0  0
    0.0000    0.0000    0.0000 C   0  0
    0.0000    0.0000    0.0000 C   0  0
    0.0000    0.0000    0.0000 O   0  0
    0.0000    0.0000    0.0000 C   0  0
    0.0000    0.0000    0.0000 C   0  0
    0.0000    0.0000    0.0000 C   0  0
    0.0000    0.0000    0.0000 O   0  0
    0.0000    0.0000    0.0000 C   0  0
    0.0000    0.0000    0.0000 C   0  0
    0.0000    0.0000    0.0000 C   0  0
    0.0000    0.0000    0.0000 C   0  0
    0.0000    0.0000    0.0000 C   0  0
    0.0000    0.0000    0.0000 C   0  0
    0.0000    0.0000    0.0000 C   0  0
    0.0000    0.0000    0.0000 C   0  0
    0.0000    0.0000    0.0000 C   0  0
    0.0000    0.0000    0.0000 N   0  0
    0.0000    0.0000    0.0000 C   0  0
    0.0000    0.0000    0.0000 C   0  0
    0.0000    0.0000    0.0000 C   0  0
    0.0000    0.0000    0.0000 C   0  0
    0.0000    0.0000    0.0000 C   0  0
  2  1  1  1
  2  3  1  0
  3  4  1  0
  4  5  1  0
  5  6  2  0
  6  7  1  0
  7  8  2  0
  8  9  1  0
  8 10  1  0
 10 11  2  0
 11  5  1  0
 11 12  1  0
 12 13  2  0
 12 14  1  0
 14 15  1  0
 15 16  1  0
 16 17  2  0
 17 18  1  0
 18 19  2  0
 19 20  1  0
 20 21  2  0
 21 16  1  0
  2 22  1  0
 22 23  1  0
 23 24  1  0
 24 25  1  0
 25 26  1  0
 26 27  1  0
 27 28  1  0
 28 23  1  0
M  END
> <Name>
pgpi0135

> <Smiles>
O[C@H](COc1ccc(O)cc1C(=O)CCc2ccccc2)CN3CCCCC3

> <Property>
1

> <Canonical_Smiles>
O[C@H](COc1ccc(O)cc1C(=O)CCc2ccccc2)CN3CCCCC3

$$$$
pgpi0136
  SciTegic10311710362D

 38 41  0  0  1  0            999 V2000
    0.0000    0.0000    0.0000 O   0  0
    0.0000    0.0000    0.0000 C   0  0  2  0  0  0
    0.0000    0.0000    0.0000 C   0  0
    0.0000    0.0000    0.0000 N   0  0
    0.0000    0.0000    0.0000 C   0  0
    0.0000    0.0000    0.0000 C   0  0
    0.0000    0.0000    0.0000 C   0  0
    0.0000    0.0000    0.0000 C   0  0
    0.0000    0.0000    0.0000 C   0  0
    0.0000    0.0000    0.0000 C   0  0
    0.0000    0.0000    0.0000 C   0  0
    0.0000    0.0000    0.0000 C   0  0
    0.0000    0.0000    0.0000 C   0  0
    0.0000    0.0000    0.0000 C   0  0
    0.0000    0.0000    0.0000 C   0  0
    0.0000    0.0000    0.0000 C   0  0
    0.0000    0.0000    0.0000 C   0  0
    0.0000    0.0000    0.0000 C   0  0
    0.0000    0.0000    0.0000 C   0  0
    0.0000    0.0000    0.0000 C   0  0
    0.0000    0.0000    0.0000 C   0  0
    0.0000    0.0000    0.0000 O   0  0
    0.0000    0.0000    0.0000 C   0  0
    0.0000    0.0000    0.0000 C   0  0
    0.0000    0.0000    0.0000 C   0  0
    0.0000    0.0000    0.0000 C   0  0
    0.0000    0.0000    0.0000 C   0  0
    0.0000    0.0000    0.0000 C   0  0
    0.0000    0.0000    0.0000 C   0  0
    0.0000    0.0000    0.0000 O   0  0
    0.0000    0.0000    0.0000 C   0  0
    0.0000    0.0000    0.0000 C   0  0
    0.0000    0.0000    0.0000 C   0  0
    0.0000    0.0000    0.0000 C   0  0
    0.0000    0.0000    0.0000 C   0  0
    0.0000    0.0000    0.0000 C   0  0
    0.0000    0.0000    0.0000 C   0  0
    0.0000    0.0000    0.0000 C   0  0
  2  1  1  1
  2  3  1  0
  3  4  1  0
  4  5  1  0
  5  6  1  0
  6  7  1  0
  7  8  1  0
  8  9  1  0
  9 10  2  0
 10 11  1  0
 11 12  2  0
 12 13  1  0
 13 14  2  0
 14  9  1  0
  8 15  1  0
 15 16  2  0
 16 17  1  0
 17 18  2  0
 18 19  1  0
 19 20  2  0
 20 15  1  0
  2 21  1  0
 21 22  1  0
 22 23  1  0
 23 24  2  0
 24 25  1  0
 25 26  2  0
 26 27  1  0
 27 28  2  0
 28 23  1  0
 28 29  1  0
 29 30  2  0
 29 31  1  0
 31 32  1  0
 32 33  1  0
 33 34  2  0
 34 35  1  0
 35 36  2  0
 36 37  1  0
 37 38  2  0
 38 33  1  0
M  END
> <Name>
pgpi0136

> <Smiles>
O[C@H](CNCCCC(c1ccccc1)c2ccccc2)COc3ccccc3C(=O)CCc4ccccc4

> <Property>
1

> <Canonical_Smiles>
O[C@H](CNCCCC(c1ccccc1)c2ccccc2)COc3ccccc3C(=O)CCc4ccccc4

$$$$
pgpi0137
  SciTegic10311710362D

 37 40  0  0  1  0            999 V2000
    0.0000    0.0000    0.0000 C   0  0
    0.0000    0.0000    0.0000 O   0  0
    0.0000    0.0000    0.0000 C   0  0
    0.0000    0.0000    0.0000 O   0  0
    0.0000    0.0000    0.0000 C   0  0
    0.0000    0.0000    0.0000 C   0  0
    0.0000    0.0000    0.0000 C   0  0
    0.0000    0.0000    0.0000 N   0  0
    0.0000    0.0000    0.0000 C   0  0
    0.0000    0.0000    0.0000 C   0  0
    0.0000    0.0000    0.0000 C   0  0  2  0  0  0
    0.0000    0.0000    0.0000 C   0  0
    0.0000    0.0000    0.0000 C   0  0
    0.0000    0.0000    0.0000 C   0  0
    0.0000    0.0000    0.0000 C   0  0
    0.0000    0.0000    0.0000 C   0  0
    0.0000    0.0000    0.0000 C   0  0
    0.0000    0.0000    0.0000 N   0  3
    0.0000    0.0000    0.0000 O   0  0
    0.0000    0.0000    0.0000 O   0  5
    0.0000    0.0000    0.0000 C   0  0
    0.0000    0.0000    0.0000 O   0  0
    0.0000    0.0000    0.0000 O   0  0
    0.0000    0.0000    0.0000 C   0  0  1  0  0  0
    0.0000    0.0000    0.0000 C   0  0
    0.0000    0.0000    0.0000 C   0  0
    0.0000    0.0000    0.0000 C   0  0
    0.0000    0.0000    0.0000 N   0  0
    0.0000    0.0000    0.0000 C   0  0
    0.0000    0.0000    0.0000 C   0  0
    0.0000    0.0000    0.0000 C   0  0
    0.0000    0.0000    0.0000 C   0  0
    0.0000    0.0000    0.0000 C   0  0
    0.0000    0.0000    0.0000 C   0  0
    0.0000    0.0000    0.0000 C   0  0
    0.0000    0.0000    0.0000 C   0  0
    0.0000    0.0000    0.0000 C   0  0
  1  2  1  0
  2  3  1  0
  3  4  2  0
  3  5  1  0
  5  6  2  3
  6  7  1  0
  6  8  1  0
  8  9  1  0
  9 10  2  3
 10 11  1  0
 11  5  1  0
 11 12  1  1
 12 13  2  0
 13 14  1  0
 14 15  2  0
 15 16  1  0
 16 17  2  0
 17 12  1  0
 16 18  1  0
 18 19  2  0
 18 20  1  0
 10 21  1  0
 21 22  2  0
 21 23  1  0
 24 23  1  1
 24 25  1  0
 25 26  1  0
 26 27  1  0
 27 28  1  0
 28 29  1  0
 29 30  1  0
 30 31  2  0
 31 32  1  0
 32 33  2  0
 33 34  1  0
 34 35  2  0
 35 30  1  0
 28 36  1  0
 36 24  1  0
  9 37  1  0
M  CHG  2  18   1  20  -1
M  END
> <Name>
pgpi0137

> <Smiles>
COC(=O)C1=C(C)NC(=C([C@@H]1c2cccc(c2)[N+](=O)[O-])C(=O)O[C@H]3CCCN(Cc4ccccc4)C3)C

> <Property>
1

> <Canonical_Smiles>
COC(=O)C1=C(C)NC(=C([C@@H]1c2cccc(c2)[N+](=O)[O-])C(=O)O[C@H]3CCCN(Cc4ccccc4)C3)C

$$$$
pgpi0138
  SciTegic10311710362D

 28 30  0  0  1  0            999 V2000
    0.0000    0.0000    0.0000 O   0  0
    0.0000    0.0000    0.0000 C   0  0  1  0  0  0
    0.0000    0.0000    0.0000 C   0  0
    0.0000    0.0000    0.0000 N   0  0
    0.0000    0.0000    0.0000 C   0  0
    0.0000    0.0000    0.0000 C   0  0
    0.0000    0.0000    0.0000 C   0  0
    0.0000    0.0000    0.0000 C   0  0
    0.0000    0.0000    0.0000 C   0  0
    0.0000    0.0000    0.0000 C   0  0
    0.0000    0.0000    0.0000 C   0  0
    0.0000    0.0000    0.0000 O   0  0
    0.0000    0.0000    0.0000 C   0  0
    0.0000    0.0000    0.0000 C   0  0
    0.0000    0.0000    0.0000 C   0  0
    0.0000    0.0000    0.0000 C   0  0
    0.0000    0.0000    0.0000 C   0  0
    0.0000    0.0000    0.0000 C   0  0
    0.0000    0.0000    0.0000 C   0  0
    0.0000    0.0000    0.0000 O   0  0
    0.0000    0.0000    0.0000 C   0  0
    0.0000    0.0000    0.0000 C   0  0
    0.0000    0.0000    0.0000 C   0  0
    0.0000    0.0000    0.0000 C   0  0
    0.0000    0.0000    0.0000 C   0  0
    0.0000    0.0000    0.0000 C   0  0
    0.0000    0.0000    0.0000 C   0  0
    0.0000    0.0000    0.0000 C   0  0
  2  1  1  1
  2  3  1  0
  3  4  1  0
  4  5  1  0
  5  6  1  0
  6  7  1  0
  7  8  1  0
  8  9  1  0
  9 10  1  0
 10  5  1  0
  2 11  1  0
 11 12  1  0
 12 13  1  0
 13 14  2  0
 14 15  1  0
 15 16  2  0
 16 17  1  0
 17 18  2  0
 18 13  1  0
 18 19  1  0
 19 20  2  0
 19 21  1  0
 21 22  1  0
 22 23  1  0
 23 24  2  0
 24 25  1  0
 25 26  2  0
 26 27  1  0
 27 28  2  0
 28 23  1  0
M  END
> <Name>
pgpi0138

> <Smiles>
O[C@@H](CNC1CCCCC1)COc2ccccc2C(=O)CCc3ccccc3

> <Property>
1

> <Canonical_Smiles>
O[C@@H](CNC1CCCCC1)COc2ccccc2C(=O)CCc3ccccc3

$$$$
pgpi0139
  SciTegic10311710362D

 32 36  0  0  1  0            999 V2000
    0.0000    0.0000    0.0000 C   0  0
    0.0000    0.0000    0.0000 O   0  0
    0.0000    0.0000    0.0000 C   0  0
    0.0000    0.0000    0.0000 C   0  0
    0.0000    0.0000    0.0000 C   0  0
    0.0000    0.0000    0.0000 C   0  0
    0.0000    0.0000    0.0000 C   0  0
    0.0000    0.0000    0.0000 C   0  0
    0.0000    0.0000    0.0000 C   0  0  1  0  0  0
    0.0000    0.0000    0.0000 N   0  0
    0.0000    0.0000    0.0000 C   0  0
    0.0000    0.0000    0.0000 C   0  0
    0.0000    0.0000    0.0000 C   0  0
    0.0000    0.0000    0.0000 C   0  0
    0.0000    0.0000    0.0000 C   0  0
    0.0000    0.0000    0.0000 C   0  0
    0.0000    0.0000    0.0000 C   0  0
    0.0000    0.0000    0.0000 O   0  0
    0.0000    0.0000    0.0000 N   0  0
    0.0000    0.0000    0.0000 C   0  0
    0.0000    0.0000    0.0000 C   0  0
    0.0000    0.0000    0.0000 C   0  0
    0.0000    0.0000    0.0000 C   0  0
    0.0000    0.0000    0.0000 O   0  0
    0.0000    0.0000    0.0000 C   0  0
    0.0000    0.0000    0.0000 C   0  0
    0.0000    0.0000    0.0000 C   0  0
    0.0000    0.0000    0.0000 C   0  0
    0.0000    0.0000    0.0000 C   0  0
    0.0000    0.0000    0.0000 C   0  0
    0.0000    0.0000    0.0000 C   0  0
    0.0000    0.0000    0.0000 C   0  0
  1  2  1  0
  2  3  1  0
  3  4  2  0
  4  5  1  0
  5  6  2  0
  6  7  1  0
  7  8  2  0
  8  3  1  0
  9  6  1  1
  9 10  1  0
 10 11  1  0
 11 12  2  0
 12 13  1  0
 13 14  2  0
 14 15  1  0
 15 16  2  0
 16 11  1  0
 16 17  1  0
 17 18  2  0
 17 19  1  0
 19  9  1  0
 19 20  1  0
 20 21  2  0
 21 22  1  0
 22 23  2  0
 23 24  1  0
 24 25  1  0
 25 26  2  0
 26 27  1  0
 27 28  2  0
 28 29  1  0
 29 30  2  0
 30 25  1  0
 23 31  1  0
 31 32  2  0
 32 20  1  0
M  END
> <Name>
pgpi0139

> <Smiles>
COc1ccc(cc1)[C@H]2Nc3ccccc3C(=O)N2c4ccc(Oc5ccccc5)cc4

> <Property>
1

> <Canonical_Smiles>
COc1ccc(cc1)[C@H]2Nc3ccccc3C(=O)N2c4ccc(Oc5ccccc5)cc4

$$$$
pgpi0140
  SciTegic10311710362D

 30 34  0  0  1  0            999 V2000
    0.0000    0.0000    0.0000 C   0  0
    0.0000    0.0000    0.0000 C   0  0
    0.0000    0.0000    0.0000 C   0  0
    0.0000    0.0000    0.0000 C   0  0
    0.0000    0.0000    0.0000 C   0  0
    0.0000    0.0000    0.0000 C   0  0
    0.0000    0.0000    0.0000 C   0  0
    0.0000    0.0000    0.0000 C   0  0
    0.0000    0.0000    0.0000 C   0  0
    0.0000    0.0000    0.0000 C   0  0
    0.0000    0.0000    0.0000 N   0  0
    0.0000    0.0000    0.0000 C   0  0  1  0  0  0
    0.0000    0.0000    0.0000 N   0  0
    0.0000    0.0000    0.0000 C   0  0
    0.0000    0.0000    0.0000 C   0  0
    0.0000    0.0000    0.0000 C   0  0
    0.0000    0.0000    0.0000 C   0  0
    0.0000    0.0000    0.0000 C   0  0
    0.0000    0.0000    0.0000 C   0  0
    0.0000    0.0000    0.0000 C   0  0
    0.0000    0.0000    0.0000 O   0  0
    0.0000    0.0000    0.0000 C   0  0
    0.0000    0.0000    0.0000 C   0  0
    0.0000    0.0000    0.0000 C   0  0
    0.0000    0.0000    0.0000 C   0  0
    0.0000    0.0000    0.0000 O   0  0
    0.0000    0.0000    0.0000 C   0  0
    0.0000    0.0000    0.0000 O   0  0
    0.0000    0.0000    0.0000 C   0  0
    0.0000    0.0000    0.0000 C   0  0
  1  2  1  0
  2  3  1  0
  2  4  1  0
  2  5  1  0
  5  6  2  0
  6  7  1  0
  7  8  2  0
  8  9  1  0
  9 10  2  0
 10  5  1  0
  8 11  1  0
 11 12  1  0
 12 13  1  0
 13 14  1  0
 14 15  2  0
 15 16  1  0
 16 17  2  0
 17 18  1  0
 18 19  2  0
 19 14  1  0
 19 20  1  0
 20 11  1  0
 20 21  2  0
 12 22  1  1
 22 23  2  0
 23 24  1  0
 24 25  2  0
 25 26  1  0
 26 27  1  0
 27 28  1  0
 28 29  1  0
 29 25  1  0
 29 30  2  0
 30 22  1  0
M  END
> <Name>
pgpi0140

> <Smiles>
CC(C)(C)c1ccc(cc1)N2[C@@H](Nc3ccccc3C2=O)c4ccc5OCOc5c4

> <Property>
1

> <Canonical_Smiles>
CC(C)(C)c1ccc(cc1)N2[C@@H](Nc3ccccc3C2=O)c4ccc5OCOc5c4

$$$$
pgpi0141
  SciTegic10311710362D

 30 33  0  0  1  0            999 V2000
    0.0000    0.0000    0.0000 C   0  0
    0.0000    0.0000    0.0000 C   0  0
    0.0000    0.0000    0.0000 C   0  0
    0.0000    0.0000    0.0000 C   0  0
    0.0000    0.0000    0.0000 C   0  0
    0.0000    0.0000    0.0000 C   0  0
    0.0000    0.0000    0.0000 C   0  0
    0.0000    0.0000    0.0000 C   0  0
    0.0000    0.0000    0.0000 N   0  0
    0.0000    0.0000    0.0000 C   0  0  2  0  0  0
    0.0000    0.0000    0.0000 N   0  0
    0.0000    0.0000    0.0000 C   0  0
    0.0000    0.0000    0.0000 C   0  0
    0.0000    0.0000    0.0000 C   0  0
    0.0000    0.0000    0.0000 C   0  0
    0.0000    0.0000    0.0000 C   0  0
    0.0000    0.0000    0.0000 C   0  0
    0.0000    0.0000    0.0000 C   0  0
    0.0000    0.0000    0.0000 O   0  0
    0.0000    0.0000    0.0000 C   0  0
    0.0000    0.0000    0.0000 C   0  0
    0.0000    0.0000    0.0000 C   0  0
    0.0000    0.0000    0.0000 C   0  0
    0.0000    0.0000    0.0000 O   0  0
    0.0000    0.0000    0.0000 C   0  0
    0.0000    0.0000    0.0000 C   0  0
    0.0000    0.0000    0.0000 C   0  0
    0.0000    0.0000    0.0000 C   0  0
    0.0000    0.0000    0.0000 C   0  0
    0.0000    0.0000    0.0000 C   0  0
  1  2  1  0
  2  3  1  0
  3  4  2  0
  4  5  1  0
  5  6  2  0
  6  7  1  0
  7  8  2  0
  8  3  1  0
  6  9  1  0
  9 10  1  0
 10 11  1  0
 11 12  1  0
 12 13  2  0
 13 14  1  0
 14 15  2  0
 15 16  1  0
 16 17  2  0
 17 12  1  0
 17 18  1  0
 18  9  1  0
 18 19  2  0
 10 20  1  1
 20 21  2  0
 21 22  1  0
 22 23  2  0
 23 24  1  0
 24 25  1  0
 25 26  1  0
 26 27  1  0
 26 28  1  0
 23 29  1  0
 29 30  2  0
 30 20  1  0
M  END
> <Name>
pgpi0141

> <Smiles>
CCc1ccc(cc1)N2[C@H](Nc3ccccc3C2=O)c4ccc(OCC(C)C)cc4

> <Property>
1

> <Canonical_Smiles>
CCc1ccc(cc1)N2[C@H](Nc3ccccc3C2=O)c4ccc(OCC(C)C)cc4

$$$$
pgpi0142
  SciTegic10311710362D

 28 31  0  0  1  0            999 V2000
    0.0000    0.0000    0.0000 C   0  0
    0.0000    0.0000    0.0000 C   0  0
    0.0000    0.0000    0.0000 C   0  0  2  0  0  0
    0.0000    0.0000    0.0000 C   0  0
    0.0000    0.0000    0.0000 C   0  0
    0.0000    0.0000    0.0000 C   0  0
    0.0000    0.0000    0.0000 C   0  0
    0.0000    0.0000    0.0000 C   0  0
    0.0000    0.0000    0.0000 C   0  0
    0.0000    0.0000    0.0000 C   0  0
    0.0000    0.0000    0.0000 C   0  0  2  0  0  0
    0.0000    0.0000    0.0000 N   0  0
    0.0000    0.0000    0.0000 C   0  0
    0.0000    0.0000    0.0000 C   0  0
    0.0000    0.0000    0.0000 C   0  0
    0.0000    0.0000    0.0000 C   0  0
    0.0000    0.0000    0.0000 C   0  0
    0.0000    0.0000    0.0000 C   0  0
    0.0000    0.0000    0.0000 C   0  0
    0.0000    0.0000    0.0000 O   0  0
    0.0000    0.0000    0.0000 N   0  0
    0.0000    0.0000    0.0000 C   0  0
    0.0000    0.0000    0.0000 C   0  0
    0.0000    0.0000    0.0000 C   0  0
    0.0000    0.0000    0.0000 C   0  0
    0.0000    0.0000    0.0000 Cl  0  0
    0.0000    0.0000    0.0000 C   0  0
    0.0000    0.0000    0.0000 C   0  0
  1  2  1  0
  2  3  1  0
  3  4  1  1
  3  5  1  0
  5  6  2  0
  6  7  1  0
  7  8  2  0
  8  9  1  0
  9 10  2  0
 10  5  1  0
 11  8  1  1
 11 12  1  0
 12 13  1  0
 13 14  2  0
 14 15  1  0
 15 16  2  0
 16 17  1  0
 17 18  2  0
 18 13  1  0
 18 19  1  0
 19 20  2  0
 19 21  1  0
 21 11  1  0
 21 22  1  0
 22 23  2  0
 23 24  1  0
 24 25  2  0
 25 26  1  0
 25 27  1  0
 27 28  2  0
 28 22  1  0
M  END
> <Name>
pgpi0142

> <Smiles>
CC[C@H](C)c1ccc(cc1)[C@@H]2Nc3ccccc3C(=O)N2c4ccc(Cl)cc4

> <Property>
1

> <Canonical_Smiles>
CC[C@H](C)c1ccc(cc1)[C@@H]2Nc3ccccc3C(=O)N2c4ccc(Cl)cc4

$$$$
pgpi0143
  SciTegic10311710362D

 30 33  0  0  1  0            999 V2000
    0.0000    0.0000    0.0000 C   0  0
    0.0000    0.0000    0.0000 C   0  0
    0.0000    0.0000    0.0000 C   0  0  1  0  0  0
    0.0000    0.0000    0.0000 C   0  0
    0.0000    0.0000    0.0000 C   0  0
    0.0000    0.0000    0.0000 C   0  0
    0.0000    0.0000    0.0000 C   0  0
    0.0000    0.0000    0.0000 C   0  0
    0.0000    0.0000    0.0000 C   0  0
    0.0000    0.0000    0.0000 C   0  0
    0.0000    0.0000    0.0000 N   0  0
    0.0000    0.0000    0.0000 C   0  0  2  0  0  0
    0.0000    0.0000    0.0000 N   0  0
    0.0000    0.0000    0.0000 C   0  0
    0.0000    0.0000    0.0000 C   0  0
    0.0000    0.0000    0.0000 C   0  0
    0.0000    0.0000    0.0000 C   0  0
    0.0000    0.0000    0.0000 C   0  0
    0.0000    0.0000    0.0000 C   0  0
    0.0000    0.0000    0.0000 C   0  0
    0.0000    0.0000    0.0000 O   0  0
    0.0000    0.0000    0.0000 C   0  0
    0.0000    0.0000    0.0000 C   0  0
    0.0000    0.0000    0.0000 C   0  0
    0.0000    0.0000    0.0000 C   0  0
    0.0000    0.0000    0.0000 C   0  0
    0.0000    0.0000    0.0000 C   0  0
    0.0000    0.0000    0.0000 C   0  0
    0.0000    0.0000    0.0000 C   0  0
    0.0000    0.0000    0.0000 C   0  0
  1  2  1  0
  2  3  1  0
  3  4  1  1
  3  5  1  0
  5  6  2  0
  6  7  1  0
  7  8  2  0
  8  9  1  0
  9 10  2  0
 10  5  1  0
  8 11  1  0
 11 12  1  0
 12 13  1  0
 13 14  1  0
 14 15  2  0
 15 16  1  0
 16 17  2  0
 17 18  1  0
 18 19  2  0
 19 14  1  0
 19 20  1  0
 20 11  1  0
 20 21  2  0
 12 22  1  1
 22 23  2  0
 23 24  1  0
 24 25  2  0
 25 26  1  0
 26 27  2  0
 27 22  1  0
 25 28  1  0
 28 29  1  0
 28 30  1  0
M  END
> <Name>
pgpi0143

> <Smiles>
CC[C@@H](C)c1ccc(cc1)N2[C@H](Nc3ccccc3C2=O)c4ccc(cc4)C(C)C

> <Property>
1

> <Canonical_Smiles>
CC[C@@H](C)c1ccc(cc1)N2[C@H](Nc3ccccc3C2=O)c4ccc(cc4)C(C)C

$$$$
pgpi0144
  SciTegic10311710362D

 27 30  0  0  0  0            999 V2000
    0.0000    0.0000    0.0000 C   0  0
    0.0000    0.0000    0.0000 C   0  0
    0.0000    0.0000    0.0000 C   0  0
    0.0000    0.0000    0.0000 C   0  0
    0.0000    0.0000    0.0000 S   0  0
    0.0000    0.0000    0.0000 C   0  0
    0.0000    0.0000    0.0000 N   0  0
    0.0000    0.0000    0.0000 C   0  0
    0.0000    0.0000    0.0000 C   0  0
    0.0000    0.0000    0.0000 C   0  0
    0.0000    0.0000    0.0000 O   0  0
    0.0000    0.0000    0.0000 N   0  0
    0.0000    0.0000    0.0000 C   0  0
    0.0000    0.0000    0.0000 C   0  0
    0.0000    0.0000    0.0000 C   0  0
    0.0000    0.0000    0.0000 C   0  0
    0.0000    0.0000    0.0000 C   0  0
    0.0000    0.0000    0.0000 C   0  0
    0.0000    0.0000    0.0000 C   0  0
    0.0000    0.0000    0.0000 C   0  0
    0.0000    0.0000    0.0000 C   0  0
    0.0000    0.0000    0.0000 C   0  0
    0.0000    0.0000    0.0000 C   0  0
    0.0000    0.0000    0.0000 C   0  0
    0.0000    0.0000    0.0000 C   0  0
    0.0000    0.0000    0.0000 C   0  0
    0.0000    0.0000    0.0000 C   0  0
  1  2  1  0
  2  3  1  0
  3  4  1  0
  4  5  1  0
  5  6  1  0
  6  7  2  3
  7  8  1  0
  8  9  2  3
  9 10  1  0
 10 11  2  0
 10 12  1  0
 12  6  1  0
 12 13  1  0
 13 14  1  0
 14 15  2  0
  9 16  1  0
 16 17  1  0
 17 18  1  0
 18 19  1  0
 19 20  1  0
 20 16  1  0
 16 21  1  0
 21 22  1  0
 22 23  2  0
 23 24  1  0
 24 25  2  0
 25 26  1  0
 26 27  2  0
 27  8  1  0
 27 22  1  0
M  END
> <Name>
pgpi0144

> <Smiles>
CCCCSC1=NC2=C(C(=O)N1CC=C)C3(CCCC3)Cc4ccccc24

> <Property>
1

> <Canonical_Smiles>
CCCCSC1=NC2=C(C(=O)N1CC=C)C3(CCCC3)Cc4ccccc24

$$$$
pgpi0145
  SciTegic10311710362D

 29 30  0  0  1  0            999 V2000
    0.0000    0.0000    0.0000 C   0  0
    0.0000    0.0000    0.0000 C   0  0
    0.0000    0.0000    0.0000 C   0  0
    0.0000    0.0000    0.0000 N   0  0
    0.0000    0.0000    0.0000 C   0  0
    0.0000    0.0000    0.0000 C   0  0  2  0  0  0
    0.0000    0.0000    0.0000 O   0  0
    0.0000    0.0000    0.0000 C   0  0
    0.0000    0.0000    0.0000 O   0  0
    0.0000    0.0000    0.0000 C   0  0
    0.0000    0.0000    0.0000 C   0  0
    0.0000    0.0000    0.0000 C   0  0
    0.0000    0.0000    0.0000 C   0  0
    0.0000    0.0000    0.0000 O   0  0
    0.0000    0.0000    0.0000 C   0  0
    0.0000    0.0000    0.0000 C   0  0
    0.0000    0.0000    0.0000 C   0  0
    0.0000    0.0000    0.0000 O   0  0
    0.0000    0.0000    0.0000 C   0  0
    0.0000    0.0000    0.0000 C   0  0
    0.0000    0.0000    0.0000 C   0  0
    0.0000    0.0000    0.0000 C   0  0
    0.0000    0.0000    0.0000 C   0  0
    0.0000    0.0000    0.0000 C   0  0
    0.0000    0.0000    0.0000 C   0  0
    0.0000    0.0000    0.0000 C   0  0
    0.0000    0.0000    0.0000 C   0  0
    0.0000    0.0000    0.0000 C   0  0
    0.0000    0.0000    0.0000 C   0  0
  1  2  1  0
  2  3  1  0
  2  4  1  0
  4  5  1  0
  5  6  1  0
  6  7  1  1
  6  8  1  0
  8  9  1  0
  9 10  1  0
 10 11  2  0
 11 12  1  0
 12 13  2  0
 13 14  1  0
 13 15  1  0
 15 16  2  0
 16 10  1  0
 16 17  1  0
 17 18  2  0
 17 19  1  0
 19 20  1  0
 20 21  1  0
 21 22  2  0
 22 23  1  0
 23 24  2  0
 24 25  1  0
 25 26  2  0
 26 21  1  0
  4 27  1  0
 27 28  1  0
 27 29  1  0
M  END
> <Name>
pgpi0145

> <Smiles>
CC(C)N(C[C@H](O)COc1ccc(O)cc1C(=O)CCc2ccccc2)C(C)C

> <Property>
1

> <Canonical_Smiles>
CC(C)N(C[C@H](O)COc1ccc(O)cc1C(=O)CCc2ccccc2)C(C)C

$$$$
pgpi0146
  SciTegic10311710362D

 30 32  0  0  1  0            999 V2000
    0.0000    0.0000    0.0000 C   0  0
    0.0000    0.0000    0.0000 C   0  0
    0.0000    0.0000    0.0000 C   0  0
    0.0000    0.0000    0.0000 O   0  0
    0.0000    0.0000    0.0000 C   0  0  1  0  0  0
    0.0000    0.0000    0.0000 C   0  0
    0.0000    0.0000    0.0000 C   0  0
    0.0000    0.0000    0.0000 C   0  0
    0.0000    0.0000    0.0000 C   0  0
    0.0000    0.0000    0.0000 C   0  0
    0.0000    0.0000    0.0000 C   0  0
    0.0000    0.0000    0.0000 C   0  0
    0.0000    0.0000    0.0000 C   0  0
    0.0000    0.0000    0.0000 C   0  0
    0.0000    0.0000    0.0000 C   0  0
    0.0000    0.0000    0.0000 C   0  0
    0.0000    0.0000    0.0000 C   0  0
    0.0000    0.0000    0.0000 C   0  0
    0.0000    0.0000    0.0000 C   0  0
    0.0000    0.0000    0.0000 O   0  0
    0.0000    0.0000    0.0000 C   0  0
    0.0000    0.0000    0.0000 C   0  0  1  0  0  0
    0.0000    0.0000    0.0000 O   0  0
    0.0000    0.0000    0.0000 C   0  0
    0.0000    0.0000    0.0000 N   0  0
    0.0000    0.0000    0.0000 C   0  0
    0.0000    0.0000    0.0000 C   0  0
    0.0000    0.0000    0.0000 C   0  0
    0.0000    0.0000    0.0000 C   0  0
    0.0000    0.0000    0.0000 C   0  0
  1  2  1  0
  2  3  1  0
  2  4  1  0
  5  4  1  1
  5  6  1  0
  6  7  1  0
  7  8  1  0
  8  9  2  0
  9 10  1  0
 10 11  2  0
 11 12  1  0
 12 13  2  0
 13  8  1  0
  5 14  1  0
 14 15  2  0
 15 16  1  0
 16 17  2  0
 17 18  1  0
 18 19  2  0
 19 14  1  0
 19 20  1  0
 20 21  1  0
 21 22  1  0
 22 23  1  1
 22 24  1  0
 24 25  1  0
 25 26  1  0
 26 27  1  0
 27 28  1  0
 28 29  1  0
 29 30  1  0
 30 25  1  0
M  END
> <Name>
pgpi0146

> <Smiles>
CC(C)O[C@@H](CCc1ccccc1)c2ccccc2OC[C@@H](O)CN3CCCCC3

> <Property>
1

> <Canonical_Smiles>
CC(C)O[C@@H](CCc1ccccc1)c2ccccc2OC[C@@H](O)CN3CCCCC3

$$$$
pgpi0147
  SciTegic10311710362D

 26 29  0  0  1  0            999 V2000
    0.0000    0.0000    0.0000 Cl  0  0
    0.0000    0.0000    0.0000 C   0  0
    0.0000    0.0000    0.0000 C   0  0
    0.0000    0.0000    0.0000 C   0  0
    0.0000    0.0000    0.0000 C   0  0
    0.0000    0.0000    0.0000 C   0  0
    0.0000    0.0000    0.0000 C   0  0
    0.0000    0.0000    0.0000 N   0  0
    0.0000    0.0000    0.0000 N   0  0
    0.0000    0.0000    0.0000 C   0  0  1  0  0  0
    0.0000    0.0000    0.0000 C   0  0
    0.0000    0.0000    0.0000 C   0  0
    0.0000    0.0000    0.0000 C   0  0
    0.0000    0.0000    0.0000 N   0  0
    0.0000    0.0000    0.0000 C   0  0
    0.0000    0.0000    0.0000 C   0  0
    0.0000    0.0000    0.0000 C   0  0
    0.0000    0.0000    0.0000 O   0  0
    0.0000    0.0000    0.0000 C   0  0
    0.0000    0.0000    0.0000 C   0  0
    0.0000    0.0000    0.0000 C   0  0
    0.0000    0.0000    0.0000 C   0  0
    0.0000    0.0000    0.0000 C   0  0
    0.0000    0.0000    0.0000 C   0  0
    0.0000    0.0000    0.0000 C   0  0
    0.0000    0.0000    0.0000 C   0  0
  1  2  1  0
  2  3  2  0
  3  4  1  0
  4  5  2  0
  5  6  1  0
  6  7  1  0
  7  8  2  3
  8  9  1  0
 10  9  1  1
 10 11  1  0
 11 12  1  0
 12 13  1  0
 13 14  1  0
 14 15  1  0
 15 16  1  0
 16 10  1  0
  9 17  1  0
 17 18  2  0
 17 19  1  0
 19 20  2  0
 20 21  1  0
 21 22  2  0
 22 23  1  0
 23 24  2  0
 24  7  1  0
 24 19  1  0
  5 25  1  0
 25 26  2  0
 26  2  1  0
M  END
> <Name>
pgpi0147

> <Smiles>
Clc1ccc(CC2=NN([C@H]3CCCNCC3)C(=O)c4ccccc24)cc1

> <Property>
1

> <Canonical_Smiles>
Clc1ccc(CC2=NN([C@H]3CCCNCC3)C(=O)c4ccccc24)cc1

$$$$
pgpi0148
  SciTegic10311710362D

 27 29  0  0  1  0            999 V2000
    0.0000    0.0000    0.0000 C   0  0
    0.0000    0.0000    0.0000 C   0  0
    0.0000    0.0000    0.0000 O   0  0
    0.0000    0.0000    0.0000 C   0  0
    0.0000    0.0000    0.0000 C   0  0
    0.0000    0.0000    0.0000 C   0  0
    0.0000    0.0000    0.0000 C   0  0
    0.0000    0.0000    0.0000 C   0  0
    0.0000    0.0000    0.0000 C   0  0
    0.0000    0.0000    0.0000 O   0  0
    0.0000    0.0000    0.0000 C   0  0
    0.0000    0.0000    0.0000 C   0  0  1  0  0  0
    0.0000    0.0000    0.0000 O   0  0
    0.0000    0.0000    0.0000 C   0  0
    0.0000    0.0000    0.0000 N   0  0
    0.0000    0.0000    0.0000 C   0  0
    0.0000    0.0000    0.0000 C   0  0
    0.0000    0.0000    0.0000 C   0  0
    0.0000    0.0000    0.0000 C   0  0
    0.0000    0.0000    0.0000 C   0  0
    0.0000    0.0000    0.0000 C   0  0
    0.0000    0.0000    0.0000 C   0  0
    0.0000    0.0000    0.0000 C   0  0
    0.0000    0.0000    0.0000 C   0  0
    0.0000    0.0000    0.0000 C   0  0
    0.0000    0.0000    0.0000 C   0  0
    0.0000    0.0000    0.0000 C   0  0
  1  2  1  0
  2  3  2  0
  2  4  1  0
  4  5  2  0
  5  6  1  0
  6  7  2  0
  7  8  1  0
  8  9  2  0
  9  4  1  0
  9 10  1  0
 10 11  1  0
 11 12  1  0
 12 13  1  1
 12 14  1  0
 14 15  1  0
 15 16  1  0
 16 17  1  0
 17 18  1  0
 18 19  1  0
 19 20  1  0
 20 21  2  0
 21 22  1  0
 22 23  2  0
 23 24  1  0
 24 25  2  0
 25 20  1  0
 18 26  1  0
 26 27  1  0
 27 15  1  0
M  END
> <Name>
pgpi0148

> <Smiles>
CC(=O)c1ccccc1OC[C@@H](O)CN2CCC(Cc3ccccc3)CC2

> <Property>
1

> <Canonical_Smiles>
CC(=O)c1ccccc1OC[C@@H](O)CN2CCC(Cc3ccccc3)CC2

$$$$
pgpi0149
  SciTegic10311710362D

 27 29  0  0  1  0            999 V2000
    0.0000    0.0000    0.0000 C   0  0
    0.0000    0.0000    0.0000 C   0  0
    0.0000    0.0000    0.0000 O   0  0
    0.0000    0.0000    0.0000 C   0  0
    0.0000    0.0000    0.0000 C   0  0
    0.0000    0.0000    0.0000 C   0  0
    0.0000    0.0000    0.0000 C   0  0
    0.0000    0.0000    0.0000 C   0  0
    0.0000    0.0000    0.0000 C   0  0
    0.0000    0.0000    0.0000 O   0  0
    0.0000    0.0000    0.0000 C   0  0
    0.0000    0.0000    0.0000 C   0  0  1  0  0  0
    0.0000    0.0000    0.0000 O   0  0
    0.0000    0.0000    0.0000 C   0  0
    0.0000    0.0000    0.0000 N   0  0
    0.0000    0.0000    0.0000 C   0  0
    0.0000    0.0000    0.0000 C   0  0
    0.0000    0.0000    0.0000 C   0  0
    0.0000    0.0000    0.0000 O   0  0
    0.0000    0.0000    0.0000 C   0  0
    0.0000    0.0000    0.0000 C   0  0
    0.0000    0.0000    0.0000 C   0  0
    0.0000    0.0000    0.0000 C   0  0
    0.0000    0.0000    0.0000 C   0  0
    0.0000    0.0000    0.0000 C   0  0
    0.0000    0.0000    0.0000 C   0  0
    0.0000    0.0000    0.0000 C   0  0
  1  2  1  0
  2  3  2  0
  2  4  1  0
  4  5  2  0
  5  6  1  0
  6  7  2  0
  7  8  1  0
  8  9  2  0
  9  4  1  0
  9 10  1  0
 10 11  1  0
 11 12  1  0
 12 13  1  1
 12 14  1  0
 14 15  1  0
 15 16  1  0
 16 17  1  0
 17 18  1  0
 18 19  1  0
 18 20  1  0
 20 21  1  0
 21 15  1  0
 18 22  1  0
 22 23  2  0
 23 24  1  0
 24 25  2  0
 25 26  1  0
 26 27  2  0
 27 22  1  0
M  END
> <Name>
pgpi0149

> <Smiles>
CC(=O)c1ccccc1OC[C@@H](O)CN2CCC(O)(CC2)c3ccccc3

> <Property>
1

> <Canonical_Smiles>
CC(=O)c1ccccc1OC[C@@H](O)CN2CCC(O)(CC2)c3ccccc3

$$$$
pgpi0150
  SciTegic10311710362D

 35 38  0  0  1  0            999 V2000
    0.0000    0.0000    0.0000 C   0  0
    0.0000    0.0000    0.0000 C   0  0
    0.0000    0.0000    0.0000 C   0  0
    0.0000    0.0000    0.0000 C   0  0
    0.0000    0.0000    0.0000 C   0  0
    0.0000    0.0000    0.0000 C   0  0
    0.0000    0.0000    0.0000 C   0  0
    0.0000    0.0000    0.0000 N   0  0
    0.0000    0.0000    0.0000 C   0  0
    0.0000    0.0000    0.0000 C   0  0
    0.0000    0.0000    0.0000 N   0  0
    0.0000    0.0000    0.0000 C   0  0
    0.0000    0.0000    0.0000 C   0  0  2  0  0  0
    0.0000    0.0000    0.0000 O   0  0
    0.0000    0.0000    0.0000 C   0  0
    0.0000    0.0000    0.0000 O   0  0
    0.0000    0.0000    0.0000 C   0  0
    0.0000    0.0000    0.0000 C   0  0
    0.0000    0.0000    0.0000 C   0  0
    0.0000    0.0000    0.0000 C   0  0
    0.0000    0.0000    0.0000 C   0  0
    0.0000    0.0000    0.0000 C   0  0
    0.0000    0.0000    0.0000 C   0  0
    0.0000    0.0000    0.0000 O   0  0
    0.0000    0.0000    0.0000 C   0  0
    0.0000    0.0000    0.0000 C   0  0
    0.0000    0.0000    0.0000 C   0  0
    0.0000    0.0000    0.0000 C   0  0
    0.0000    0.0000    0.0000 C   0  0
    0.0000    0.0000    0.0000 C   0  0
    0.0000    0.0000    0.0000 Cl  0  0
    0.0000    0.0000    0.0000 C   0  0
    0.0000    0.0000    0.0000 C   0  0
    0.0000    0.0000    0.0000 C   0  0
    0.0000    0.0000    0.0000 C   0  0
  1  2  1  0
  2  3  2  0
  3  4  1  0
  4  5  2  0
  5  6  1  0
  6  7  2  0
  7  2  1  0
  7  8  1  0
  8  9  1  0
  9 10  1  0
 10 11  1  0
 11 12  1  0
 12 13  1  0
 13 14  1  1
 13 15  1  0
 15 16  1  0
 16 17  1  0
 17 18  2  0
 18 19  1  0
 19 20  2  0
 20 21  1  0
 21 22  2  0
 22 17  1  0
 22 23  1  0
 23 24  2  0
 23 25  1  0
 25 26  1  0
 26 27  1  0
 27 28  2  0
 28 29  1  0
 29 30  2  0
 30 31  1  0
 30 32  1  0
 32 33  2  0
 33 27  1  0
 11 34  1  0
 34 35  1  0
 35  8  1  0
M  END
> <Name>
pgpi0150

> <Smiles>
Cc1ccccc1N2CCN(C[C@H](O)COc3ccccc3C(=O)CCc4ccc(Cl)cc4)CC2

> <Property>
1

> <Canonical_Smiles>
Cc1ccccc1N2CCN(C[C@H](O)COc3ccccc3C(=O)CCc4ccc(Cl)cc4)CC2

$$$$
pgpi0151
  SciTegic10311710362D

 36 39  0  0  1  0            999 V2000
    0.0000    0.0000    0.0000 C   0  0
    0.0000    0.0000    0.0000 O   0  0
    0.0000    0.0000    0.0000 C   0  0
    0.0000    0.0000    0.0000 C   0  0
    0.0000    0.0000    0.0000 C   0  0
    0.0000    0.0000    0.0000 C   0  0
    0.0000    0.0000    0.0000 C   0  0
    0.0000    0.0000    0.0000 C   0  0
    0.0000    0.0000    0.0000 C   0  0
    0.0000    0.0000    0.0000 O   0  0
    0.0000    0.0000    0.0000 C   0  0
    0.0000    0.0000    0.0000 C   0  0
    0.0000    0.0000    0.0000 C   0  0
    0.0000    0.0000    0.0000 C   0  0
    0.0000    0.0000    0.0000 C   0  0
    0.0000    0.0000    0.0000 C   0  0
    0.0000    0.0000    0.0000 O   0  0
    0.0000    0.0000    0.0000 C   0  0
    0.0000    0.0000    0.0000 C   0  0  2  0  0  0
    0.0000    0.0000    0.0000 O   0  0
    0.0000    0.0000    0.0000 C   0  0
    0.0000    0.0000    0.0000 N   0  0
    0.0000    0.0000    0.0000 C   0  0
    0.0000    0.0000    0.0000 C   0  0
    0.0000    0.0000    0.0000 N   0  0
    0.0000    0.0000    0.0000 C   0  0
    0.0000    0.0000    0.0000 C   0  0
    0.0000    0.0000    0.0000 C   0  0
    0.0000    0.0000    0.0000 C   0  0
    0.0000    0.0000    0.0000 C   0  0
    0.0000    0.0000    0.0000 C   0  0
    0.0000    0.0000    0.0000 C   0  0
    0.0000    0.0000    0.0000 C   0  0
    0.0000    0.0000    0.0000 C   0  0
    0.0000    0.0000    0.0000 C   0  0
    0.0000    0.0000    0.0000 C   0  0
  1  2  1  0
  2  3  1  0
  3  4  2  0
  4  5  1  0
  5  6  2  0
  6  7  1  0
  7  8  1  0
  8  9  1  0
  9 10  2  0
  9 11  1  0
 11 12  2  0
 12 13  1  0
 13 14  2  0
 14 15  1  0
 15 16  2  0
 16 11  1  0
 16 17  1  0
 17 18  1  0
 18 19  1  0
 19 20  1  1
 19 21  1  0
 21 22  1  0
 22 23  1  0
 23 24  1  0
 24 25  1  0
 25 26  1  0
 26 27  1  0
 27 22  1  0
 25 28  1  0
 28 29  2  0
 29 30  1  0
 30 31  2  0
 31 32  1  0
 32 33  2  0
 33 28  1  0
 33 34  1  0
  6 35  1  0
 35 36  2  0
 36  3  1  0
M  END
> <Name>
pgpi0151

> <Smiles>
COc1ccc(CCC(=O)c2ccccc2OC[C@H](O)CN3CCN(CC3)c4ccccc4C)cc1

> <Property>
1

> <Canonical_Smiles>
COc1ccc(CCC(=O)c2ccccc2OC[C@H](O)CN3CCN(CC3)c4ccccc4C)cc1

$$$$
pgpi0152
  SciTegic10311710362D

 30 32  0  0  1  0            999 V2000
    0.0000    0.0000    0.0000 C   0  0
    0.0000    0.0000    0.0000 C   0  0
    0.0000    0.0000    0.0000 O   0  0
    0.0000    0.0000    0.0000 O   0  0
    0.0000    0.0000    0.0000 C   0  0  2  0  0  0
    0.0000    0.0000    0.0000 C   0  0
    0.0000    0.0000    0.0000 O   0  0
    0.0000    0.0000    0.0000 C   0  0
    0.0000    0.0000    0.0000 C   0  0
    0.0000    0.0000    0.0000 C   0  0
    0.0000    0.0000    0.0000 C   0  0
    0.0000    0.0000    0.0000 C   0  0
    0.0000    0.0000    0.0000 C   0  0
    0.0000    0.0000    0.0000 C   0  0
    0.0000    0.0000    0.0000 O   0  0
    0.0000    0.0000    0.0000 C   0  0
    0.0000    0.0000    0.0000 C   0  0
    0.0000    0.0000    0.0000 C   0  0
    0.0000    0.0000    0.0000 C   0  0
    0.0000    0.0000    0.0000 C   0  0
    0.0000    0.0000    0.0000 C   0  0
    0.0000    0.0000    0.0000 C   0  0
    0.0000    0.0000    0.0000 C   0  0
    0.0000    0.0000    0.0000 C   0  0
    0.0000    0.0000    0.0000 N   0  0
    0.0000    0.0000    0.0000 C   0  0
    0.0000    0.0000    0.0000 C   0  0
    0.0000    0.0000    0.0000 C   0  0
    0.0000    0.0000    0.0000 C   0  0
    0.0000    0.0000    0.0000 C   0  0
  1  2  1  0
  2  3  2  0
  2  4  1  0
  5  4  1  1
  5  6  1  0
  6  7  1  0
  7  8  1  0
  8  9  2  0
  9 10  1  0
 10 11  2  0
 11 12  1  0
 12 13  2  0
 13  8  1  0
 13 14  1  0
 14 15  2  0
 14 16  1  0
 16 17  1  0
 17 18  1  0
 18 19  2  0
 19 20  1  0
 20 21  2  0
 21 22  1  0
 22 23  2  0
 23 18  1  0
  5 24  1  0
 24 25  1  0
 25 26  1  0
 26 27  1  0
 27 28  1  0
 28 29  1  0
 29 30  1  0
 30 25  1  0
M  END
> <Name>
pgpi0152

> <Smiles>
CC(=O)O[C@H](COc1ccccc1C(=O)CCc2ccccc2)CN3CCCCC3

> <Property>
1

> <Canonical_Smiles>
CC(=O)O[C@H](COc1ccccc1C(=O)CCc2ccccc2)CN3CCCCC3

$$$$
pgpi0153
  SciTegic10311710362D

 32 34  0  0  1  0            999 V2000
    0.0000    0.0000    0.0000 C   0  0
    0.0000    0.0000    0.0000 O   0  0
    0.0000    0.0000    0.0000 C   0  0
    0.0000    0.0000    0.0000 O   0  0
    0.0000    0.0000    0.0000 C   0  0
    0.0000    0.0000    0.0000 C   0  0
    0.0000    0.0000    0.0000 C   0  0
    0.0000    0.0000    0.0000 C   0  0
    0.0000    0.0000    0.0000 N   0  0
    0.0000    0.0000    0.0000 C   0  0
    0.0000    0.0000    0.0000 C   0  0  1  0  0  0
    0.0000    0.0000    0.0000 O   0  0
    0.0000    0.0000    0.0000 C   0  0
    0.0000    0.0000    0.0000 O   0  0
    0.0000    0.0000    0.0000 C   0  0
    0.0000    0.0000    0.0000 C   0  0
    0.0000    0.0000    0.0000 C   0  0
    0.0000    0.0000    0.0000 C   0  0
    0.0000    0.0000    0.0000 C   0  0
    0.0000    0.0000    0.0000 C   0  0
    0.0000    0.0000    0.0000 C   0  0
    0.0000    0.0000    0.0000 O   0  0
    0.0000    0.0000    0.0000 C   0  0
    0.0000    0.0000    0.0000 C   0  0
    0.0000    0.0000    0.0000 C   0  0
    0.0000    0.0000    0.0000 C   0  0
    0.0000    0.0000    0.0000 C   0  0
    0.0000    0.0000    0.0000 C   0  0
    0.0000    0.0000    0.0000 C   0  0
    0.0000    0.0000    0.0000 C   0  0
    0.0000    0.0000    0.0000 C   0  0
    0.0000    0.0000    0.0000 C   0  0
  1  2  1  0
  2  3  1  0
  3  4  2  0
  3  5  1  0
  5  6  2  0
  6  7  1  0
  7  8  2  0
  8  9  1  0
  9 10  1  0
 10 11  1  0
 11 12  1  1
 11 13  1  0
 13 14  1  0
 14 15  1  0
 15 16  2  0
 16 17  1  0
 17 18  2  0
 18 19  1  0
 19 20  2  0
 20 15  1  0
 20 21  1  0
 21 22  2  0
 21 23  1  0
 23 24  1  0
 24 25  1  0
 25 26  2  0
 26 27  1  0
 27 28  2  0
 28 29  1  0
 29 30  2  0
 30 25  1  0
  8 31  1  0
 31 32  2  0
 32  5  1  0
M  END
> <Name>
pgpi0153

> <Smiles>
COC(=O)c1ccc(NC[C@@H](O)COc2ccccc2C(=O)CCc3ccccc3)cc1

> <Property>
1

> <Canonical_Smiles>
COC(=O)c1ccc(NC[C@@H](O)COc2ccccc2C(=O)CCc3ccccc3)cc1

$$$$
pgpi0154
  SciTegic10311710362D

 35 38  0  0  1  0            999 V2000
    0.0000    0.0000    0.0000 C   0  0
    0.0000    0.0000    0.0000 C   0  0
    0.0000    0.0000    0.0000 C   0  0
    0.0000    0.0000    0.0000 C   0  0
    0.0000    0.0000    0.0000 C   0  0
    0.0000    0.0000    0.0000 C   0  0
    0.0000    0.0000    0.0000 C   0  0
    0.0000    0.0000    0.0000 N   0  0
    0.0000    0.0000    0.0000 C   0  0
    0.0000    0.0000    0.0000 C   0  0
    0.0000    0.0000    0.0000 N   0  0
    0.0000    0.0000    0.0000 C   0  0
    0.0000    0.0000    0.0000 C   0  0  2  0  0  0
    0.0000    0.0000    0.0000 O   0  0
    0.0000    0.0000    0.0000 C   0  0
    0.0000    0.0000    0.0000 O   0  0
    0.0000    0.0000    0.0000 C   0  0
    0.0000    0.0000    0.0000 C   0  0
    0.0000    0.0000    0.0000 C   0  0
    0.0000    0.0000    0.0000 C   0  0
    0.0000    0.0000    0.0000 Cl  0  0
    0.0000    0.0000    0.0000 C   0  0
    0.0000    0.0000    0.0000 C   0  0
    0.0000    0.0000    0.0000 C   0  0
    0.0000    0.0000    0.0000 O   0  0
    0.0000    0.0000    0.0000 C   0  0
    0.0000    0.0000    0.0000 C   0  0
    0.0000    0.0000    0.0000 C   0  0
    0.0000    0.0000    0.0000 C   0  0
    0.0000    0.0000    0.0000 C   0  0
    0.0000    0.0000    0.0000 C   0  0
    0.0000    0.0000    0.0000 C   0  0
    0.0000    0.0000    0.0000 C   0  0
    0.0000    0.0000    0.0000 C   0  0
    0.0000    0.0000    0.0000 C   0  0
  1  2  1  0
  2  3  2  0
  3  4  1  0
  4  5  2  0
  5  6  1  0
  6  7  2  0
  7  2  1  0
  7  8  1  0
  8  9  1  0
  9 10  1  0
 10 11  1  0
 11 12  1  0
 12 13  1  0
 13 14  1  1
 13 15  1  0
 15 16  1  0
 16 17  1  0
 17 18  2  0
 18 19  1  0
 19 20  2  0
 20 21  1  0
 20 22  1  0
 22 23  2  0
 23 17  1  0
 23 24  1  0
 24 25  2  0
 24 26  1  0
 26 27  1  0
 27 28  1  0
 28 29  2  0
 29 30  1  0
 30 31  2  0
 31 32  1  0
 32 33  2  0
 33 28  1  0
 11 34  1  0
 34 35  1  0
 35  8  1  0
M  END
> <Name>
pgpi0154

> <Smiles>
Cc1ccccc1N2CCN(C[C@H](O)COc3ccc(Cl)cc3C(=O)CCc4ccccc4)CC2

> <Property>
1

> <Canonical_Smiles>
Cc1ccccc1N2CCN(C[C@H](O)COc3ccc(Cl)cc3C(=O)CCc4ccccc4)CC2

$$$$
pgpi0155
  SciTegic10311710362D

 37 40  0  0  1  0            999 V2000
    0.0000    0.0000    0.0000 C   0  0
    0.0000    0.0000    0.0000 O   0  0
    0.0000    0.0000    0.0000 C   0  0
    0.0000    0.0000    0.0000 C   0  0
    0.0000    0.0000    0.0000 C   0  0
    0.0000    0.0000    0.0000 C   0  0
    0.0000    0.0000    0.0000 O   0  0
    0.0000    0.0000    0.0000 C   0  0
    0.0000    0.0000    0.0000 C   0  0
    0.0000    0.0000    0.0000 C   0  0  1  0  0  0
    0.0000    0.0000    0.0000 O   0  0
    0.0000    0.0000    0.0000 C   0  0
    0.0000    0.0000    0.0000 N   0  0
    0.0000    0.0000    0.0000 C   0  0
    0.0000    0.0000    0.0000 C   0  0
    0.0000    0.0000    0.0000 N   0  0
    0.0000    0.0000    0.0000 C   0  0
    0.0000    0.0000    0.0000 C   0  0
    0.0000    0.0000    0.0000 C   0  0
    0.0000    0.0000    0.0000 C   0  0
    0.0000    0.0000    0.0000 C   0  0
    0.0000    0.0000    0.0000 C   0  0
    0.0000    0.0000    0.0000 C   0  0
    0.0000    0.0000    0.0000 C   0  0
    0.0000    0.0000    0.0000 C   0  0
    0.0000    0.0000    0.0000 C   0  0
    0.0000    0.0000    0.0000 C   0  0
    0.0000    0.0000    0.0000 C   0  0
    0.0000    0.0000    0.0000 O   0  0
    0.0000    0.0000    0.0000 C   0  0
    0.0000    0.0000    0.0000 C   0  0
    0.0000    0.0000    0.0000 C   0  0
    0.0000    0.0000    0.0000 C   0  0
    0.0000    0.0000    0.0000 C   0  0
    0.0000    0.0000    0.0000 C   0  0
    0.0000    0.0000    0.0000 C   0  0
    0.0000    0.0000    0.0000 C   0  0
  1  2  1  0
  2  3  1  0
  3  4  2  0
  4  5  1  0
  5  6  2  0
  6  7  1  0
  7  8  1  0
  8  9  1  0
  9 10  1  0
 10 11  1  1
 10 12  1  0
 12 13  1  0
 13 14  1  0
 14 15  1  0
 15 16  1  0
 16 17  1  0
 17 18  1  0
 18 13  1  0
 16 19  1  0
 19 20  2  0
 20 21  1  0
 21 22  2  0
 22 23  1  0
 23 24  2  0
 24 19  1  0
 24 25  1  0
  6 26  1  0
 26 27  2  0
 27  3  1  0
 26 28  1  0
 28 29  2  0
 28 30  1  0
 30 31  1  0
 31 32  1  0
 32 33  2  0
 33 34  1  0
 34 35  2  0
 35 36  1  0
 36 37  2  0
 37 32  1  0
M  END
> <Name>
pgpi0155

> <Smiles>
COc1ccc(OCC[C@@H](O)CN2CCN(CC2)c3ccccc3C)c(c1)C(=O)CCc4ccccc4

> <Property>
1

> <Canonical_Smiles>
COc1ccc(OCC[C@@H](O)CN2CCN(CC2)c3ccccc3C)c(c1)C(=O)CCc4ccccc4

$$$$
pgpi0156
  SciTegic10311710362D

 35 38  0  0  1  0            999 V2000
    0.0000    0.0000    0.0000 C   0  0
    0.0000    0.0000    0.0000 C   0  0
    0.0000    0.0000    0.0000 C   0  0
    0.0000    0.0000    0.0000 C   0  0
    0.0000    0.0000    0.0000 C   0  0
    0.0000    0.0000    0.0000 O   0  0
    0.0000    0.0000    0.0000 C   0  0
    0.0000    0.0000    0.0000 C   0  0  2  0  0  0
    0.0000    0.0000    0.0000 O   0  0
    0.0000    0.0000    0.0000 C   0  0
    0.0000    0.0000    0.0000 N   0  0
    0.0000    0.0000    0.0000 C   0  0
    0.0000    0.0000    0.0000 C   0  0
    0.0000    0.0000    0.0000 N   0  0
    0.0000    0.0000    0.0000 C   0  0
    0.0000    0.0000    0.0000 C   0  0
    0.0000    0.0000    0.0000 C   0  0
    0.0000    0.0000    0.0000 C   0  0
    0.0000    0.0000    0.0000 C   0  0
    0.0000    0.0000    0.0000 C   0  0
    0.0000    0.0000    0.0000 C   0  0
    0.0000    0.0000    0.0000 C   0  0
    0.0000    0.0000    0.0000 C   0  0
    0.0000    0.0000    0.0000 C   0  0
    0.0000    0.0000    0.0000 C   0  0
    0.0000    0.0000    0.0000 C   0  0
    0.0000    0.0000    0.0000 O   0  0
    0.0000    0.0000    0.0000 C   0  0
    0.0000    0.0000    0.0000 C   0  0
    0.0000    0.0000    0.0000 C   0  0
    0.0000    0.0000    0.0000 C   0  0
    0.0000    0.0000    0.0000 C   0  0
    0.0000    0.0000    0.0000 C   0  0
    0.0000    0.0000    0.0000 C   0  0
    0.0000    0.0000    0.0000 C   0  0
  1  2  1  0
  2  3  2  0
  3  4  1  0
  4  5  2  0
  5  6  1  0
  6  7  1  0
  7  8  1  0
  8  9  1  1
  8 10  1  0
 10 11  1  0
 11 12  1  0
 12 13  1  0
 13 14  1  0
 14 15  1  0
 15 16  1  0
 16 11  1  0
 14 17  1  0
 17 18  2  0
 18 19  1  0
 19 20  2  0
 20 21  1  0
 21 22  2  0
 22 17  1  0
 22 23  1  0
  5 24  1  0
 24 25  2  0
 25  2  1  0
 24 26  1  0
 26 27  2  0
 26 28  1  0
 28 29  1  0
 29 30  1  0
 30 31  2  0
 31 32  1  0
 32 33  2  0
 33 34  1  0
 34 35  2  0
 35 30  1  0
M  END
> <Name>
pgpi0156

> <Smiles>
Cc1ccc(OC[C@H](O)CN2CCN(CC2)c3ccccc3C)c(c1)C(=O)CCc4ccccc4

> <Property>
1

> <Canonical_Smiles>
Cc1ccc(OC[C@H](O)CN2CCN(CC2)c3ccccc3C)c(c1)C(=O)CCc4ccccc4

$$$$
pgpi0157
  SciTegic10311710362D

 32 34  0  0  1  0            999 V2000
    0.0000    0.0000    0.0000 O   0  0
    0.0000    0.0000    0.0000 C   0  0  1  0  0  0
    0.0000    0.0000    0.0000 C   0  0
    0.0000    0.0000    0.0000 N   0  0
    0.0000    0.0000    0.0000 C   0  0
    0.0000    0.0000    0.0000 C   0  0
    0.0000    0.0000    0.0000 C   0  0
    0.0000    0.0000    0.0000 C   0  0
    0.0000    0.0000    0.0000 C   0  0
    0.0000    0.0000    0.0000 C   0  0
    0.0000    0.0000    0.0000 C   0  0
    0.0000    0.0000    0.0000 F   0  0
    0.0000    0.0000    0.0000 F   0  0
    0.0000    0.0000    0.0000 F   0  0
    0.0000    0.0000    0.0000 C   0  0
    0.0000    0.0000    0.0000 O   0  0
    0.0000    0.0000    0.0000 C   0  0
    0.0000    0.0000    0.0000 C   0  0
    0.0000    0.0000    0.0000 C   0  0
    0.0000    0.0000    0.0000 C   0  0
    0.0000    0.0000    0.0000 C   0  0
    0.0000    0.0000    0.0000 C   0  0
    0.0000    0.0000    0.0000 C   0  0
    0.0000    0.0000    0.0000 O   0  0
    0.0000    0.0000    0.0000 C   0  0
    0.0000    0.0000    0.0000 C   0  0
    0.0000    0.0000    0.0000 C   0  0
    0.0000    0.0000    0.0000 C   0  0
    0.0000    0.0000    0.0000 C   0  0
    0.0000    0.0000    0.0000 C   0  0
    0.0000    0.0000    0.0000 C   0  0
    0.0000    0.0000    0.0000 C   0  0
  2  1  1  1
  2  3  1  0
  3  4  1  0
  4  5  1  0
  5  6  2  0
  6  7  1  0
  7  8  2  0
  8  9  1  0
  9 10  2  0
 10  5  1  0
  8 11  1  0
 11 12  1  0
 11 13  1  0
 11 14  1  0
  2 15  1  0
 15 16  1  0
 16 17  1  0
 17 18  2  0
 18 19  1  0
 19 20  2  0
 20 21  1  0
 21 22  2  0
 22 17  1  0
 22 23  1  0
 23 24  2  0
 23 25  1  0
 25 26  1  0
 26 27  1  0
 27 28  2  0
 28 29  1  0
 29 30  2  0
 30 31  1  0
 31 32  2  0
 32 27  1  0
M  END
> <Name>
pgpi0157

> <Smiles>
O[C@@H](CNc1ccc(cc1)C(F)(F)F)COc2ccccc2C(=O)CCc3ccccc3

> <Property>
1

> <Canonical_Smiles>
O[C@@H](CNc1ccc(cc1)C(F)(F)F)COc2ccccc2C(=O)CCc3ccccc3

$$$$
pgpi0158
  SciTegic10311710362D

 32 34  0  0  1  0            999 V2000
    0.0000    0.0000    0.0000 C   0  0
    0.0000    0.0000    0.0000 C   0  0
    0.0000    0.0000    0.0000 C   0  0
    0.0000    0.0000    0.0000 O   0  0
    0.0000    0.0000    0.0000 N   0  0
    0.0000    0.0000    0.0000 C   0  0
    0.0000    0.0000    0.0000 C   0  0  2  0  0  0
    0.0000    0.0000    0.0000 O   0  0
    0.0000    0.0000    0.0000 C   0  0
    0.0000    0.0000    0.0000 O   0  0
    0.0000    0.0000    0.0000 C   0  0
    0.0000    0.0000    0.0000 C   0  0
    0.0000    0.0000    0.0000 C   0  0
    0.0000    0.0000    0.0000 C   0  0
    0.0000    0.0000    0.0000 C   0  0
    0.0000    0.0000    0.0000 C   0  0
    0.0000    0.0000    0.0000 C   0  0
    0.0000    0.0000    0.0000 O   0  0
    0.0000    0.0000    0.0000 C   0  0
    0.0000    0.0000    0.0000 C   0  0
    0.0000    0.0000    0.0000 C   0  0
    0.0000    0.0000    0.0000 C   0  0
    0.0000    0.0000    0.0000 C   0  0
    0.0000    0.0000    0.0000 C   0  0
    0.0000    0.0000    0.0000 C   0  0
    0.0000    0.0000    0.0000 C   0  0
    0.0000    0.0000    0.0000 C   0  0
    0.0000    0.0000    0.0000 C   0  0
    0.0000    0.0000    0.0000 C   0  0
    0.0000    0.0000    0.0000 C   0  0
    0.0000    0.0000    0.0000 C   0  0
    0.0000    0.0000    0.0000 C   0  0
  1  2  1  0
  2  3  1  0
  3  4  2  0
  3  5  1  0
  5  6  1  0
  6  7  1  0
  7  8  1  1
  7  9  1  0
  9 10  1  0
 10 11  1  0
 11 12  2  0
 12 13  1  0
 13 14  2  0
 14 15  1  0
 15 16  2  0
 16 11  1  0
 16 17  1  0
 17 18  2  0
 17 19  1  0
 19 20  1  0
 20 21  1  0
 21 22  2  0
 22 23  1  0
 23 24  2  0
 24 25  1  0
 25 26  2  0
 26 21  1  0
  5 27  1  0
 27 28  2  0
 28 29  1  0
 29 30  2  0
 30 31  1  0
 31 32  2  0
 32 27  1  0
M  END
> <Name>
pgpi0158

> <Smiles>
CCC(=O)N(C[C@H](O)COc1ccccc1C(=O)CCc2ccccc2)c3ccccc3

> <Property>
1

> <Canonical_Smiles>
CCC(=O)N(C[C@H](O)COc1ccccc1C(=O)CCc2ccccc2)c3ccccc3

$$$$
pgpi0159
  SciTegic10311710362D

 27 29  0  0  0  0            999 V2000
    0.0000    0.0000    0.0000 O   0  0
    0.0000    0.0000    0.0000 C   0  0
    0.0000    0.0000    0.0000 C   0  0
    0.0000    0.0000    0.0000 C   0  0
    0.0000    0.0000    0.0000 C   0  0
    0.0000    0.0000    0.0000 C   0  0
    0.0000    0.0000    0.0000 C   0  0
    0.0000    0.0000    0.0000 C   0  0
    0.0000    0.0000    0.0000 C   0  0
    0.0000    0.0000    0.0000 C   0  0
    0.0000    0.0000    0.0000 C   0  0
    0.0000    0.0000    0.0000 C   0  0
    0.0000    0.0000    0.0000 C   0  0
    0.0000    0.0000    0.0000 C   0  0
    0.0000    0.0000    0.0000 C   0  0
    0.0000    0.0000    0.0000 C   0  0
    0.0000    0.0000    0.0000 O   0  0
    0.0000    0.0000    0.0000 C   0  0
    0.0000    0.0000    0.0000 C   0  0
    0.0000    0.0000    0.0000 C   0  0
    0.0000    0.0000    0.0000 C   0  0
    0.0000    0.0000    0.0000 N   0  0
    0.0000    0.0000    0.0000 C   0  0
    0.0000    0.0000    0.0000 C   0  0
    0.0000    0.0000    0.0000 O   0  0
    0.0000    0.0000    0.0000 C   0  0
    0.0000    0.0000    0.0000 C   0  0
  1  2  2  0
  2  3  1  0
  3  4  1  0
  4  5  1  0
  5  6  2  0
  6  7  1  0
  7  8  2  0
  8  9  1  0
  9 10  2  0
 10  5  1  0
  2 11  1  0
 11 12  2  0
 12 13  1  0
 13 14  2  0
 14 15  1  0
 15 16  2  0
 16 11  1  0
 16 17  1  0
 17 18  1  0
 18 19  1  0
 19 20  1  0
 20 21  1  0
 21 22  1  0
 22 23  1  0
 23 24  1  0
 24 25  1  0
 25 26  1  0
 26 27  1  0
 27 22  1  0
M  END
> <Name>
pgpi0159

> <Smiles>
O=C(CCc1ccccc1)c2ccccc2OCCCCN3CCOCC3

> <Property>
1

> <Canonical_Smiles>
O=C(CCc1ccccc1)c2ccccc2OCCCCN3CCOCC3

$$$$
pgpi0160
  SciTegic10311710362D

 34 37  0  0  0  0            999 V2000
    0.0000    0.0000    0.0000 F   0  0
    0.0000    0.0000    0.0000 C   0  0
    0.0000    0.0000    0.0000 C   0  0
    0.0000    0.0000    0.0000 C   0  0
    0.0000    0.0000    0.0000 C   0  0
    0.0000    0.0000    0.0000 C   0  0
    0.0000    0.0000    0.0000 C   0  0
    0.0000    0.0000    0.0000 N   0  0
    0.0000    0.0000    0.0000 C   0  0
    0.0000    0.0000    0.0000 C   0  0
    0.0000    0.0000    0.0000 N   0  0
    0.0000    0.0000    0.0000 C   0  0
    0.0000    0.0000    0.0000 C   0  0
    0.0000    0.0000    0.0000 C   0  0
    0.0000    0.0000    0.0000 C   0  0
    0.0000    0.0000    0.0000 O   0  0
    0.0000    0.0000    0.0000 C   0  0
    0.0000    0.0000    0.0000 C   0  0
    0.0000    0.0000    0.0000 C   0  0
    0.0000    0.0000    0.0000 C   0  0
    0.0000    0.0000    0.0000 C   0  0
    0.0000    0.0000    0.0000 C   0  0
    0.0000    0.0000    0.0000 C   0  0
    0.0000    0.0000    0.0000 O   0  0
    0.0000    0.0000    0.0000 C   0  0
    0.0000    0.0000    0.0000 C   0  0
    0.0000    0.0000    0.0000 C   0  0
    0.0000    0.0000    0.0000 C   0  0
    0.0000    0.0000    0.0000 C   0  0
    0.0000    0.0000    0.0000 C   0  0
    0.0000    0.0000    0.0000 C   0  0
    0.0000    0.0000    0.0000 C   0  0
    0.0000    0.0000    0.0000 C   0  0
    0.0000    0.0000    0.0000 C   0  0
  1  2  1  0
  2  3  2  0
  3  4  1  0
  4  5  2  0
  5  6  1  0
  6  7  2  0
  7  2  1  0
  5  8  1  0
  8  9  1  0
  9 10  1  0
 10 11  1  0
 11 12  1  0
 12 13  1  0
 13 14  1  0
 14 15  1  0
 15 16  1  0
 16 17  1  0
 17 18  2  0
 18 19  1  0
 19 20  2  0
 20 21  1  0
 21 22  2  0
 22 17  1  0
 22 23  1  0
 23 24  2  0
 23 25  1  0
 25 26  1  0
 26 27  1  0
 27 28  2  0
 28 29  1  0
 29 30  2  0
 30 31  1  0
 31 32  2  0
 32 27  1  0
 11 33  1  0
 33 34  1  0
 34  8  1  0
M  END
> <Name>
pgpi0160

> <Smiles>
Fc1ccc(cc1)N2CCN(CCCCOc3ccccc3C(=O)CCc4ccccc4)CC2

> <Property>
1

> <Canonical_Smiles>
Fc1ccc(cc1)N2CCN(CCCCOc3ccccc3C(=O)CCc4ccccc4)CC2

$$$$
pgpi0161
  SciTegic10311710362D

 28 32  0  0  1  0            999 V2000
    0.0000    0.0000    0.0000 C   0  0
    0.0000    0.0000    0.0000 C   0  0  1  0  0  0
    0.0000    0.0000    0.0000 C   0  0
    0.0000    0.0000    0.0000 C   0  0
    0.0000    0.0000    0.0000 C   0  0  2  0  0  0
    0.0000    0.0000    0.0000 C   0  0
    0.0000    0.0000    0.0000 O   0  0
    0.0000    0.0000    0.0000 C   0  0
    0.0000    0.0000    0.0000 C   0  0
    0.0000    0.0000    0.0000 C   0  0  1  0  0  0
    0.0000    0.0000    0.0000 C   0  0
    0.0000    0.0000    0.0000 C   0  0
    0.0000    0.0000    0.0000 O   0  0
    0.0000    0.0000    0.0000 C   0  0
    0.0000    0.0000    0.0000 C   0  0
    0.0000    0.0000    0.0000 C   0  0  1  0  0  0
    0.0000    0.0000    0.0000 C   0  0
    0.0000    0.0000    0.0000 C   0  0  1  0  0  0
    0.0000    0.0000    0.0000 C   0  0
    0.0000    0.0000    0.0000 C   0  0
    0.0000    0.0000    0.0000 C   0  0
    0.0000    0.0000    0.0000 C   0  0  1  0  0  0
    0.0000    0.0000    0.0000 C   0  0
    0.0000    0.0000    0.0000 C   0  0
    0.0000    0.0000    0.0000 C   0  0
    0.0000    0.0000    0.0000 O   0  0
    0.0000    0.0000    0.0000 C   0  0
    0.0000    0.0000    0.0000 O   0  0
  2  1  1  1
  2  3  1  0
  3  4  1  0
  5  4  1  1
  5  6  1  0
  6  7  1  0
  7  8  1  0
  8  9  2  3
  9 10  1  0
 10  5  1  0
 10 11  1  1
 11  2  1  0
  9 12  1  0
 12 13  2  0
 12 14  1  0
 14 15  2  3
 15 16  1  0
 16 17  1  1
 17 18  1  0
 18 19  1  1
 18 20  1  0
 20 21  1  0
 22 21  1  1
 22 16  1  0
 22 23  1  0
 23 24  1  0
 23 25  1  0
 23 26  1  0
 26 14  1  0
 15 27  1  0
 27  8  1  0
 27 28  2  0
M  END
> <Name>
pgpi0161

> <Smiles>
C[C@H]1CC[C@@H]2COC3=C([C@H]2C1)C(=O)C4=C([C@H]5C[C@@H](C)CC[C@H]5C(C)(C)O4)C3=O

> <Property>
1

> <Canonical_Smiles>
C[C@H]1CC[C@@H]2COC3=C([C@H]2C1)C(=O)C4=C([C@H]5C[C@@H](C)CC[C@H]5C(C)(C)O4)C3=O

$$$$
pgpi0162
  SciTegic10311710362D

 40 46  0  0  1  0            999 V2000
    0.0000    0.0000    0.0000 C   0  0
    0.0000    0.0000    0.0000 O   0  0
    0.0000    0.0000    0.0000 C   0  0
    0.0000    0.0000    0.0000 C   0  0
    0.0000    0.0000    0.0000 C   0  0
    0.0000    0.0000    0.0000 C   0  0
    0.0000    0.0000    0.0000 C   0  0  2  0  0  0
    0.0000    0.0000    0.0000 C   0  0  2  0  0  0
    0.0000    0.0000    0.0000 C   0  0
    0.0000    0.0000    0.0000 O   0  0
    0.0000    0.0000    0.0000 C   0  0
    0.0000    0.0000    0.0000 C   0  0
    0.0000    0.0000    0.0000 C   0  0
    0.0000    0.0000    0.0000 C   0  0
    0.0000    0.0000    0.0000 C   0  0
    0.0000    0.0000    0.0000 O   0  0
    0.0000    0.0000    0.0000 C   0  0
    0.0000    0.0000    0.0000 C   0  0
    0.0000    0.0000    0.0000 C   0  0
    0.0000    0.0000    0.0000 O   0  0
    0.0000    0.0000    0.0000 C   0  0
    0.0000    0.0000    0.0000 O   0  0
    0.0000    0.0000    0.0000 C   0  0
    0.0000    0.0000    0.0000 C   0  0
    0.0000    0.0000    0.0000 O   0  0
    0.0000    0.0000    0.0000 C   0  0
    0.0000    0.0000    0.0000 C   0  0
    0.0000    0.0000    0.0000 C   0  0
    0.0000    0.0000    0.0000 C   0  0  1  0  0  0
    0.0000    0.0000    0.0000 C   0  0
    0.0000    0.0000    0.0000 O   0  0
    0.0000    0.0000    0.0000 C   0  0
    0.0000    0.0000    0.0000 C   0  0
    0.0000    0.0000    0.0000 C   0  0
    0.0000    0.0000    0.0000 O   0  0
    0.0000    0.0000    0.0000 C   0  0
    0.0000    0.0000    0.0000 C   0  0
    0.0000    0.0000    0.0000 C   0  0
    0.0000    0.0000    0.0000 C   0  0
    0.0000    0.0000    0.0000 C   0  0  1  0  0  0
  1  2  1  0
  2  3  1  0
  3  4  2  0
  4  5  1  0
  5  6  2  0
  7  6  1  1
  7  8  1  0
  8  9  1  1
  9 10  1  0
 10 11  1  0
 11  6  1  0
 11 12  2  0
 12  3  1  0
  8 13  1  0
 13 14  1  0
 13 15  1  0
 13 16  1  0
 16 17  1  0
 17 18  2  3
 18  7  1  0
 18 19  1  0
 19 20  2  0
 19 21  1  0
 21 22  2  0
 21 23  1  0
 23 24  2  3
 24 17  1  0
 24 25  1  0
 25 26  1  0
 26 27  1  0
 26 28  1  0
 26 29  1  0
 29 30  1  1
 30 31  1  0
 31 32  1  0
 32 33  2  0
 33 34  1  0
 34 35  1  0
 35 36  1  0
 34 37  2  0
 37 38  1  0
 38 39  2  0
 39 32  1  0
 40 39  1  1
 40 23  1  0
 40 29  1  0
M  END
> <Name>
pgpi0162

> <Smiles>
COc1ccc2[C@@H]3[C@H](COc2c1)C(C)(C)OC4=C3C(=O)C(=O)C5=C4OC(C)(C)[C@H]6COc7cc(OC)ccc7[C@@H]56

> <Property>
1

> <Canonical_Smiles>
COc1ccc2[C@@H]3[C@H](COc2c1)C(C)(C)OC4=C3C(=O)C(=O)C5=C4OC(C)(C)[C@H]6COc7cc(OC)ccc7[C@@H]56

$$$$
pgpi0163
  SciTegic10311710362D

 40 46  0  0  1  0            999 V2000
    0.0000    0.0000    0.0000 C   0  0
    0.0000    0.0000    0.0000 O   0  0
    0.0000    0.0000    0.0000 C   0  0
    0.0000    0.0000    0.0000 C   0  0
    0.0000    0.0000    0.0000 C   0  0
    0.0000    0.0000    0.0000 C   0  0
    0.0000    0.0000    0.0000 C   0  0  2  0  0  0
    0.0000    0.0000    0.0000 C   0  0  2  0  0  0
    0.0000    0.0000    0.0000 C   0  0
    0.0000    0.0000    0.0000 O   0  0
    0.0000    0.0000    0.0000 C   0  0
    0.0000    0.0000    0.0000 C   0  0
    0.0000    0.0000    0.0000 C   0  0
    0.0000    0.0000    0.0000 C   0  0
    0.0000    0.0000    0.0000 C   0  0
    0.0000    0.0000    0.0000 O   0  0
    0.0000    0.0000    0.0000 C   0  0
    0.0000    0.0000    0.0000 C   0  0
    0.0000    0.0000    0.0000 C   0  0
    0.0000    0.0000    0.0000 O   0  0
    0.0000    0.0000    0.0000 C   0  0
    0.0000    0.0000    0.0000 O   0  0
    0.0000    0.0000    0.0000 C   0  0
    0.0000    0.0000    0.0000 C   0  0
    0.0000    0.0000    0.0000 O   0  0
    0.0000    0.0000    0.0000 C   0  0
    0.0000    0.0000    0.0000 C   0  0
    0.0000    0.0000    0.0000 C   0  0
    0.0000    0.0000    0.0000 C   0  0  2  0  0  0
    0.0000    0.0000    0.0000 C   0  0
    0.0000    0.0000    0.0000 O   0  0
    0.0000    0.0000    0.0000 C   0  0
    0.0000    0.0000    0.0000 C   0  0
    0.0000    0.0000    0.0000 C   0  0
    0.0000    0.0000    0.0000 O   0  0
    0.0000    0.0000    0.0000 C   0  0
    0.0000    0.0000    0.0000 C   0  0
    0.0000    0.0000    0.0000 C   0  0
    0.0000    0.0000    0.0000 C   0  0
    0.0000    0.0000    0.0000 C   0  0  2  0  0  0
  1  2  1  0
  2  3  1  0
  3  4  2  0
  4  5  1  0
  5  6  2  0
  7  6  1  1
  7  8  1  0
  8  9  1  1
  9 10  1  0
 10 11  1  0
 11  6  1  0
 11 12  2  0
 12  3  1  0
  8 13  1  0
 13 14  1  0
 13 15  1  0
 13 16  1  0
 16 17  1  0
 17 18  2  3
 18  7  1  0
 18 19  1  0
 19 20  2  0
 19 21  1  0
 21 22  2  0
 21 23  1  0
 23 24  2  3
 24 17  1  0
 24 25  1  0
 25 26  1  0
 26 27  1  0
 26 28  1  0
 26 29  1  0
 29 30  1  1
 30 31  1  0
 31 32  1  0
 32 33  2  0
 33 34  1  0
 34 35  1  0
 35 36  1  0
 34 37  2  0
 37 38  1  0
 38 39  2  0
 39 32  1  0
 40 39  1  1
 40 23  1  0
 40 29  1  0
M  END
> <Name>
pgpi0163

> <Smiles>
COc1ccc2[C@@H]3[C@H](COc2c1)C(C)(C)OC4=C3C(=O)C(=O)C5=C4OC(C)(C)[C@@H]6COc7cc(OC)ccc7[C@H]56

> <Property>
1

> <Canonical_Smiles>
COc1ccc2[C@@H]3[C@H](COc2c1)C(C)(C)OC4=C3C(=O)C(=O)C5=C4OC(C)(C)[C@@H]6COc7cc(OC)ccc7[C@H]56

$$$$
pgpi0164
  SciTegic10311710362D

 26 28  0  0  0  0            999 V2000
    0.0000    0.0000    0.0000 C   0  0
    0.0000    0.0000    0.0000 O   0  0
    0.0000    0.0000    0.0000 C   0  0
    0.0000    0.0000    0.0000 C   0  0
    0.0000    0.0000    0.0000 C   0  0
    0.0000    0.0000    0.0000 C   0  0
    0.0000    0.0000    0.0000 C   0  0
    0.0000    0.0000    0.0000 C   0  0
    0.0000    0.0000    0.0000 C   0  0
    0.0000    0.0000    0.0000 C   0  0
    0.0000    0.0000    0.0000 C   0  0
    0.0000    0.0000    0.0000 C   0  0
    0.0000    0.0000    0.0000 C   0  0
    0.0000    0.0000    0.0000 C   0  0
    0.0000    0.0000    0.0000 C   0  0
    0.0000    0.0000    0.0000 O   0  0
    0.0000    0.0000    0.0000 C   0  0
    0.0000    0.0000    0.0000 C   0  0
    0.0000    0.0000    0.0000 N   0  0
    0.0000    0.0000    0.0000 C   0  0
    0.0000    0.0000    0.0000 C   0  0
    0.0000    0.0000    0.0000 N   0  0
    0.0000    0.0000    0.0000 C   0  0
    0.0000    0.0000    0.0000 C   0  0
    0.0000    0.0000    0.0000 C   0  0
    0.0000    0.0000    0.0000 C   0  0
  1  2  1  0
  2  3  1  0
  3  4  2  0
  4  5  1  0
  5  6  2  0
  6  7  1  0
  7  8  1  0
  8  9  1  0
  9 10  1  0
 10 11  2  0
 11 12  1  0
 12 13  2  0
 13 14  1  0
 14 15  2  0
 15 10  1  0
 15 16  1  0
 16 17  1  0
 17 18  1  0
 18 19  1  0
 19 20  1  0
 20 21  1  0
 21 22  1  0
 22 23  1  0
 22 24  1  0
 24 25  1  0
 25 19  1  0
  7 26  2  0
 26  3  1  0
M  END
> <Name>
pgpi0164

> <Smiles>
COc1cccc(CCc2ccccc2OCCN3CCN(C)CC3)c1

> <Property>
1

> <Canonical_Smiles>
COc1cccc(CCc2ccccc2OCCN3CCN(C)CC3)c1

$$$$
pgpi0165
  SciTegic10311710362D

 34 37  0  0  0  0            999 V2000
    0.0000    0.0000    0.0000 C   0  0
    0.0000    0.0000    0.0000 O   0  0
    0.0000    0.0000    0.0000 C   0  0
    0.0000    0.0000    0.0000 C   0  0
    0.0000    0.0000    0.0000 C   0  0
    0.0000    0.0000    0.0000 C   0  0
    0.0000    0.0000    0.0000 C   0  0
    0.0000    0.0000    0.0000 C   0  0
    0.0000    0.0000    0.0000 C   0  0
    0.0000    0.0000    0.0000 C   0  0
    0.0000    0.0000    0.0000 C   0  0
    0.0000    0.0000    0.0000 C   0  0
    0.0000    0.0000    0.0000 C   0  0
    0.0000    0.0000    0.0000 C   0  0
    0.0000    0.0000    0.0000 C   0  0
    0.0000    0.0000    0.0000 O   0  0
    0.0000    0.0000    0.0000 C   0  0
    0.0000    0.0000    0.0000 C   0  0
    0.0000    0.0000    0.0000 C   0  0
    0.0000    0.0000    0.0000 N   0  0
    0.0000    0.0000    0.0000 C   0  0
    0.0000    0.0000    0.0000 C   0  0
    0.0000    0.0000    0.0000 C   0  0
    0.0000    0.0000    0.0000 C   0  0
    0.0000    0.0000    0.0000 C   0  0
    0.0000    0.0000    0.0000 O   0  0
    0.0000    0.0000    0.0000 C   0  0
    0.0000    0.0000    0.0000 C   0  0
    0.0000    0.0000    0.0000 O   0  0
    0.0000    0.0000    0.0000 C   0  0
    0.0000    0.0000    0.0000 C   0  0
    0.0000    0.0000    0.0000 C   0  0
    0.0000    0.0000    0.0000 C   0  0
    0.0000    0.0000    0.0000 C   0  0
  1  2  1  0
  2  3  1  0
  3  4  2  0
  4  5  1  0
  5  6  2  0
  6  7  1  0
  7  8  1  0
  8  9  1  0
  9 10  1  0
 10 11  2  0
 11 12  1  0
 12 13  2  0
 13 14  1  0
 14 15  2  0
 15 10  1  0
 15 16  1  0
 16 17  1  0
 17 18  1  0
 18 19  1  0
 19 20  1  0
 20 21  1  0
 21 22  1  0
 22 23  1  0
 23 24  2  0
 24 25  1  0
 25 26  1  0
 26 27  1  0
 25 28  2  0
 28 29  1  0
 29 30  1  0
 28 31  1  0
 31 32  2  0
 32 23  1  0
 32 33  1  0
 33 20  1  0
  7 34  2  0
 34  3  1  0
M  END
> <Name>
pgpi0165

> <Smiles>
COc1cccc(CCc2ccccc2OCCCN3CCc4cc(OC)c(OC)cc4C3)c1

> <Property>
1

> <Canonical_Smiles>
COc1cccc(CCc2ccccc2OCCCN3CCc4cc(OC)c(OC)cc4C3)c1

$$$$
pgpi0166
  SciTegic10311710362D

 17 19  0  0  0  0            999 V2000
    0.0000    0.0000    0.0000 O   0  0
    0.0000    0.0000    0.0000 C   0  0
    0.0000    0.0000    0.0000 C   0  0
    0.0000    0.0000    0.0000 C   0  0
    0.0000    0.0000    0.0000 O   0  0
    0.0000    0.0000    0.0000 C   0  0
    0.0000    0.0000    0.0000 C   0  0
    0.0000    0.0000    0.0000 C   0  0
    0.0000    0.0000    0.0000 C   0  0
    0.0000    0.0000    0.0000 C   0  0
    0.0000    0.0000    0.0000 C   0  0
    0.0000    0.0000    0.0000 C   0  0
    0.0000    0.0000    0.0000 C   0  0
    0.0000    0.0000    0.0000 C   0  0
    0.0000    0.0000    0.0000 C   0  0
    0.0000    0.0000    0.0000 C   0  0
    0.0000    0.0000    0.0000 C   0  0
  1  2  2  0
  2  3  1  0
  3  4  2  3
  4  5  1  0
  5  6  1  0
  6  7  2  0
  7  8  1  0
  8  9  2  0
  9 10  1  0
 10 11  2  0
 11  2  1  0
 11  6  1  0
  4 12  1  0
 12 13  2  0
 13 14  1  0
 14 15  2  0
 15 16  1  0
 16 17  2  0
 17 12  1  0
M  END
> <Name>
pgpi0166

> <Smiles>
O=C1C=C(Oc2ccccc12)c3ccccc3

> <Property>
1

> <Canonical_Smiles>
O=C1C=C(Oc2ccccc12)c3ccccc3

$$$$
pgpi0167
  SciTegic10311710362D

 32 35  0  0  0  0            999 V2000
    0.0000    0.0000    0.0000 C   0  0
    0.0000    0.0000    0.0000 O   0  0
    0.0000    0.0000    0.0000 C   0  0
    0.0000    0.0000    0.0000 C   0  0
    0.0000    0.0000    0.0000 C   0  0
    0.0000    0.0000    0.0000 C   0  0
    0.0000    0.0000    0.0000 C   0  0
    0.0000    0.0000    0.0000 C   0  0
    0.0000    0.0000    0.0000 C   0  0
    0.0000    0.0000    0.0000 C   0  0
    0.0000    0.0000    0.0000 C   0  0
    0.0000    0.0000    0.0000 C   0  0
    0.0000    0.0000    0.0000 C   0  0
    0.0000    0.0000    0.0000 C   0  0
    0.0000    0.0000    0.0000 C   0  0
    0.0000    0.0000    0.0000 O   0  0
    0.0000    0.0000    0.0000 C   0  0
    0.0000    0.0000    0.0000 C   0  0
    0.0000    0.0000    0.0000 N   0  0
    0.0000    0.0000    0.0000 C   0  0
    0.0000    0.0000    0.0000 C   0  0
    0.0000    0.0000    0.0000 N   0  0
    0.0000    0.0000    0.0000 C   0  0
    0.0000    0.0000    0.0000 C   0  0
    0.0000    0.0000    0.0000 C   0  0
    0.0000    0.0000    0.0000 C   0  0
    0.0000    0.0000    0.0000 C   0  0
    0.0000    0.0000    0.0000 C   0  0
    0.0000    0.0000    0.0000 C   0  0
    0.0000    0.0000    0.0000 Cl  0  0
    0.0000    0.0000    0.0000 C   0  0
    0.0000    0.0000    0.0000 C   0  0
  1  2  1  0
  2  3  1  0
  3  4  2  0
  4  5  1  0
  5  6  2  0
  6  7  1  0
  7  8  1  0
  8  9  1  0
  9 10  1  0
 10 11  2  0
 11 12  1  0
 12 13  2  0
 13 14  1  0
 14 15  2  0
 15 10  1  0
 15 16  1  0
 16 17  1  0
 17 18  1  0
 18 19  1  0
 19 20  1  0
 20 21  1  0
 21 22  1  0
 22 23  1  0
 23 24  1  0
 24 19  1  0
 22 25  1  0
 25 26  2  0
 26 27  1  0
 27 28  2  0
 28 29  1  0
 29 30  1  0
 29 31  2  0
 31 25  1  0
  7 32  2  0
 32  3  1  0
M  END
> <Name>
pgpi0167

> <Smiles>
COc1cccc(CCc2ccccc2OCCN3CCN(CC3)c4cccc(Cl)c4)c1

> <Property>
1

> <Canonical_Smiles>
COc1cccc(CCc2ccccc2OCCN3CCN(CC3)c4cccc(Cl)c4)c1

$$$$
pgpi0168
  SciTegic10311710362D

 33 36  0  0  0  0            999 V2000
    0.0000    0.0000    0.0000 C   0  0
    0.0000    0.0000    0.0000 O   0  0
    0.0000    0.0000    0.0000 C   0  0
    0.0000    0.0000    0.0000 C   0  0
    0.0000    0.0000    0.0000 C   0  0
    0.0000    0.0000    0.0000 C   0  0
    0.0000    0.0000    0.0000 C   0  0
    0.0000    0.0000    0.0000 C   0  0
    0.0000    0.0000    0.0000 C   0  0
    0.0000    0.0000    0.0000 C   0  0
    0.0000    0.0000    0.0000 C   0  0
    0.0000    0.0000    0.0000 C   0  0
    0.0000    0.0000    0.0000 C   0  0
    0.0000    0.0000    0.0000 C   0  0
    0.0000    0.0000    0.0000 C   0  0
    0.0000    0.0000    0.0000 O   0  0
    0.0000    0.0000    0.0000 C   0  0
    0.0000    0.0000    0.0000 C   0  0
    0.0000    0.0000    0.0000 C   0  0
    0.0000    0.0000    0.0000 N   0  0
    0.0000    0.0000    0.0000 C   0  0
    0.0000    0.0000    0.0000 C   0  0
    0.0000    0.0000    0.0000 N   0  0
    0.0000    0.0000    0.0000 C   0  0
    0.0000    0.0000    0.0000 C   0  0
    0.0000    0.0000    0.0000 C   0  0
    0.0000    0.0000    0.0000 C   0  0
    0.0000    0.0000    0.0000 C   0  0
    0.0000    0.0000    0.0000 C   0  0
    0.0000    0.0000    0.0000 C   0  0
    0.0000    0.0000    0.0000 Cl  0  0
    0.0000    0.0000    0.0000 C   0  0
    0.0000    0.0000    0.0000 C   0  0
  1  2  1  0
  2  3  1  0
  3  4  2  0
  4  5  1  0
  5  6  2  0
  6  7  1  0
  7  8  1  0
  8  9  1  0
  9 10  1  0
 10 11  2  0
 11 12  1  0
 12 13  2  0
 13 14  1  0
 14 15  2  0
 15 10  1  0
 15 16  1  0
 16 17  1  0
 17 18  1  0
 18 19  1  0
 19 20  1  0
 20 21  1  0
 21 22  1  0
 22 23  1  0
 23 24  1  0
 24 25  1  0
 25 20  1  0
 23 26  1  0
 26 27  2  0
 27 28  1  0
 28 29  2  0
 29 30  1  0
 30 31  1  0
 30 32  2  0
 32 26  1  0
  7 33  2  0
 33  3  1  0
M  END
> <Name>
pgpi0168

> <Smiles>
COc1cccc(CCc2ccccc2OCCCN3CCN(CC3)c4cccc(Cl)c4)c1

> <Property>
1

> <Canonical_Smiles>
COc1cccc(CCc2ccccc2OCCCN3CCN(CC3)c4cccc(Cl)c4)c1

$$$$
pgpi0169
  SciTegic10311710362D

 34 37  0  0  0  0            999 V2000
    0.0000    0.0000    0.0000 C   0  0
    0.0000    0.0000    0.0000 O   0  0
    0.0000    0.0000    0.0000 C   0  0
    0.0000    0.0000    0.0000 C   0  0
    0.0000    0.0000    0.0000 C   0  0
    0.0000    0.0000    0.0000 C   0  0
    0.0000    0.0000    0.0000 C   0  0
    0.0000    0.0000    0.0000 C   0  0
    0.0000    0.0000    0.0000 C   0  0
    0.0000    0.0000    0.0000 C   0  0
    0.0000    0.0000    0.0000 C   0  0
    0.0000    0.0000    0.0000 C   0  0
    0.0000    0.0000    0.0000 C   0  0
    0.0000    0.0000    0.0000 C   0  0
    0.0000    0.0000    0.0000 C   0  0
    0.0000    0.0000    0.0000 O   0  0
    0.0000    0.0000    0.0000 C   0  0
    0.0000    0.0000    0.0000 C   0  0
    0.0000    0.0000    0.0000 C   0  0
    0.0000    0.0000    0.0000 C   0  0
    0.0000    0.0000    0.0000 N   0  0
    0.0000    0.0000    0.0000 C   0  0
    0.0000    0.0000    0.0000 C   0  0
    0.0000    0.0000    0.0000 N   0  0
    0.0000    0.0000    0.0000 C   0  0
    0.0000    0.0000    0.0000 C   0  0
    0.0000    0.0000    0.0000 C   0  0
    0.0000    0.0000    0.0000 C   0  0
    0.0000    0.0000    0.0000 C   0  0
    0.0000    0.0000    0.0000 C   0  0
    0.0000    0.0000    0.0000 C   0  0
    0.0000    0.0000    0.0000 Cl  0  0
    0.0000    0.0000    0.0000 C   0  0
    0.0000    0.0000    0.0000 C   0  0
  1  2  1  0
  2  3  1  0
  3  4  2  0
  4  5  1  0
  5  6  2  0
  6  7  1  0
  7  8  1  0
  8  9  1  0
  9 10  1  0
 10 11  2  0
 11 12  1  0
 12 13  2  0
 13 14  1  0
 14 15  2  0
 15 10  1  0
 15 16  1  0
 16 17  1  0
 17 18  1  0
 18 19  1  0
 19 20  1  0
 20 21  1  0
 21 22  1  0
 22 23  1  0
 23 24  1  0
 24 25  1  0
 25 26  1  0
 26 21  1  0
 24 27  1  0
 27 28  2  0
 28 29  1  0
 29 30  2  0
 30 31  1  0
 31 32  1  0
 31 33  2  0
 33 27  1  0
  7 34  2  0
 34  3  1  0
M  END
> <Name>
pgpi0169

> <Smiles>
COc1cccc(CCc2ccccc2OCCCCN3CCN(CC3)c4cccc(Cl)c4)c1

> <Property>
1

> <Canonical_Smiles>
COc1cccc(CCc2ccccc2OCCCCN3CCN(CC3)c4cccc(Cl)c4)c1

$$$$
pgpi0170
  SciTegic10311710362D

 35 38  0  0  0  0            999 V2000
    0.0000    0.0000    0.0000 C   0  0
    0.0000    0.0000    0.0000 O   0  0
    0.0000    0.0000    0.0000 C   0  0
    0.0000    0.0000    0.0000 C   0  0
    0.0000    0.0000    0.0000 C   0  0
    0.0000    0.0000    0.0000 C   0  0
    0.0000    0.0000    0.0000 C   0  0
    0.0000    0.0000    0.0000 C   0  0
    0.0000    0.0000    0.0000 C   0  0
    0.0000    0.0000    0.0000 C   0  0
    0.0000    0.0000    0.0000 C   0  0
    0.0000    0.0000    0.0000 C   0  0
    0.0000    0.0000    0.0000 C   0  0
    0.0000    0.0000    0.0000 C   0  0
    0.0000    0.0000    0.0000 C   0  0
    0.0000    0.0000    0.0000 O   0  0
    0.0000    0.0000    0.0000 C   0  0
    0.0000    0.0000    0.0000 C   0  0
    0.0000    0.0000    0.0000 C   0  0
    0.0000    0.0000    0.0000 C   0  0
    0.0000    0.0000    0.0000 C   0  0
    0.0000    0.0000    0.0000 N   0  0
    0.0000    0.0000    0.0000 C   0  0
    0.0000    0.0000    0.0000 C   0  0
    0.0000    0.0000    0.0000 N   0  0
    0.0000    0.0000    0.0000 C   0  0
    0.0000    0.0000    0.0000 C   0  0
    0.0000    0.0000    0.0000 C   0  0
    0.0000    0.0000    0.0000 C   0  0
    0.0000    0.0000    0.0000 C   0  0
    0.0000    0.0000    0.0000 C   0  0
    0.0000    0.0000    0.0000 C   0  0
    0.0000    0.0000    0.0000 Cl  0  0
    0.0000    0.0000    0.0000 C   0  0
    0.0000    0.0000    0.0000 C   0  0
  1  2  1  0
  2  3  1  0
  3  4  2  0
  4  5  1  0
  5  6  2  0
  6  7  1  0
  7  8  1  0
  8  9  1  0
  9 10  1  0
 10 11  2  0
 11 12  1  0
 12 13  2  0
 13 14  1  0
 14 15  2  0
 15 10  1  0
 15 16  1  0
 16 17  1  0
 17 18  1  0
 18 19  1  0
 19 20  1  0
 20 21  1  0
 21 22  1  0
 22 23  1  0
 23 24  1  0
 24 25  1  0
 25 26  1  0
 26 27  1  0
 27 22  1  0
 25 28  1  0
 28 29  2  0
 29 30  1  0
 30 31  2  0
 31 32  1  0
 32 33  1  0
 32 34  2  0
 34 28  1  0
  7 35  2  0
 35  3  1  0
M  END
> <Name>
pgpi0170

> <Smiles>
COc1cccc(CCc2ccccc2OCCCCCN3CCN(CC3)c4cccc(Cl)c4)c1

> <Property>
1

> <Canonical_Smiles>
COc1cccc(CCc2ccccc2OCCCCCN3CCN(CC3)c4cccc(Cl)c4)c1

$$$$
pgpi0171
  SciTegic10311710362D

 36 39  0  0  0  0            999 V2000
    0.0000    0.0000    0.0000 C   0  0
    0.0000    0.0000    0.0000 O   0  0
    0.0000    0.0000    0.0000 C   0  0
    0.0000    0.0000    0.0000 C   0  0
    0.0000    0.0000    0.0000 C   0  0
    0.0000    0.0000    0.0000 C   0  0
    0.0000    0.0000    0.0000 C   0  0
    0.0000    0.0000    0.0000 C   0  0
    0.0000    0.0000    0.0000 C   0  0
    0.0000    0.0000    0.0000 C   0  0
    0.0000    0.0000    0.0000 C   0  0
    0.0000    0.0000    0.0000 C   0  0
    0.0000    0.0000    0.0000 C   0  0
    0.0000    0.0000    0.0000 C   0  0
    0.0000    0.0000    0.0000 C   0  0
    0.0000    0.0000    0.0000 O   0  0
    0.0000    0.0000    0.0000 C   0  0
    0.0000    0.0000    0.0000 C   0  0
    0.0000    0.0000    0.0000 C   0  0
    0.0000    0.0000    0.0000 N   0  0
    0.0000    0.0000    0.0000 C   0  0
    0.0000    0.0000    0.0000 C   0  0
    0.0000    0.0000    0.0000 N   0  0
    0.0000    0.0000    0.0000 C   0  0
    0.0000    0.0000    0.0000 C   0  0
    0.0000    0.0000    0.0000 C   0  0
    0.0000    0.0000    0.0000 C   0  0
    0.0000    0.0000    0.0000 C   0  0
    0.0000    0.0000    0.0000 C   0  0
    0.0000    0.0000    0.0000 C   0  0
    0.0000    0.0000    0.0000 C   0  0
    0.0000    0.0000    0.0000 C   0  0
    0.0000    0.0000    0.0000 F   0  0
    0.0000    0.0000    0.0000 F   0  0
    0.0000    0.0000    0.0000 F   0  0
    0.0000    0.0000    0.0000 C   0  0
  1  2  1  0
  2  3  1  0
  3  4  2  0
  4  5  1  0
  5  6  2  0
  6  7  1  0
  7  8  1  0
  8  9  1  0
  9 10  1  0
 10 11  2  0
 11 12  1  0
 12 13  2  0
 13 14  1  0
 14 15  2  0
 15 10  1  0
 15 16  1  0
 16 17  1  0
 17 18  1  0
 18 19  1  0
 19 20  1  0
 20 21  1  0
 21 22  1  0
 22 23  1  0
 23 24  1  0
 24 25  1  0
 25 20  1  0
 23 26  1  0
 26 27  2  0
 27 28  1  0
 28 29  2  0
 29 30  1  0
 30 31  2  0
 31 26  1  0
 30 32  1  0
 32 33  1  0
 32 34  1  0
 32 35  1  0
  7 36  2  0
 36  3  1  0
M  END
> <Name>
pgpi0171

> <Smiles>
COc1cccc(CCc2ccccc2OCCCN3CCN(CC3)c4cccc(c4)C(F)(F)F)c1

> <Property>
1

> <Canonical_Smiles>
COc1cccc(CCc2ccccc2OCCCN3CCN(CC3)c4cccc(c4)C(F)(F)F)c1

$$$$
pgpi0172
  SciTegic10311710362D

 37 40  0  0  0  0            999 V2000
    0.0000    0.0000    0.0000 C   0  0
    0.0000    0.0000    0.0000 O   0  0
    0.0000    0.0000    0.0000 C   0  0
    0.0000    0.0000    0.0000 C   0  0
    0.0000    0.0000    0.0000 C   0  0
    0.0000    0.0000    0.0000 C   0  0
    0.0000    0.0000    0.0000 C   0  0
    0.0000    0.0000    0.0000 C   0  0
    0.0000    0.0000    0.0000 C   0  0
    0.0000    0.0000    0.0000 C   0  0
    0.0000    0.0000    0.0000 C   0  0
    0.0000    0.0000    0.0000 C   0  0
    0.0000    0.0000    0.0000 C   0  0
    0.0000    0.0000    0.0000 C   0  0
    0.0000    0.0000    0.0000 C   0  0
    0.0000    0.0000    0.0000 O   0  0
    0.0000    0.0000    0.0000 C   0  0
    0.0000    0.0000    0.0000 C   0  0
    0.0000    0.0000    0.0000 C   0  0
    0.0000    0.0000    0.0000 C   0  0
    0.0000    0.0000    0.0000 N   0  0
    0.0000    0.0000    0.0000 C   0  0
    0.0000    0.0000    0.0000 C   0  0
    0.0000    0.0000    0.0000 N   0  0
    0.0000    0.0000    0.0000 C   0  0
    0.0000    0.0000    0.0000 C   0  0
    0.0000    0.0000    0.0000 C   0  0
    0.0000    0.0000    0.0000 C   0  0
    0.0000    0.0000    0.0000 C   0  0
    0.0000    0.0000    0.0000 C   0  0
    0.0000    0.0000    0.0000 C   0  0
    0.0000    0.0000    0.0000 C   0  0
    0.0000    0.0000    0.0000 C   0  0
    0.0000    0.0000    0.0000 F   0  0
    0.0000    0.0000    0.0000 F   0  0
    0.0000    0.0000    0.0000 F   0  0
    0.0000    0.0000    0.0000 C   0  0
  1  2  1  0
  2  3  1  0
  3  4  2  0
  4  5  1  0
  5  6  2  0
  6  7  1  0
  7  8  1  0
  8  9  1  0
  9 10  1  0
 10 11  2  0
 11 12  1  0
 12 13  2  0
 13 14  1  0
 14 15  2  0
 15 10  1  0
 15 16  1  0
 16 17  1  0
 17 18  1  0
 18 19  1  0
 19 20  1  0
 20 21  1  0
 21 22  1  0
 22 23  1  0
 23 24  1  0
 24 25  1  0
 25 26  1  0
 26 21  1  0
 24 27  1  0
 27 28  2  0
 28 29  1  0
 29 30  2  0
 30 31  1  0
 31 32  2  0
 32 27  1  0
 31 33  1  0
 33 34  1  0
 33 35  1  0
 33 36  1  0
  7 37  2  0
 37  3  1  0
M  END
> <Name>
pgpi0172

> <Smiles>
COc1cccc(CCc2ccccc2OCCCCN3CCN(CC3)c4cccc(c4)C(F)(F)F)c1

> <Property>
1

> <Canonical_Smiles>
COc1cccc(CCc2ccccc2OCCCCN3CCN(CC3)c4cccc(c4)C(F)(F)F)c1

$$$$
pgpi0173
  SciTegic10311710362D

 34 37  0  0  0  0            999 V2000
    0.0000    0.0000    0.0000 C   0  0
    0.0000    0.0000    0.0000 O   0  0
    0.0000    0.0000    0.0000 C   0  0
    0.0000    0.0000    0.0000 C   0  0
    0.0000    0.0000    0.0000 C   0  0
    0.0000    0.0000    0.0000 C   0  0
    0.0000    0.0000    0.0000 C   0  0
    0.0000    0.0000    0.0000 C   0  0
    0.0000    0.0000    0.0000 C   0  0
    0.0000    0.0000    0.0000 C   0  0
    0.0000    0.0000    0.0000 C   0  0
    0.0000    0.0000    0.0000 C   0  0
    0.0000    0.0000    0.0000 C   0  0
    0.0000    0.0000    0.0000 C   0  0
    0.0000    0.0000    0.0000 C   0  0
    0.0000    0.0000    0.0000 O   0  0
    0.0000    0.0000    0.0000 C   0  0
    0.0000    0.0000    0.0000 C   0  0
    0.0000    0.0000    0.0000 C   0  0
    0.0000    0.0000    0.0000 N   0  0
    0.0000    0.0000    0.0000 C   0  0
    0.0000    0.0000    0.0000 C   0  0
    0.0000    0.0000    0.0000 N   0  0
    0.0000    0.0000    0.0000 C   0  0
    0.0000    0.0000    0.0000 C   0  0
    0.0000    0.0000    0.0000 C   0  0
    0.0000    0.0000    0.0000 C   0  0
    0.0000    0.0000    0.0000 C   0  0
    0.0000    0.0000    0.0000 C   0  0
    0.0000    0.0000    0.0000 C   0  0
    0.0000    0.0000    0.0000 C   0  0
    0.0000    0.0000    0.0000 O   0  0
    0.0000    0.0000    0.0000 C   0  0
    0.0000    0.0000    0.0000 C   0  0
  1  2  1  0
  2  3  1  0
  3  4  2  0
  4  5  1  0
  5  6  2  0
  6  7  1  0
  7  8  1  0
  8  9  1  0
  9 10  1  0
 10 11  2  0
 11 12  1  0
 12 13  2  0
 13 14  1  0
 14 15  2  0
 15 10  1  0
 15 16  1  0
 16 17  1  0
 17 18  1  0
 18 19  1  0
 19 20  1  0
 20 21  1  0
 21 22  1  0
 22 23  1  0
 23 24  1  0
 24 25  1  0
 25 20  1  0
 23 26  1  0
 26 27  2  0
 27 28  1  0
 28 29  2  0
 29 30  1  0
 30 31  2  0
 31 26  1  0
 31 32  1  0
 32 33  1  0
  7 34  2  0
 34  3  1  0
M  END
> <Name>
pgpi0173

> <Smiles>
COc1cccc(CCc2ccccc2OCCCN3CCN(CC3)c4ccccc4OC)c1

> <Property>
1

> <Canonical_Smiles>
COc1cccc(CCc2ccccc2OCCCN3CCN(CC3)c4ccccc4OC)c1

$$$$
pgpi0174
  SciTegic10311710362D

 35 38  0  0  0  0            999 V2000
    0.0000    0.0000    0.0000 C   0  0
    0.0000    0.0000    0.0000 O   0  0
    0.0000    0.0000    0.0000 C   0  0
    0.0000    0.0000    0.0000 C   0  0
    0.0000    0.0000    0.0000 C   0  0
    0.0000    0.0000    0.0000 C   0  0
    0.0000    0.0000    0.0000 C   0  0
    0.0000    0.0000    0.0000 C   0  0
    0.0000    0.0000    0.0000 C   0  0
    0.0000    0.0000    0.0000 C   0  0
    0.0000    0.0000    0.0000 C   0  0
    0.0000    0.0000    0.0000 C   0  0
    0.0000    0.0000    0.0000 C   0  0
    0.0000    0.0000    0.0000 C   0  0
    0.0000    0.0000    0.0000 C   0  0
    0.0000    0.0000    0.0000 O   0  0
    0.0000    0.0000    0.0000 C   0  0
    0.0000    0.0000    0.0000 C   0  0
    0.0000    0.0000    0.0000 C   0  0
    0.0000    0.0000    0.0000 C   0  0
    0.0000    0.0000    0.0000 N   0  0
    0.0000    0.0000    0.0000 C   0  0
    0.0000    0.0000    0.0000 C   0  0
    0.0000    0.0000    0.0000 N   0  0
    0.0000    0.0000    0.0000 C   0  0
    0.0000    0.0000    0.0000 C   0  0
    0.0000    0.0000    0.0000 C   0  0
    0.0000    0.0000    0.0000 C   0  0
    0.0000    0.0000    0.0000 C   0  0
    0.0000    0.0000    0.0000 C   0  0
    0.0000    0.0000    0.0000 C   0  0
    0.0000    0.0000    0.0000 C   0  0
    0.0000    0.0000    0.0000 O   0  0
    0.0000    0.0000    0.0000 C   0  0
    0.0000    0.0000    0.0000 C   0  0
  1  2  1  0
  2  3  1  0
  3  4  2  0
  4  5  1  0
  5  6  2  0
  6  7  1  0
  7  8  1  0
  8  9  1  0
  9 10  1  0
 10 11  2  0
 11 12  1  0
 12 13  2  0
 13 14  1  0
 14 15  2  0
 15 10  1  0
 15 16  1  0
 16 17  1  0
 17 18  1  0
 18 19  1  0
 19 20  1  0
 20 21  1  0
 21 22  1  0
 22 23  1  0
 23 24  1  0
 24 25  1  0
 25 26  1  0
 26 21  1  0
 24 27  1  0
 27 28  2  0
 28 29  1  0
 29 30  2  0
 30 31  1  0
 31 32  2  0
 32 27  1  0
 32 33  1  0
 33 34  1  0
  7 35  2  0
 35  3  1  0
M  END
> <Name>
pgpi0174

> <Smiles>
COc1cccc(CCc2ccccc2OCCCCN3CCN(CC3)c4ccccc4OC)c1

> <Property>
1

> <Canonical_Smiles>
COc1cccc(CCc2ccccc2OCCCCN3CCN(CC3)c4ccccc4OC)c1

$$$$
pgpi0175
  SciTegic10311710362D

 36 39  0  0  0  0            999 V2000
    0.0000    0.0000    0.0000 C   0  0
    0.0000    0.0000    0.0000 O   0  0
    0.0000    0.0000    0.0000 C   0  0
    0.0000    0.0000    0.0000 C   0  0
    0.0000    0.0000    0.0000 C   0  0
    0.0000    0.0000    0.0000 C   0  0
    0.0000    0.0000    0.0000 C   0  0
    0.0000    0.0000    0.0000 C   0  0
    0.0000    0.0000    0.0000 C   0  0
    0.0000    0.0000    0.0000 C   0  0
    0.0000    0.0000    0.0000 C   0  0
    0.0000    0.0000    0.0000 C   0  0
    0.0000    0.0000    0.0000 C   0  0
    0.0000    0.0000    0.0000 C   0  0
    0.0000    0.0000    0.0000 C   0  0
    0.0000    0.0000    0.0000 O   0  0
    0.0000    0.0000    0.0000 C   0  0
    0.0000    0.0000    0.0000 C   0  0
    0.0000    0.0000    0.0000 C   0  0
    0.0000    0.0000    0.0000 C   0  0
    0.0000    0.0000    0.0000 C   0  0
    0.0000    0.0000    0.0000 N   0  0
    0.0000    0.0000    0.0000 C   0  0
    0.0000    0.0000    0.0000 C   0  0
    0.0000    0.0000    0.0000 N   0  0
    0.0000    0.0000    0.0000 C   0  0
    0.0000    0.0000    0.0000 C   0  0
    0.0000    0.0000    0.0000 C   0  0
    0.0000    0.0000    0.0000 C   0  0
    0.0000    0.0000    0.0000 C   0  0
    0.0000    0.0000    0.0000 C   0  0
    0.0000    0.0000    0.0000 C   0  0
    0.0000    0.0000    0.0000 C   0  0
    0.0000    0.0000    0.0000 O   0  0
    0.0000    0.0000    0.0000 C   0  0
    0.0000    0.0000    0.0000 C   0  0
  1  2  1  0
  2  3  1  0
  3  4  2  0
  4  5  1  0
  5  6  2  0
  6  7  1  0
  7  8  1  0
  8  9  1  0
  9 10  1  0
 10 11  2  0
 11 12  1  0
 12 13  2  0
 13 14  1  0
 14 15  2  0
 15 10  1  0
 15 16  1  0
 16 17  1  0
 17 18  1  0
 18 19  1  0
 19 20  1  0
 20 21  1  0
 21 22  1  0
 22 23  1  0
 23 24  1  0
 24 25  1  0
 25 26  1  0
 26 27  1  0
 27 22  1  0
 25 28  1  0
 28 29  2  0
 29 30  1  0
 30 31  2  0
 31 32  1  0
 32 33  2  0
 33 28  1  0
 33 34  1  0
 34 35  1  0
  7 36  2  0
 36  3  1  0
M  END
> <Name>
pgpi0175

> <Smiles>
COc1cccc(CCc2ccccc2OCCCCCN3CCN(CC3)c4ccccc4OC)c1

> <Property>
1

> <Canonical_Smiles>
COc1cccc(CCc2ccccc2OCCCCCN3CCN(CC3)c4ccccc4OC)c1

$$$$
pgpi0176
  SciTegic10311710362D

 32 35  0  0  0  0            999 V2000
    0.0000    0.0000    0.0000 C   0  0
    0.0000    0.0000    0.0000 O   0  0
    0.0000    0.0000    0.0000 C   0  0
    0.0000    0.0000    0.0000 C   0  0
    0.0000    0.0000    0.0000 C   0  0
    0.0000    0.0000    0.0000 C   0  0
    0.0000    0.0000    0.0000 C   0  0
    0.0000    0.0000    0.0000 C   0  0
    0.0000    0.0000    0.0000 C   0  0
    0.0000    0.0000    0.0000 C   0  0
    0.0000    0.0000    0.0000 C   0  0
    0.0000    0.0000    0.0000 C   0  0
    0.0000    0.0000    0.0000 C   0  0
    0.0000    0.0000    0.0000 C   0  0
    0.0000    0.0000    0.0000 C   0  0
    0.0000    0.0000    0.0000 O   0  0
    0.0000    0.0000    0.0000 C   0  0
    0.0000    0.0000    0.0000 C   0  0
    0.0000    0.0000    0.0000 N   0  0
    0.0000    0.0000    0.0000 C   0  0
    0.0000    0.0000    0.0000 C   0  0
    0.0000    0.0000    0.0000 N   0  0
    0.0000    0.0000    0.0000 C   0  0
    0.0000    0.0000    0.0000 C   0  0
    0.0000    0.0000    0.0000 C   0  0
    0.0000    0.0000    0.0000 C   0  0
    0.0000    0.0000    0.0000 C   0  0
    0.0000    0.0000    0.0000 C   0  0
    0.0000    0.0000    0.0000 F   0  0
    0.0000    0.0000    0.0000 C   0  0
    0.0000    0.0000    0.0000 C   0  0
    0.0000    0.0000    0.0000 C   0  0
  1  2  1  0
  2  3  1  0
  3  4  2  0
  4  5  1  0
  5  6  2  0
  6  7  1  0
  7  8  1  0
  8  9  1  0
  9 10  1  0
 10 11  2  0
 11 12  1  0
 12 13  2  0
 13 14  1  0
 14 15  2  0
 15 10  1  0
 15 16  1  0
 16 17  1  0
 17 18  1  0
 18 19  1  0
 19 20  1  0
 20 21  1  0
 21 22  1  0
 22 23  1  0
 23 24  1  0
 24 19  1  0
 22 25  1  0
 25 26  2  0
 26 27  1  0
 27 28  2  0
 28 29  1  0
 28 30  1  0
 30 31  2  0
 31 25  1  0
  7 32  2  0
 32  3  1  0
M  END
> <Name>
pgpi0176

> <Smiles>
COc1cccc(CCc2ccccc2OCCN3CCN(CC3)c4ccc(F)cc4)c1

> <Property>
1

> <Canonical_Smiles>
COc1cccc(CCc2ccccc2OCCN3CCN(CC3)c4ccc(F)cc4)c1

$$$$
pgpi0177
  SciTegic10311710362D

 39 45  0  0  1  0            999 V2000
    0.0000    0.0000    0.0000 O   0  0
    0.0000    0.0000    0.0000 C   0  0  2  0  0  0
    0.0000    0.0000    0.0000 C   0  0
    0.0000    0.0000    0.0000 O   0  0
    0.0000    0.0000    0.0000 C   0  0
    0.0000    0.0000    0.0000 C   0  0
    0.0000    0.0000    0.0000 C   0  0
    0.0000    0.0000    0.0000 C   0  0
    0.0000    0.0000    0.0000 C   0  0
    0.0000    0.0000    0.0000 N   0  0
    0.0000    0.0000    0.0000 C   0  0
    0.0000    0.0000    0.0000 C   0  0
    0.0000    0.0000    0.0000 C   0  0
    0.0000    0.0000    0.0000 C   0  0
    0.0000    0.0000    0.0000 C   0  0
    0.0000    0.0000    0.0000 N   0  0
    0.0000    0.0000    0.0000 C   0  0
    0.0000    0.0000    0.0000 C   0  0
    0.0000    0.0000    0.0000 N   0  0
    0.0000    0.0000    0.0000 C   0  0
    0.0000    0.0000    0.0000 C   0  0
    0.0000    0.0000    0.0000 C   0  0
    0.0000    0.0000    0.0000 C   0  0
    0.0000    0.0000    0.0000 C   0  0
    0.0000    0.0000    0.0000 C   0  0
    0.0000    0.0000    0.0000 C   0  0
    0.0000    0.0000    0.0000 C   0  0
    0.0000    0.0000    0.0000 C   0  0
    0.0000    0.0000    0.0000 C   0  0  1  0  0  0
    0.0000    0.0000    0.0000 C   0  0  2  0  0  0
    0.0000    0.0000    0.0000 C   0  0
    0.0000    0.0000    0.0000 C   0  0
    0.0000    0.0000    0.0000 C   0  0
    0.0000    0.0000    0.0000 C   0  0
    0.0000    0.0000    0.0000 C   0  0
    0.0000    0.0000    0.0000 C   0  0
    0.0000    0.0000    0.0000 C   0  0
    0.0000    0.0000    0.0000 F   0  0
    0.0000    0.0000    0.0000 F   0  0
  2  1  1  1
  2  3  1  0
  3  4  1  0
  4  5  1  0
  5  6  2  0
  6  7  1  0
  7  8  2  0
  8  9  1  0
  9 10  2  0
 10 11  1  0
 11 12  2  0
 12 13  1  0
 13 14  2  0
 14  5  1  0
 14  9  1  0
  2 15  1  0
 15 16  1  0
 16 17  1  0
 17 18  1  0
 18 19  1  0
 19 20  1  0
 20 21  1  0
 21 16  1  0
 19 22  1  0
 22 23  1  0
 23 24  2  0
 24 25  1  0
 25 26  2  0
 26 27  1  0
 27 28  2  0
 28 23  1  0
 29 28  1  1
 29 30  1  0
 30 31  1  1
 31 32  2  0
 32 33  1  0
 33 34  2  0
 34 35  1  0
 35 36  2  0
 36 22  1  0
 36 31  1  0
 30 37  1  0
 37 29  1  0
 37 38  1  0
 37 39  1  0
M  END
> <Name>
pgpi0177

> <Smiles>
O[C@H](COc1cccc2ncccc12)CN3CCN(CC3)C4c5ccccc5[C@H]6[C@H](c7ccccc47)C6(F)F

> <Property>
1

> <Canonical_Smiles>
O[C@H](COc1cccc2ncccc12)CN3CCN(CC3)C4c5ccccc5[C@H]6[C@H](c7ccccc47)C6(F)F

$$$$
pgpi0178
  SciTegic10311710362D

 33 36  0  0  0  0            999 V2000
    0.0000    0.0000    0.0000 C   0  0
    0.0000    0.0000    0.0000 O   0  0
    0.0000    0.0000    0.0000 C   0  0
    0.0000    0.0000    0.0000 C   0  0
    0.0000    0.0000    0.0000 C   0  0
    0.0000    0.0000    0.0000 C   0  0
    0.0000    0.0000    0.0000 C   0  0
    0.0000    0.0000    0.0000 C   0  0
    0.0000    0.0000    0.0000 C   0  0
    0.0000    0.0000    0.0000 C   0  0
    0.0000    0.0000    0.0000 C   0  0
    0.0000    0.0000    0.0000 C   0  0
    0.0000    0.0000    0.0000 C   0  0
    0.0000    0.0000    0.0000 C   0  0
    0.0000    0.0000    0.0000 C   0  0
    0.0000    0.0000    0.0000 O   0  0
    0.0000    0.0000    0.0000 C   0  0
    0.0000    0.0000    0.0000 C   0  0
    0.0000    0.0000    0.0000 C   0  0
    0.0000    0.0000    0.0000 N   0  0
    0.0000    0.0000    0.0000 C   0  0
    0.0000    0.0000    0.0000 C   0  0
    0.0000    0.0000    0.0000 N   0  0
    0.0000    0.0000    0.0000 C   0  0
    0.0000    0.0000    0.0000 C   0  0
    0.0000    0.0000    0.0000 C   0  0
    0.0000    0.0000    0.0000 C   0  0
    0.0000    0.0000    0.0000 C   0  0
    0.0000    0.0000    0.0000 C   0  0
    0.0000    0.0000    0.0000 F   0  0
    0.0000    0.0000    0.0000 C   0  0
    0.0000    0.0000    0.0000 C   0  0
    0.0000    0.0000    0.0000 C   0  0
  1  2  1  0
  2  3  1  0
  3  4  2  0
  4  5  1  0
  5  6  2  0
  6  7  1  0
  7  8  1  0
  8  9  1  0
  9 10  1  0
 10 11  2  0
 11 12  1  0
 12 13  2  0
 13 14  1  0
 14 15  2  0
 15 10  1  0
 15 16  1  0
 16 17  1  0
 17 18  1  0
 18 19  1  0
 19 20  1  0
 20 21  1  0
 21 22  1  0
 22 23  1  0
 23 24  1  0
 24 25  1  0
 25 20  1  0
 23 26  1  0
 26 27  2  0
 27 28  1  0
 28 29  2  0
 29 30  1  0
 29 31  1  0
 31 32  2  0
 32 26  1  0
  7 33  2  0
 33  3  1  0
M  END
> <Name>
pgpi0178

> <Smiles>
COc1cccc(CCc2ccccc2OCCCN3CCN(CC3)c4ccc(F)cc4)c1

> <Property>
1

> <Canonical_Smiles>
COc1cccc(CCc2ccccc2OCCCN3CCN(CC3)c4ccc(F)cc4)c1

$$$$
pgpi0179
  SciTegic10311710362D

 34 37  0  0  0  0            999 V2000
    0.0000    0.0000    0.0000 C   0  0
    0.0000    0.0000    0.0000 O   0  0
    0.0000    0.0000    0.0000 C   0  0
    0.0000    0.0000    0.0000 C   0  0
    0.0000    0.0000    0.0000 C   0  0
    0.0000    0.0000    0.0000 C   0  0
    0.0000    0.0000    0.0000 C   0  0
    0.0000    0.0000    0.0000 C   0  0
    0.0000    0.0000    0.0000 C   0  0
    0.0000    0.0000    0.0000 C   0  0
    0.0000    0.0000    0.0000 C   0  0
    0.0000    0.0000    0.0000 C   0  0
    0.0000    0.0000    0.0000 C   0  0
    0.0000    0.0000    0.0000 C   0  0
    0.0000    0.0000    0.0000 C   0  0
    0.0000    0.0000    0.0000 O   0  0
    0.0000    0.0000    0.0000 C   0  0
    0.0000    0.0000    0.0000 C   0  0
    0.0000    0.0000    0.0000 C   0  0
    0.0000    0.0000    0.0000 C   0  0
    0.0000    0.0000    0.0000 N   0  0
    0.0000    0.0000    0.0000 C   0  0
    0.0000    0.0000    0.0000 C   0  0
    0.0000    0.0000    0.0000 N   0  0
    0.0000    0.0000    0.0000 C   0  0
    0.0000    0.0000    0.0000 C   0  0
    0.0000    0.0000    0.0000 C   0  0
    0.0000    0.0000    0.0000 C   0  0
    0.0000    0.0000    0.0000 C   0  0
    0.0000    0.0000    0.0000 C   0  0
    0.0000    0.0000    0.0000 F   0  0
    0.0000    0.0000    0.0000 C   0  0
    0.0000    0.0000    0.0000 C   0  0
    0.0000    0.0000    0.0000 C   0  0
  1  2  1  0
  2  3  1  0
  3  4  2  0
  4  5  1  0
  5  6  2  0
  6  7  1  0
  7  8  1  0
  8  9  1  0
  9 10  1  0
 10 11  2  0
 11 12  1  0
 12 13  2  0
 13 14  1  0
 14 15  2  0
 15 10  1  0
 15 16  1  0
 16 17  1  0
 17 18  1  0
 18 19  1  0
 19 20  1  0
 20 21  1  0
 21 22  1  0
 22 23  1  0
 23 24  1  0
 24 25  1  0
 25 26  1  0
 26 21  1  0
 24 27  1  0
 27 28  2  0
 28 29  1  0
 29 30  2  0
 30 31  1  0
 30 32  1  0
 32 33  2  0
 33 27  1  0
  7 34  2  0
 34  3  1  0
M  END
> <Name>
pgpi0179

> <Smiles>
COc1cccc(CCc2ccccc2OCCCCN3CCN(CC3)c4ccc(F)cc4)c1

> <Property>
1

> <Canonical_Smiles>
COc1cccc(CCc2ccccc2OCCCCN3CCN(CC3)c4ccc(F)cc4)c1

$$$$
pgpi0180
  SciTegic10311710362D

 35 38  0  0  0  0            999 V2000
    0.0000    0.0000    0.0000 C   0  0
    0.0000    0.0000    0.0000 O   0  0
    0.0000    0.0000    0.0000 C   0  0
    0.0000    0.0000    0.0000 C   0  0
    0.0000    0.0000    0.0000 C   0  0
    0.0000    0.0000    0.0000 C   0  0
    0.0000    0.0000    0.0000 C   0  0
    0.0000    0.0000    0.0000 C   0  0
    0.0000    0.0000    0.0000 C   0  0
    0.0000    0.0000    0.0000 C   0  0
    0.0000    0.0000    0.0000 C   0  0
    0.0000    0.0000    0.0000 C   0  0
    0.0000    0.0000    0.0000 C   0  0
    0.0000    0.0000    0.0000 C   0  0
    0.0000    0.0000    0.0000 C   0  0
    0.0000    0.0000    0.0000 O   0  0
    0.0000    0.0000    0.0000 C   0  0
    0.0000    0.0000    0.0000 C   0  0
    0.0000    0.0000    0.0000 C   0  0
    0.0000    0.0000    0.0000 C   0  0
    0.0000    0.0000    0.0000 C   0  0
    0.0000    0.0000    0.0000 N   0  0
    0.0000    0.0000    0.0000 C   0  0
    0.0000    0.0000    0.0000 C   0  0
    0.0000    0.0000    0.0000 N   0  0
    0.0000    0.0000    0.0000 C   0  0
    0.0000    0.0000    0.0000 C   0  0
    0.0000    0.0000    0.0000 C   0  0
    0.0000    0.0000    0.0000 C   0  0
    0.0000    0.0000    0.0000 C   0  0
    0.0000    0.0000    0.0000 C   0  0
    0.0000    0.0000    0.0000 F   0  0
    0.0000    0.0000    0.0000 C   0  0
    0.0000    0.0000    0.0000 C   0  0
    0.0000    0.0000    0.0000 C   0  0
  1  2  1  0
  2  3  1  0
  3  4  2  0
  4  5  1  0
  5  6  2  0
  6  7  1  0
  7  8  1  0
  8  9  1  0
  9 10  1  0
 10 11  2  0
 11 12  1  0
 12 13  2  0
 13 14  1  0
 14 15  2  0
 15 10  1  0
 15 16  1  0
 16 17  1  0
 17 18  1  0
 18 19  1  0
 19 20  1  0
 20 21  1  0
 21 22  1  0
 22 23  1  0
 23 24  1  0
 24 25  1  0
 25 26  1  0
 26 27  1  0
 27 22  1  0
 25 28  1  0
 28 29  2  0
 29 30  1  0
 30 31  2  0
 31 32  1  0
 31 33  1  0
 33 34  2  0
 34 28  1  0
  7 35  2  0
 35  3  1  0
M  END
> <Name>
pgpi0180

> <Smiles>
COc1cccc(CCc2ccccc2OCCCCCN3CCN(CC3)c4ccc(F)cc4)c1

> <Property>
1

> <Canonical_Smiles>
COc1cccc(CCc2ccccc2OCCCCCN3CCN(CC3)c4ccc(F)cc4)c1

$$$$
pgpi0181
  SciTegic10311710362D

 31 34  0  0  0  0            999 V2000
    0.0000    0.0000    0.0000 C   0  0
    0.0000    0.0000    0.0000 O   0  0
    0.0000    0.0000    0.0000 C   0  0
    0.0000    0.0000    0.0000 C   0  0
    0.0000    0.0000    0.0000 C   0  0
    0.0000    0.0000    0.0000 C   0  0
    0.0000    0.0000    0.0000 C   0  0
    0.0000    0.0000    0.0000 C   0  0
    0.0000    0.0000    0.0000 C   0  0
    0.0000    0.0000    0.0000 C   0  0
    0.0000    0.0000    0.0000 C   0  0
    0.0000    0.0000    0.0000 C   0  0
    0.0000    0.0000    0.0000 C   0  0
    0.0000    0.0000    0.0000 C   0  0
    0.0000    0.0000    0.0000 C   0  0
    0.0000    0.0000    0.0000 O   0  0
    0.0000    0.0000    0.0000 C   0  0
    0.0000    0.0000    0.0000 C   0  0
    0.0000    0.0000    0.0000 N   0  0
    0.0000    0.0000    0.0000 C   0  0
    0.0000    0.0000    0.0000 C   0  0
    0.0000    0.0000    0.0000 N   0  0
    0.0000    0.0000    0.0000 C   0  0
    0.0000    0.0000    0.0000 C   0  0
    0.0000    0.0000    0.0000 C   0  0
    0.0000    0.0000    0.0000 N   0  0
    0.0000    0.0000    0.0000 C   0  0
    0.0000    0.0000    0.0000 C   0  0
    0.0000    0.0000    0.0000 C   0  0
    0.0000    0.0000    0.0000 N   0  0
    0.0000    0.0000    0.0000 C   0  0
  1  2  1  0
  2  3  1  0
  3  4  2  0
  4  5  1  0
  5  6  2  0
  6  7  1  0
  7  8  1  0
  8  9  1  0
  9 10  1  0
 10 11  2  0
 11 12  1  0
 12 13  2  0
 13 14  1  0
 14 15  2  0
 15 10  1  0
 15 16  1  0
 16 17  1  0
 17 18  1  0
 18 19  1  0
 19 20  1  0
 20 21  1  0
 21 22  1  0
 22 23  1  0
 23 24  1  0
 24 19  1  0
 22 25  1  0
 25 26  2  0
 26 27  1  0
 27 28  2  0
 28 29  1  0
 29 30  2  0
 30 25  1  0
  7 31  2  0
 31  3  1  0
M  END
> <Name>
pgpi0181

> <Smiles>
COc1cccc(CCc2ccccc2OCCN3CCN(CC3)c4ncccn4)c1

> <Property>
1

> <Canonical_Smiles>
COc1cccc(CCc2ccccc2OCCN3CCN(CC3)c4ncccn4)c1

$$$$
pgpi0182
  SciTegic10311710362D

 32 35  0  0  0  0            999 V2000
    0.0000    0.0000    0.0000 C   0  0
    0.0000    0.0000    0.0000 O   0  0
    0.0000    0.0000    0.0000 C   0  0
    0.0000    0.0000    0.0000 C   0  0
    0.0000    0.0000    0.0000 C   0  0
    0.0000    0.0000    0.0000 C   0  0
    0.0000    0.0000    0.0000 C   0  0
    0.0000    0.0000    0.0000 C   0  0
    0.0000    0.0000    0.0000 C   0  0
    0.0000    0.0000    0.0000 C   0  0
    0.0000    0.0000    0.0000 C   0  0
    0.0000    0.0000    0.0000 C   0  0
    0.0000    0.0000    0.0000 C   0  0
    0.0000    0.0000    0.0000 C   0  0
    0.0000    0.0000    0.0000 C   0  0
    0.0000    0.0000    0.0000 O   0  0
    0.0000    0.0000    0.0000 C   0  0
    0.0000    0.0000    0.0000 C   0  0
    0.0000    0.0000    0.0000 C   0  0
    0.0000    0.0000    0.0000 N   0  0
    0.0000    0.0000    0.0000 C   0  0
    0.0000    0.0000    0.0000 C   0  0
    0.0000    0.0000    0.0000 N   0  0
    0.0000    0.0000    0.0000 C   0  0
    0.0000    0.0000    0.0000 C   0  0
    0.0000    0.0000    0.0000 C   0  0
    0.0000    0.0000    0.0000 N   0  0
    0.0000    0.0000    0.0000 C   0  0
    0.0000    0.0000    0.0000 C   0  0
    0.0000    0.0000    0.0000 C   0  0
    0.0000    0.0000    0.0000 N   0  0
    0.0000    0.0000    0.0000 C   0  0
  1  2  1  0
  2  3  1  0
  3  4  2  0
  4  5  1  0
  5  6  2  0
  6  7  1  0
  7  8  1  0
  8  9  1  0
  9 10  1  0
 10 11  2  0
 11 12  1  0
 12 13  2  0
 13 14  1  0
 14 15  2  0
 15 10  1  0
 15 16  1  0
 16 17  1  0
 17 18  1  0
 18 19  1  0
 19 20  1  0
 20 21  1  0
 21 22  1  0
 22 23  1  0
 23 24  1  0
 24 25  1  0
 25 20  1  0
 23 26  1  0
 26 27  2  0
 27 28  1  0
 28 29  2  0
 29 30  1  0
 30 31  2  0
 31 26  1  0
  7 32  2  0
 32  3  1  0
M  END
> <Name>
pgpi0182

> <Smiles>
COc1cccc(CCc2ccccc2OCCCN3CCN(CC3)c4ncccn4)c1

> <Property>
1

> <Canonical_Smiles>
COc1cccc(CCc2ccccc2OCCCN3CCN(CC3)c4ncccn4)c1

$$$$
pgpi0183
  SciTegic10311710362D

 33 36  0  0  0  0            999 V2000
    0.0000    0.0000    0.0000 C   0  0
    0.0000    0.0000    0.0000 O   0  0
    0.0000    0.0000    0.0000 C   0  0
    0.0000    0.0000    0.0000 C   0  0
    0.0000    0.0000    0.0000 C   0  0
    0.0000    0.0000    0.0000 C   0  0
    0.0000    0.0000    0.0000 C   0  0
    0.0000    0.0000    0.0000 C   0  0
    0.0000    0.0000    0.0000 C   0  0
    0.0000    0.0000    0.0000 C   0  0
    0.0000    0.0000    0.0000 C   0  0
    0.0000    0.0000    0.0000 C   0  0
    0.0000    0.0000    0.0000 C   0  0
    0.0000    0.0000    0.0000 C   0  0
    0.0000    0.0000    0.0000 C   0  0
    0.0000    0.0000    0.0000 O   0  0
    0.0000    0.0000    0.0000 C   0  0
    0.0000    0.0000    0.0000 C   0  0
    0.0000    0.0000    0.0000 C   0  0
    0.0000    0.0000    0.0000 C   0  0
    0.0000    0.0000    0.0000 N   0  0
    0.0000    0.0000    0.0000 C   0  0
    0.0000    0.0000    0.0000 C   0  0
    0.0000    0.0000    0.0000 N   0  0
    0.0000    0.0000    0.0000 C   0  0
    0.0000    0.0000    0.0000 C   0  0
    0.0000    0.0000    0.0000 C   0  0
    0.0000    0.0000    0.0000 N   0  0
    0.0000    0.0000    0.0000 C   0  0
    0.0000    0.0000    0.0000 C   0  0
    0.0000    0.0000    0.0000 C   0  0
    0.0000    0.0000    0.0000 N   0  0
    0.0000    0.0000    0.0000 C   0  0
  1  2  1  0
  2  3  1  0
  3  4  2  0
  4  5  1  0
  5  6  2  0
  6  7  1  0
  7  8  1  0
  8  9  1  0
  9 10  1  0
 10 11  2  0
 11 12  1  0
 12 13  2  0
 13 14  1  0
 14 15  2  0
 15 10  1  0
 15 16  1  0
 16 17  1  0
 17 18  1  0
 18 19  1  0
 19 20  1  0
 20 21  1  0
 21 22  1  0
 22 23  1  0
 23 24  1  0
 24 25  1  0
 25 26  1  0
 26 21  1  0
 24 27  1  0
 27 28  2  0
 28 29  1  0
 29 30  2  0
 30 31  1  0
 31 32  2  0
 32 27  1  0
  7 33  2  0
 33  3  1  0
M  END
> <Name>
pgpi0183

> <Smiles>
COc1cccc(CCc2ccccc2OCCCCN3CCN(CC3)c4ncccn4)c1

> <Property>
1

> <Canonical_Smiles>
COc1cccc(CCc2ccccc2OCCCCN3CCN(CC3)c4ncccn4)c1

$$$$
pgpi0184
  SciTegic10311710362D

 34 37  0  0  0  0            999 V2000
    0.0000    0.0000    0.0000 C   0  0
    0.0000    0.0000    0.0000 O   0  0
    0.0000    0.0000    0.0000 C   0  0
    0.0000    0.0000    0.0000 C   0  0
    0.0000    0.0000    0.0000 C   0  0
    0.0000    0.0000    0.0000 C   0  0
    0.0000    0.0000    0.0000 C   0  0
    0.0000    0.0000    0.0000 C   0  0
    0.0000    0.0000    0.0000 C   0  0
    0.0000    0.0000    0.0000 C   0  0
    0.0000    0.0000    0.0000 C   0  0
    0.0000    0.0000    0.0000 C   0  0
    0.0000    0.0000    0.0000 C   0  0
    0.0000    0.0000    0.0000 C   0  0
    0.0000    0.0000    0.0000 C   0  0
    0.0000    0.0000    0.0000 O   0  0
    0.0000    0.0000    0.0000 C   0  0
    0.0000    0.0000    0.0000 C   0  0
    0.0000    0.0000    0.0000 C   0  0
    0.0000    0.0000    0.0000 C   0  0
    0.0000    0.0000    0.0000 C   0  0
    0.0000    0.0000    0.0000 N   0  0
    0.0000    0.0000    0.0000 C   0  0
    0.0000    0.0000    0.0000 C   0  0
    0.0000    0.0000    0.0000 N   0  0
    0.0000    0.0000    0.0000 C   0  0
    0.0000    0.0000    0.0000 C   0  0
    0.0000    0.0000    0.0000 C   0  0
    0.0000    0.0000    0.0000 N   0  0
    0.0000    0.0000    0.0000 C   0  0
    0.0000    0.0000    0.0000 C   0  0
    0.0000    0.0000    0.0000 C   0  0
    0.0000    0.0000    0.0000 N   0  0
    0.0000    0.0000    0.0000 C   0  0
  1  2  1  0
  2  3  1  0
  3  4  2  0
  4  5  1  0
  5  6  2  0
  6  7  1  0
  7  8  1  0
  8  9  1  0
  9 10  1  0
 10 11  2  0
 11 12  1  0
 12 13  2  0
 13 14  1  0
 14 15  2  0
 15 10  1  0
 15 16  1  0
 16 17  1  0
 17 18  1  0
 18 19  1  0
 19 20  1  0
 20 21  1  0
 21 22  1  0
 22 23  1  0
 23 24  1  0
 24 25  1  0
 25 26  1  0
 26 27  1  0
 27 22  1  0
 25 28  1  0
 28 29  2  0
 29 30  1  0
 30 31  2  0
 31 32  1  0
 32 33  2  0
 33 28  1  0
  7 34  2  0
 34  3  1  0
M  END
> <Name>
pgpi0184

> <Smiles>
COc1cccc(CCc2ccccc2OCCCCCN3CCN(CC3)c4ncccn4)c1

> <Property>
1

> <Canonical_Smiles>
COc1cccc(CCc2ccccc2OCCCCCN3CCN(CC3)c4ncccn4)c1

$$$$
pgpi0185
  SciTegic10311710362D

 29 31  0  0  0  0            999 V2000
    0.0000    0.0000    0.0000 C   0  0
    0.0000    0.0000    0.0000 O   0  0
    0.0000    0.0000    0.0000 C   0  0
    0.0000    0.0000    0.0000 C   0  0
    0.0000    0.0000    0.0000 C   0  0
    0.0000    0.0000    0.0000 C   0  0
    0.0000    0.0000    0.0000 C   0  0
    0.0000    0.0000    0.0000 C   0  0
    0.0000    0.0000    0.0000 C   0  0
    0.0000    0.0000    0.0000 C   0  0
    0.0000    0.0000    0.0000 C   0  0
    0.0000    0.0000    0.0000 C   0  0
    0.0000    0.0000    0.0000 C   0  0
    0.0000    0.0000    0.0000 C   0  0
    0.0000    0.0000    0.0000 C   0  0
    0.0000    0.0000    0.0000 O   0  0
    0.0000    0.0000    0.0000 C   0  0
    0.0000    0.0000    0.0000 C   0  0
    0.0000    0.0000    0.0000 C   0  0
    0.0000    0.0000    0.0000 C   0  0
    0.0000    0.0000    0.0000 C   0  0
    0.0000    0.0000    0.0000 N   0  0
    0.0000    0.0000    0.0000 C   0  0
    0.0000    0.0000    0.0000 C   0  0
    0.0000    0.0000    0.0000 N   0  0
    0.0000    0.0000    0.0000 C   0  0
    0.0000    0.0000    0.0000 C   0  0
    0.0000    0.0000    0.0000 C   0  0
    0.0000    0.0000    0.0000 C   0  0
  1  2  1  0
  2  3  1  0
  3  4  2  0
  4  5  1  0
  5  6  2  0
  6  7  1  0
  7  8  1  0
  8  9  1  0
  9 10  1  0
 10 11  2  0
 11 12  1  0
 12 13  2  0
 13 14  1  0
 14 15  2  0
 15 10  1  0
 15 16  1  0
 16 17  1  0
 17 18  1  0
 18 19  1  0
 19 20  1  0
 20 21  1  0
 21 22  1  0
 22 23  1  0
 23 24  1  0
 24 25  1  0
 25 26  1  0
 25 27  1  0
 27 28  1  0
 28 22  1  0
  7 29  2  0
 29  3  1  0
M  END
> <Name>
pgpi0185

> <Smiles>
COc1cccc(CCc2ccccc2OCCCCCN3CCN(C)CC3)c1

> <Property>
1

> <Canonical_Smiles>
COc1cccc(CCc2ccccc2OCCCCCN3CCN(C)CC3)c1

$$$$
pgpi0186
  SciTegic10311710362D

 29 32  0  0  0  0            999 V2000
    0.0000    0.0000    0.0000 C   0  0
    0.0000    0.0000    0.0000 O   0  0
    0.0000    0.0000    0.0000 C   0  0
    0.0000    0.0000    0.0000 C   0  0
    0.0000    0.0000    0.0000 C   0  0
    0.0000    0.0000    0.0000 C   0  0
    0.0000    0.0000    0.0000 C   0  0
    0.0000    0.0000    0.0000 C   0  0
    0.0000    0.0000    0.0000 C   0  0
    0.0000    0.0000    0.0000 C   0  0
    0.0000    0.0000    0.0000 C   0  0
    0.0000    0.0000    0.0000 C   0  0
    0.0000    0.0000    0.0000 C   0  0
    0.0000    0.0000    0.0000 C   0  0
    0.0000    0.0000    0.0000 C   0  0
    0.0000    0.0000    0.0000 O   0  0
    0.0000    0.0000    0.0000 C   0  0
    0.0000    0.0000    0.0000 C   0  0
    0.0000    0.0000    0.0000 N   0  0
    0.0000    0.0000    0.0000 C   0  0
    0.0000    0.0000    0.0000 C   0  0
    0.0000    0.0000    0.0000 C   0  0
    0.0000    0.0000    0.0000 C   0  0
    0.0000    0.0000    0.0000 C   0  0
    0.0000    0.0000    0.0000 C   0  0
    0.0000    0.0000    0.0000 C   0  0
    0.0000    0.0000    0.0000 C   0  0
    0.0000    0.0000    0.0000 C   0  0
    0.0000    0.0000    0.0000 C   0  0
  1  2  1  0
  2  3  1  0
  3  4  2  0
  4  5  1  0
  5  6  2  0
  6  7  1  0
  7  8  1  0
  8  9  1  0
  9 10  1  0
 10 11  2  0
 11 12  1  0
 12 13  2  0
 13 14  1  0
 14 15  2  0
 15 10  1  0
 15 16  1  0
 16 17  1  0
 17 18  1  0
 18 19  1  0
 19 20  1  0
 20 21  1  0
 21 22  1  0
 22 23  2  0
 23 24  1  0
 24 25  2  0
 25 26  1  0
 26 27  2  0
 27 22  1  0
 27 28  1  0
 28 19  1  0
  7 29  2  0
 29  3  1  0
M  END
> <Name>
pgpi0186

> <Smiles>
COc1cccc(CCc2ccccc2OCCN3CCc4ccccc4C3)c1

> <Property>
1

> <Canonical_Smiles>
COc1cccc(CCc2ccccc2OCCN3CCc4ccccc4C3)c1

$$$$
pgpi0187
  SciTegic10311710362D

 30 33  0  0  0  0            999 V2000
    0.0000    0.0000    0.0000 C   0  0
    0.0000    0.0000    0.0000 O   0  0
    0.0000    0.0000    0.0000 C   0  0
    0.0000    0.0000    0.0000 C   0  0
    0.0000    0.0000    0.0000 C   0  0
    0.0000    0.0000    0.0000 C   0  0
    0.0000    0.0000    0.0000 C   0  0
    0.0000    0.0000    0.0000 C   0  0
    0.0000    0.0000    0.0000 C   0  0
    0.0000    0.0000    0.0000 C   0  0
    0.0000    0.0000    0.0000 C   0  0
    0.0000    0.0000    0.0000 C   0  0
    0.0000    0.0000    0.0000 C   0  0
    0.0000    0.0000    0.0000 C   0  0
    0.0000    0.0000    0.0000 C   0  0
    0.0000    0.0000    0.0000 O   0  0
    0.0000    0.0000    0.0000 C   0  0
    0.0000    0.0000    0.0000 C   0  0
    0.0000    0.0000    0.0000 C   0  0
    0.0000    0.0000    0.0000 N   0  0
    0.0000    0.0000    0.0000 C   0  0
    0.0000    0.0000    0.0000 C   0  0
    0.0000    0.0000    0.0000 C   0  0
    0.0000    0.0000    0.0000 C   0  0
    0.0000    0.0000    0.0000 C   0  0
    0.0000    0.0000    0.0000 C   0  0
    0.0000    0.0000    0.0000 C   0  0
    0.0000    0.0000    0.0000 C   0  0
    0.0000    0.0000    0.0000 C   0  0
    0.0000    0.0000    0.0000 C   0  0
  1  2  1  0
  2  3  1  0
  3  4  2  0
  4  5  1  0
  5  6  2  0
  6  7  1  0
  7  8  1  0
  8  9  1  0
  9 10  1  0
 10 11  2  0
 11 12  1  0
 12 13  2  0
 13 14  1  0
 14 15  2  0
 15 10  1  0
 15 16  1  0
 16 17  1  0
 17 18  1  0
 18 19  1  0
 19 20  1  0
 20 21  1  0
 21 22  1  0
 22 23  1  0
 23 24  2  0
 24 25  1  0
 25 26  2  0
 26 27  1  0
 27 28  2  0
 28 23  1  0
 28 29  1  0
 29 20  1  0
  7 30  2  0
 30  3  1  0
M  END
> <Name>
pgpi0187

> <Smiles>
COc1cccc(CCc2ccccc2OCCCN3CCc4ccccc4C3)c1

> <Property>
1

> <Canonical_Smiles>
COc1cccc(CCc2ccccc2OCCCN3CCc4ccccc4C3)c1

$$$$
pgpi0188
  SciTegic10311710362D

 32 35  0  0  1  0            999 V2000
    0.0000    0.0000    0.0000 C   0  0
    0.0000    0.0000    0.0000 O   0  0
    0.0000    0.0000    0.0000 C   0  0
    0.0000    0.0000    0.0000 C   0  0
    0.0000    0.0000    0.0000 C   0  0
    0.0000    0.0000    0.0000 C   0  0
    0.0000    0.0000    0.0000 C   0  0
    0.0000    0.0000    0.0000 C   0  0
    0.0000    0.0000    0.0000 O   0  0
    0.0000    0.0000    0.0000 C   0  0
    0.0000    0.0000    0.0000 C   0  0  1  0  0  0
    0.0000    0.0000    0.0000 O   0  0
    0.0000    0.0000    0.0000 C   0  0
    0.0000    0.0000    0.0000 N   0  0
    0.0000    0.0000    0.0000 C   0  0
    0.0000    0.0000    0.0000 C   0  0
    0.0000    0.0000    0.0000 N   0  0
    0.0000    0.0000    0.0000 C   0  0
    0.0000    0.0000    0.0000 C   0  0
    0.0000    0.0000    0.0000 C   0  0
    0.0000    0.0000    0.0000 C   0  0
    0.0000    0.0000    0.0000 C   0  0
    0.0000    0.0000    0.0000 C   0  0
    0.0000    0.0000    0.0000 C   0  0
    0.0000    0.0000    0.0000 C   0  0
    0.0000    0.0000    0.0000 C   0  0
    0.0000    0.0000    0.0000 C   0  0
    0.0000    0.0000    0.0000 C   0  0
    0.0000    0.0000    0.0000 C   0  0
    0.0000    0.0000    0.0000 C   0  0
    0.0000    0.0000    0.0000 C   0  0
    0.0000    0.0000    0.0000 C   0  0
  1  2  1  0
  2  3  1  0
  3  4  2  0
  4  5  1  0
  5  6  2  0
  6  7  1  0
  7  8  2  0
  8  3  1  0
  8  9  1  0
  9 10  1  0
  6 11  1  0
 11 12  1  1
 11 13  1  0
 13 14  1  0
 14 15  1  0
 15 16  1  0
 16 17  1  0
 17 18  1  0
 18 19  1  0
 19 14  1  0
 17 20  1  0
 20 21  1  0
 21 22  2  0
 22 23  1  0
 23 24  2  0
 24 25  1  0
 25 26  2  0
 26 21  1  0
 20 27  1  0
 27 28  2  0
 28 29  1  0
 29 30  2  0
 30 31  1  0
 31 32  2  0
 32 27  1  0
M  END
> <Name>
pgpi0188

> <Smiles>
COc1ccc(cc1OC)[C@@H](O)CN2CCN(CC2)C(c3ccccc3)c4ccccc4

> <Property>
1

> <Canonical_Smiles>
COc1ccc(cc1OC)[C@@H](O)CN2CCN(CC2)C(c3ccccc3)c4ccccc4

$$$$
pgpi0189
  SciTegic10311710362D

 31 34  0  0  0  0            999 V2000
    0.0000    0.0000    0.0000 C   0  0
    0.0000    0.0000    0.0000 O   0  0
    0.0000    0.0000    0.0000 C   0  0
    0.0000    0.0000    0.0000 C   0  0
    0.0000    0.0000    0.0000 C   0  0
    0.0000    0.0000    0.0000 C   0  0
    0.0000    0.0000    0.0000 C   0  0
    0.0000    0.0000    0.0000 C   0  0
    0.0000    0.0000    0.0000 C   0  0
    0.0000    0.0000    0.0000 C   0  0
    0.0000    0.0000    0.0000 C   0  0
    0.0000    0.0000    0.0000 C   0  0
    0.0000    0.0000    0.0000 C   0  0
    0.0000    0.0000    0.0000 C   0  0
    0.0000    0.0000    0.0000 C   0  0
    0.0000    0.0000    0.0000 O   0  0
    0.0000    0.0000    0.0000 C   0  0
    0.0000    0.0000    0.0000 C   0  0
    0.0000    0.0000    0.0000 C   0  0
    0.0000    0.0000    0.0000 C   0  0
    0.0000    0.0000    0.0000 N   0  0
    0.0000    0.0000    0.0000 C   0  0
    0.0000    0.0000    0.0000 C   0  0
    0.0000    0.0000    0.0000 C   0  0
    0.0000    0.0000    0.0000 C   0  0
    0.0000    0.0000    0.0000 C   0  0
    0.0000    0.0000    0.0000 C   0  0
    0.0000    0.0000    0.0000 C   0  0
    0.0000    0.0000    0.0000 C   0  0
    0.0000    0.0000    0.0000 C   0  0
    0.0000    0.0000    0.0000 C   0  0
  1  2  1  0
  2  3  1  0
  3  4  2  0
  4  5  1  0
  5  6  2  0
  6  7  1  0
  7  8  1  0
  8  9  1  0
  9 10  1  0
 10 11  2  0
 11 12  1  0
 12 13  2  0
 13 14  1  0
 14 15  2  0
 15 10  1  0
 15 16  1  0
 16 17  1  0
 17 18  1  0
 18 19  1  0
 19 20  1  0
 20 21  1  0
 21 22  1  0
 22 23  1  0
 23 24  1  0
 24 25  2  0
 25 26  1  0
 26 27  2  0
 27 28  1  0
 28 29  2  0
 29 24  1  0
 29 30  1  0
 30 21  1  0
  7 31  2  0
 31  3  1  0
M  END
> <Name>
pgpi0189

> <Smiles>
COc1cccc(CCc2ccccc2OCCCCN3CCc4ccccc4C3)c1

> <Property>
1

> <Canonical_Smiles>
COc1cccc(CCc2ccccc2OCCCCN3CCc4ccccc4C3)c1

$$$$
pgpi0190
  SciTegic10311710362D

 32 35  0  0  0  0            999 V2000
    0.0000    0.0000    0.0000 C   0  0
    0.0000    0.0000    0.0000 O   0  0
    0.0000    0.0000    0.0000 C   0  0
    0.0000    0.0000    0.0000 C   0  0
    0.0000    0.0000    0.0000 C   0  0
    0.0000    0.0000    0.0000 C   0  0
    0.0000    0.0000    0.0000 C   0  0
    0.0000    0.0000    0.0000 C   0  0
    0.0000    0.0000    0.0000 C   0  0
    0.0000    0.0000    0.0000 C   0  0
    0.0000    0.0000    0.0000 C   0  0
    0.0000    0.0000    0.0000 C   0  0
    0.0000    0.0000    0.0000 C   0  0
    0.0000    0.0000    0.0000 C   0  0
    0.0000    0.0000    0.0000 C   0  0
    0.0000    0.0000    0.0000 O   0  0
    0.0000    0.0000    0.0000 C   0  0
    0.0000    0.0000    0.0000 C   0  0
    0.0000    0.0000    0.0000 C   0  0
    0.0000    0.0000    0.0000 C   0  0
    0.0000    0.0000    0.0000 C   0  0
    0.0000    0.0000    0.0000 N   0  0
    0.0000    0.0000    0.0000 C   0  0
    0.0000    0.0000    0.0000 C   0  0
    0.0000    0.0000    0.0000 C   0  0
    0.0000    0.0000    0.0000 C   0  0
    0.0000    0.0000    0.0000 C   0  0
    0.0000    0.0000    0.0000 C   0  0
    0.0000    0.0000    0.0000 C   0  0
    0.0000    0.0000    0.0000 C   0  0
    0.0000    0.0000    0.0000 C   0  0
    0.0000    0.0000    0.0000 C   0  0
  1  2  1  0
  2  3  1  0
  3  4  2  0
  4  5  1  0
  5  6  2  0
  6  7  1  0
  7  8  1  0
  8  9  1  0
  9 10  1  0
 10 11  2  0
 11 12  1  0
 12 13  2  0
 13 14  1  0
 14 15  2  0
 15 10  1  0
 15 16  1  0
 16 17  1  0
 17 18  1  0
 18 19  1  0
 19 20  1  0
 20 21  1  0
 21 22  1  0
 22 23  1  0
 23 24  1  0
 24 25  1  0
 25 26  2  0
 26 27  1  0
 27 28  2  0
 28 29  1  0
 29 30  2  0
 30 25  1  0
 30 31  1  0
 31 22  1  0
  7 32  2  0
 32  3  1  0
M  END
> <Name>
pgpi0190

> <Smiles>
COc1cccc(CCc2ccccc2OCCCCCN3CCc4ccccc4C3)c1

> <Property>
1

> <Canonical_Smiles>
COc1cccc(CCc2ccccc2OCCCCCN3CCc4ccccc4C3)c1

$$$$
pgpi0191
  SciTegic10311710362D

 33 36  0  0  0  0            999 V2000
    0.0000    0.0000    0.0000 C   0  0
    0.0000    0.0000    0.0000 O   0  0
    0.0000    0.0000    0.0000 C   0  0
    0.0000    0.0000    0.0000 C   0  0
    0.0000    0.0000    0.0000 C   0  0
    0.0000    0.0000    0.0000 C   0  0
    0.0000    0.0000    0.0000 C   0  0
    0.0000    0.0000    0.0000 C   0  0
    0.0000    0.0000    0.0000 C   0  0
    0.0000    0.0000    0.0000 C   0  0
    0.0000    0.0000    0.0000 C   0  0
    0.0000    0.0000    0.0000 C   0  0
    0.0000    0.0000    0.0000 C   0  0
    0.0000    0.0000    0.0000 C   0  0
    0.0000    0.0000    0.0000 C   0  0
    0.0000    0.0000    0.0000 O   0  0
    0.0000    0.0000    0.0000 C   0  0
    0.0000    0.0000    0.0000 C   0  0
    0.0000    0.0000    0.0000 N   0  0
    0.0000    0.0000    0.0000 C   0  0
    0.0000    0.0000    0.0000 C   0  0
    0.0000    0.0000    0.0000 C   0  0
    0.0000    0.0000    0.0000 C   0  0
    0.0000    0.0000    0.0000 C   0  0
    0.0000    0.0000    0.0000 O   0  0
    0.0000    0.0000    0.0000 C   0  0
    0.0000    0.0000    0.0000 C   0  0
    0.0000    0.0000    0.0000 O   0  0
    0.0000    0.0000    0.0000 C   0  0
    0.0000    0.0000    0.0000 C   0  0
    0.0000    0.0000    0.0000 C   0  0
    0.0000    0.0000    0.0000 C   0  0
    0.0000    0.0000    0.0000 C   0  0
  1  2  1  0
  2  3  1  0
  3  4  2  0
  4  5  1  0
  5  6  2  0
  6  7  1  0
  7  8  1  0
  8  9  1  0
  9 10  1  0
 10 11  2  0
 11 12  1  0
 12 13  2  0
 13 14  1  0
 14 15  2  0
 15 10  1  0
 15 16  1  0
 16 17  1  0
 17 18  1  0
 18 19  1  0
 19 20  1  0
 20 21  1  0
 21 22  1  0
 22 23  2  0
 23 24  1  0
 24 25  1  0
 25 26  1  0
 24 27  2  0
 27 28  1  0
 28 29  1  0
 27 30  1  0
 30 31  2  0
 31 22  1  0
 31 32  1  0
 32 19  1  0
  7 33  2  0
 33  3  1  0
M  END
> <Name>
pgpi0191

> <Smiles>
COc1cccc(CCc2ccccc2OCCN3CCc4cc(OC)c(OC)cc4C3)c1

> <Property>
1

> <Canonical_Smiles>
COc1cccc(CCc2ccccc2OCCN3CCc4cc(OC)c(OC)cc4C3)c1

$$$$
pgpi0192
  SciTegic10311710362D

 42 47  0  0  1  0            999 V2000
    0.0000    0.0000    0.0000 C   0  0
    0.0000    0.0000    0.0000 C   0  0  1  0  0  0
    0.0000    0.0000    0.0000 N   0  0
    0.0000    0.0000    0.0000 C   0  0
    0.0000    0.0000    0.0000 O   0  0
    0.0000    0.0000    0.0000 N   0  0
    0.0000    0.0000    0.0000 C   0  0
    0.0000    0.0000    0.0000 C   0  0
    0.0000    0.0000    0.0000 C   0  0
    0.0000    0.0000    0.0000 C   0  0
    0.0000    0.0000    0.0000 S   0  0
    0.0000    0.0000    0.0000 C   0  0  2  0  0  0
    0.0000    0.0000    0.0000 C   0  0
    0.0000    0.0000    0.0000 C   0  0
    0.0000    0.0000    0.0000 C   0  0
    0.0000    0.0000    0.0000 C   0  0
    0.0000    0.0000    0.0000 O   0  0
    0.0000    0.0000    0.0000 C   0  0
    0.0000    0.0000    0.0000 C   0  0
    0.0000    0.0000    0.0000 C   0  0  1  0  0  0
    0.0000    0.0000    0.0000 C   0  0
    0.0000    0.0000    0.0000 C   0  0  1  0  0  0
    0.0000    0.0000    0.0000 C   0  0
    0.0000    0.0000    0.0000 C   0  0
    0.0000    0.0000    0.0000 C   0  0  2  0  0  0
    0.0000    0.0000    0.0000 C   0  0
    0.0000    0.0000    0.0000 C   0  0  2  0  0  0
    0.0000    0.0000    0.0000 C   0  0
    0.0000    0.0000    0.0000 C   0  0
    0.0000    0.0000    0.0000 C   0  0  1  0  0  0
    0.0000    0.0000    0.0000 C   0  0
    0.0000    0.0000    0.0000 O   0  0
    0.0000    0.0000    0.0000 C   0  0
    0.0000    0.0000    0.0000 C   0  0  2  0  0  0
    0.0000    0.0000    0.0000 C   0  0
    0.0000    0.0000    0.0000 C   0  0
    0.0000    0.0000    0.0000 C   0  0
    0.0000    0.0000    0.0000 C   0  0
    0.0000    0.0000    0.0000 C   0  0
    0.0000    0.0000    0.0000 C   0  0
    0.0000    0.0000    0.0000 C   0  0
    0.0000    0.0000    0.0000 C   0  0
  2  1  1  1
  2  3  1  0
  3  4  1  0
  4  5  2  0
  4  6  1  0
  6  7  1  0
  7  8  2  0
  8  9  1  0
  9 10  2  0
 10 11  1  0
 12 11  1  1
 12 13  1  0
 13 14  1  0
 14 15  2  3
 15 16  1  0
 16 17  2  0
 16 18  1  0
 18 19  1  0
 19 20  1  0
 20 14  1  0
 20 21  1  1
 20 22  1  0
 22 23  1  1
 23 24  1  0
 24 25  1  0
 25 26  1  1
 25 27  1  0
 27 28  1  1
 28 29  1  0
 29 30  1  0
 30 25  1  0
 30 31  1  1
 31 32  2  0
 31 33  1  0
 34 27  1  1
 34 12  1  0
 34 22  1  0
 10 35  1  0
 35 36  2  0
 36  7  1  0
  2 37  1  0
 37 38  2  0
 38 39  1  0
 39 40  2  0
 40 41  1  0
 41 42  2  0
 42 37  1  0
M  END
> <Name>
pgpi0192

> <Smiles>
C[C@@H](NC(=O)Nc1ccc(S[C@@H]2CC3=CC(=O)CC[C@]3(C)[C@H]4CC[C@]5(C)[C@H](CC[C@H]5C(=O)C)[C@H]24)cc1)c6ccccc6

> <Property>
1

> <Canonical_Smiles>
C[C@@H](NC(=O)Nc1ccc(S[C@@H]2CC3=CC(=O)CC[C@]3(C)[C@H]4CC[C@]5(C)[C@H](CC[C@H]5C(=O)C)[C@H]24)cc1)c6ccccc6

$$$$
pgpi0193
  SciTegic10311710362D

 42 48  0  0  1  0            999 V2000
    0.0000    0.0000    0.0000 C   0  0
    0.0000    0.0000    0.0000 C   0  0
    0.0000    0.0000    0.0000 C   0  0
    0.0000    0.0000    0.0000 C   0  0
    0.0000    0.0000    0.0000 O   0  0
    0.0000    0.0000    0.0000 C   0  0
    0.0000    0.0000    0.0000 O   0  0
    0.0000    0.0000    0.0000 N   0  0
    0.0000    0.0000    0.0000 C   0  0  1  0  0  0
    0.0000    0.0000    0.0000 C   0  0
    0.0000    0.0000    0.0000 C   0  0  1  0  0  0
    0.0000    0.0000    0.0000 N   0  0
    0.0000    0.0000    0.0000 C   0  0  2  0  0  0
    0.0000    0.0000    0.0000 C   0  0
    0.0000    0.0000    0.0000 C   0  0  1  0  0  0
    0.0000    0.0000    0.0000 C   0  0
    0.0000    0.0000    0.0000 C   0  0
    0.0000    0.0000    0.0000 O   0  0
    0.0000    0.0000    0.0000 C   0  0  1  0  0  0
    0.0000    0.0000    0.0000 C   0  0
    0.0000    0.0000    0.0000 C   0  0
    0.0000    0.0000    0.0000 C   0  0
    0.0000    0.0000    0.0000 C   0  0
    0.0000    0.0000    0.0000 C   0  0
    0.0000    0.0000    0.0000 C   0  0
    0.0000    0.0000    0.0000 C   0  0  2  0  0  0
    0.0000    0.0000    0.0000 C   0  0
    0.0000    0.0000    0.0000 C   0  0
    0.0000    0.0000    0.0000 C   0  0
    0.0000    0.0000    0.0000 C   0  0
    0.0000    0.0000    0.0000 C   0  0
    0.0000    0.0000    0.0000 C   0  0
    0.0000    0.0000    0.0000 C   0  0
    0.0000    0.0000    0.0000 C   0  0
    0.0000    0.0000    0.0000 O   0  0
    0.0000    0.0000    0.0000 C   0  0
    0.0000    0.0000    0.0000 O   0  0
    0.0000    0.0000    0.0000 O   0  0
    0.0000    0.0000    0.0000 C   0  0
    0.0000    0.0000    0.0000 C   0  0
    0.0000    0.0000    0.0000 C   0  0
    0.0000    0.0000    0.0000 C   0  0
  1  2  1  0
  2  3  1  0
  2  4  1  0
  2  5  1  0
  5  6  1  0
  6  7  2  0
  6  8  1  0
  9  8  1  1
  9 10  1  0
 11 10  1  1
 11 12  1  0
 13 12  1  1
 13 14  1  0
 15 14  1  1
 15  8  1  0
 15 16  1  0
 16 13  1  0
 16 17  1  0
 17 18  1  0
 16 19  1  0
 19 10  1  0
 19 20  1  1
 20 21  2  0
 21 22  1  0
 22 23  2  0
 23 24  1  0
 24 25  2  0
 25 20  1  0
 14 26  1  0
 26 27  1  1
 27 28  2  0
 28 29  1  0
 29 30  2  0
 30 31  1  0
 31 32  2  0
 32 27  1  0
 26 33  1  0
 33  9  1  0
 33 11  1  0
 33 34  1  0
 34 35  1  0
 12 36  1  0
 36 37  2  0
 36 38  1  0
 38 39  1  0
 39 40  1  0
 39 41  1  0
 39 42  1  0
M  END
> <Name>
pgpi0193

> <Smiles>
CC(C)(C)OC(=O)N1[C@H]2C3[C@H]4N([C@@H]5C([C@H]1C5(CO)[C@H]3c6ccccc6)[C@H](c7ccccc7)C24CO)C(=O)OC(C)(C)C

> <Property>
1

> <Canonical_Smiles>
CC(C)(C)OC(=O)N1[C@H]2C3[C@H]4N([C@@H]5C([C@H]1C5(CO)[C@H]3c6ccccc6)[C@H](c7ccccc7)C24CO)C(=O)OC(C)(C)C

$$$$
pgpi0194
  SciTegic10311710362D

 46 54  0  0  1  0            999 V2000
    0.0000    0.0000    0.0000 O   0  0
    0.0000    0.0000    0.0000 C   0  0
    0.0000    0.0000    0.0000 C   0  0
    0.0000    0.0000    0.0000 C   0  0  2  0  0  0
    0.0000    0.0000    0.0000 C   0  0
    0.0000    0.0000    0.0000 C   0  0  2  0  0  0
    0.0000    0.0000    0.0000 N   0  0
    0.0000    0.0000    0.0000 C   0  0  2  0  0  0
    0.0000    0.0000    0.0000 C   0  0
    0.0000    0.0000    0.0000 C   0  0  2  0  0  0
    0.0000    0.0000    0.0000 N   0  0
    0.0000    0.0000    0.0000 C   0  0
    0.0000    0.0000    0.0000 O   0  0
    0.0000    0.0000    0.0000 O   0  0
    0.0000    0.0000    0.0000 C   0  0
    0.0000    0.0000    0.0000 C   0  0
    0.0000    0.0000    0.0000 C   0  0
    0.0000    0.0000    0.0000 C   0  0
    0.0000    0.0000    0.0000 C   0  0
    0.0000    0.0000    0.0000 C   0  0
    0.0000    0.0000    0.0000 C   0  0
    0.0000    0.0000    0.0000 C   0  0
    0.0000    0.0000    0.0000 O   0  0
    0.0000    0.0000    0.0000 C   0  0  2  0  0  0
    0.0000    0.0000    0.0000 C   0  0
    0.0000    0.0000    0.0000 C   0  0
    0.0000    0.0000    0.0000 C   0  0
    0.0000    0.0000    0.0000 C   0  0
    0.0000    0.0000    0.0000 C   0  0
    0.0000    0.0000    0.0000 C   0  0
    0.0000    0.0000    0.0000 C   0  0  1  0  0  0
    0.0000    0.0000    0.0000 C   0  0
    0.0000    0.0000    0.0000 C   0  0
    0.0000    0.0000    0.0000 C   0  0
    0.0000    0.0000    0.0000 C   0  0
    0.0000    0.0000    0.0000 C   0  0
    0.0000    0.0000    0.0000 C   0  0
    0.0000    0.0000    0.0000 C   0  0
    0.0000    0.0000    0.0000 O   0  0
    0.0000    0.0000    0.0000 O   0  0
    0.0000    0.0000    0.0000 C   0  0
    0.0000    0.0000    0.0000 C   0  0
    0.0000    0.0000    0.0000 C   0  0
    0.0000    0.0000    0.0000 C   0  0
    0.0000    0.0000    0.0000 C   0  0
    0.0000    0.0000    0.0000 C   0  0
  1  2  1  0
  2  3  1  0
  3  4  1  0
  4  5  1  1
  6  5  1  1
  6  3  1  0
  6  7  1  0
  8  7  1  1
  8  9  1  0
 10  9  1  1
 10 11  1  0
 11  4  1  0
 11 12  1  0
 12 13  2  0
 12 14  1  0
 14 15  1  0
 15 16  2  0
 16 17  1  0
 17 18  2  0
 18 19  1  0
 19 20  2  0
 20 15  1  0
 10 21  1  0
 21  8  1  0
 21 22  1  0
 22 23  1  0
 21 24  1  0
 24  5  1  0
 24 25  1  1
 25 26  2  0
 26 27  1  0
 27 28  2  0
 28 29  1  0
 29 30  2  0
 30 25  1  0
  9 31  1  0
 31  3  1  0
 31 32  1  1
 32 33  2  0
 33 34  1  0
 34 35  2  0
 35 36  1  0
 36 37  2  0
 37 32  1  0
  7 38  1  0
 38 39  2  0
 38 40  1  0
 40 41  1  0
 41 42  2  0
 42 43  1  0
 43 44  2  0
 44 45  1  0
 45 46  2  0
 46 41  1  0
M  END
> <Name>
pgpi0194

> <Smiles>
OCC12[C@@H]3C4[C@@H]1N([C@@H]5C([C@H](N3C(=O)Oc6ccccc6)C5(CO)[C@@H]4c7ccccc7)[C@H]2c8ccccc8)C(=O)Oc9ccccc9

> <Property>
1

> <Canonical_Smiles>
OCC12[C@@H]3C4[C@@H]1N([C@@H]5C([C@H](N3C(=O)Oc6ccccc6)C5(CO)[C@@H]4c7ccccc7)[C@H]2c8ccccc8)C(=O)Oc9ccccc9

$$$$
pgpi0195
  SciTegic10311710362D

 42 50  0  0  1  0            999 V2000
    0.0000    0.0000    0.0000 O   0  0
    0.0000    0.0000    0.0000 C   0  0
    0.0000    0.0000    0.0000 C   0  0
    0.0000    0.0000    0.0000 C   0  0  2  0  0  0
    0.0000    0.0000    0.0000 C   0  0
    0.0000    0.0000    0.0000 C   0  0  1  0  0  0
    0.0000    0.0000    0.0000 N   0  0
    0.0000    0.0000    0.0000 C   0  0
    0.0000    0.0000    0.0000 C   0  0
    0.0000    0.0000    0.0000 C   0  0
    0.0000    0.0000    0.0000 C   0  0
    0.0000    0.0000    0.0000 C   0  0
    0.0000    0.0000    0.0000 C   0  0
    0.0000    0.0000    0.0000 C   0  0
    0.0000    0.0000    0.0000 C   0  0  2  0  0  0
    0.0000    0.0000    0.0000 C   0  0
    0.0000    0.0000    0.0000 C   0  0  2  0  0  0
    0.0000    0.0000    0.0000 N   0  0
    0.0000    0.0000    0.0000 C   0  0
    0.0000    0.0000    0.0000 C   0  0
    0.0000    0.0000    0.0000 C   0  0
    0.0000    0.0000    0.0000 C   0  0
    0.0000    0.0000    0.0000 C   0  0
    0.0000    0.0000    0.0000 C   0  0
    0.0000    0.0000    0.0000 C   0  0
    0.0000    0.0000    0.0000 C   0  0
    0.0000    0.0000    0.0000 C   0  0
    0.0000    0.0000    0.0000 O   0  0
    0.0000    0.0000    0.0000 C   0  0  2  0  0  0
    0.0000    0.0000    0.0000 C   0  0
    0.0000    0.0000    0.0000 C   0  0
    0.0000    0.0000    0.0000 C   0  0
    0.0000    0.0000    0.0000 C   0  0
    0.0000    0.0000    0.0000 C   0  0
    0.0000    0.0000    0.0000 C   0  0
    0.0000    0.0000    0.0000 C   0  0  2  0  0  0
    0.0000    0.0000    0.0000 C   0  0
    0.0000    0.0000    0.0000 C   0  0
    0.0000    0.0000    0.0000 C   0  0
    0.0000    0.0000    0.0000 C   0  0
    0.0000    0.0000    0.0000 C   0  0
    0.0000    0.0000    0.0000 C   0  0
  1  2  1  0
  2  3  1  0
  3  4  1  0
  4  5  1  1
  6  5  1  1
  6  3  1  0
  6  7  1  0
  7  8  1  0
  8  9  1  0
  9 10  2  0
 10 11  1  0
 11 12  2  0
 12 13  1  0
 13 14  2  0
 14  9  1  0
 15  7  1  1
 15 16  1  0
 17 16  1  1
 17 18  1  0
 18  4  1  0
 18 19  1  0
 19 20  1  0
 20 21  2  0
 21 22  1  0
 22 23  2  0
 23 24  1  0
 24 25  2  0
 25 20  1  0
 17 26  1  0
 26 15  1  0
 26 27  1  0
 27 28  1  0
 26 29  1  0
 29  5  1  0
 29 30  1  1
 30 31  2  0
 31 32  1  0
 32 33  2  0
 33 34  1  0
 34 35  2  0
 35 30  1  0
 16 36  1  0
 36  3  1  0
 36 37  1  1
 37 38  2  0
 38 39  1  0
 39 40  2  0
 40 41  1  0
 41 42  2  0
 42 37  1  0
M  END
> <Name>
pgpi0195

> <Smiles>
OCC12[C@@H]3C4[C@H]1N(Cc5ccccc5)[C@@H]6C([C@H](N3Cc7ccccc7)C6(CO)[C@@H]4c8ccccc8)[C@@H]2c9ccccc9

> <Property>
1

> <Canonical_Smiles>
OCC12[C@@H]3C4[C@H]1N(Cc5ccccc5)[C@@H]6C([C@H](N3Cc7ccccc7)C6(CO)[C@@H]4c8ccccc8)[C@@H]2c9ccccc9

$$$$
pgpi0196
  SciTegic10311710362D

 41 44  0  0  1  0            999 V2000
    0.0000    0.0000    0.0000 C   0  0
    0.0000    0.0000    0.0000 C   0  0
    0.0000    0.0000    0.0000 C   0  0
    0.0000    0.0000    0.0000 C   0  0
    0.0000    0.0000    0.0000 C   0  0
    0.0000    0.0000    0.0000 C   0  0
    0.0000    0.0000    0.0000 O   0  0
    0.0000    0.0000    0.0000 N   0  0
    0.0000    0.0000    0.0000 C   0  0
    0.0000    0.0000    0.0000 C   0  0
    0.0000    0.0000    0.0000 C   0  0
    0.0000    0.0000    0.0000 C   0  0
    0.0000    0.0000    0.0000 C   0  0
    0.0000    0.0000    0.0000 C   0  0
    0.0000    0.0000    0.0000 C   0  0
    0.0000    0.0000    0.0000 C   0  0
    0.0000    0.0000    0.0000 C   0  0
    0.0000    0.0000    0.0000 C   0  0
    0.0000    0.0000    0.0000 C   0  0
    0.0000    0.0000    0.0000 C   0  0
    0.0000    0.0000    0.0000 C   0  0
    0.0000    0.0000    0.0000 C   0  0
    0.0000    0.0000    0.0000 C   0  0
    0.0000    0.0000    0.0000 C   0  0
    0.0000    0.0000    0.0000 C   0  0
    0.0000    0.0000    0.0000 C   0  0
    0.0000    0.0000    0.0000 F   0  0
    0.0000    0.0000    0.0000 C   0  0
    0.0000    0.0000    0.0000 C   0  0
    0.0000    0.0000    0.0000 N   0  0
    0.0000    0.0000    0.0000 C   0  0
    0.0000    0.0000    0.0000 C   0  0
    0.0000    0.0000    0.0000 C   0  0  1  0  0  0
    0.0000    0.0000    0.0000 O   0  0
    0.0000    0.0000    0.0000 C   0  0
    0.0000    0.0000    0.0000 C   0  0  1  0  0  0
    0.0000    0.0000    0.0000 O   0  0
    0.0000    0.0000    0.0000 C   0  0
    0.0000    0.0000    0.0000 C   0  0
    0.0000    0.0000    0.0000 O   0  0
    0.0000    0.0000    0.0000 O   0  0
  1  2  1  0
  2  3  1  0
  2  4  1  0
  4  5  2  0
  5  6  1  0
  6  7  2  0
  6  8  1  0
  8  9  1  0
  9 10  2  0
 10 11  1  0
 11 12  2  0
 12 13  1  0
 13 14  2  0
 14  9  1  0
  5 15  1  0
 15 16  1  0
 16 17  2  0
 17 18  1  0
 18 19  2  0
 19 20  1  0
 20 21  2  0
 21 16  1  0
 15 22  2  0
 22 23  1  0
 23 24  2  0
 24 25  1  0
 25 26  2  0
 26 27  1  0
 26 28  1  0
 28 29  2  0
 29 23  1  0
 22 30  1  0
 30  4  1  0
 30 31  1  0
 31 32  1  0
 32 33  1  0
 33 34  1  1
 33 35  1  0
 35 36  1  0
 36 37  1  1
 36 38  1  0
 38 39  1  0
 39 40  2  0
 39 41  1  0
M  END
> <Name>
pgpi0196

> <Smiles>
CC(C)c1c(C(=O)Nc2ccccc2)c(c3ccccc3)c(c4ccc(F)cc4)n1CC[C@@H](O)C[C@@H](O)CC(=O)O

> <Property>
1

> <Canonical_Smiles>
CC(C)c1c(C(=O)Nc2ccccc2)c(c3ccccc3)c(c4ccc(F)cc4)n1CC[C@@H](O)C[C@@H](O)CC(=O)O

$$$$
pgpi0197
  SciTegic10311710362D

 35 37  0  0  1  0            999 V2000
    0.0000    0.0000    0.0000 C   0  0
    0.0000    0.0000    0.0000 C   0  0
    0.0000    0.0000    0.0000 C   0  0
    0.0000    0.0000    0.0000 C   0  0
    0.0000    0.0000    0.0000 N   0  0
    0.0000    0.0000    0.0000 C   0  0
    0.0000    0.0000    0.0000 C   0  0  1  0  0  0
    0.0000    0.0000    0.0000 O   0  0
    0.0000    0.0000    0.0000 C   0  0  1  0  0  0
    0.0000    0.0000    0.0000 C   0  0
    0.0000    0.0000    0.0000 C   0  0
    0.0000    0.0000    0.0000 C   0  0
    0.0000    0.0000    0.0000 C   0  0
    0.0000    0.0000    0.0000 C   0  0
    0.0000    0.0000    0.0000 C   0  0
    0.0000    0.0000    0.0000 C   0  0
    0.0000    0.0000    0.0000 N   0  0
    0.0000    0.0000    0.0000 C   0  0
    0.0000    0.0000    0.0000 O   0  0
    0.0000    0.0000    0.0000 O   0  0
    0.0000    0.0000    0.0000 C   0  0  1  0  0  0
    0.0000    0.0000    0.0000 C   0  0
    0.0000    0.0000    0.0000 C   0  0
    0.0000    0.0000    0.0000 O   0  0
    0.0000    0.0000    0.0000 C   0  0
    0.0000    0.0000    0.0000 S   0  0
    0.0000    0.0000    0.0000 O   0  0
    0.0000    0.0000    0.0000 O   0  0
    0.0000    0.0000    0.0000 C   0  0
    0.0000    0.0000    0.0000 C   0  0
    0.0000    0.0000    0.0000 C   0  0
    0.0000    0.0000    0.0000 C   0  0
    0.0000    0.0000    0.0000 N   0  0
    0.0000    0.0000    0.0000 C   0  0
    0.0000    0.0000    0.0000 C   0  0
  1  2  1  0
  2  3  1  0
  2  4  1  0
  4  5  1  0
  5  6  1  0
  6  7  1  0
  7  8  1  1
  7  9  1  0
  9 10  1  1
 10 11  1  0
 11 12  2  0
 12 13  1  0
 13 14  2  0
 14 15  1  0
 15 16  2  0
 16 11  1  0
  9 17  1  0
 17 18  1  0
 18 19  2  0
 18 20  1  0
 21 20  1  1
 21 22  1  0
 22 23  1  0
 23 24  1  0
 24 25  1  0
 25 21  1  0
  5 26  1  0
 26 27  2  0
 26 28  2  0
 26 29  1  0
 29 30  2  0
 30 31  1  0
 31 32  2  0
 32 33  1  0
 32 34  1  0
 34 35  2  0
 35 29  1  0
M  END
> <Name>
pgpi0197

> <Smiles>
CC(C)CN(C[C@@H](O)[C@@H](Cc1ccccc1)NC(=O)O[C@H]2CCOC2)S(=O)(=O)c3ccc(N)cc3

> <Property>
1

> <Canonical_Smiles>
CC(C)CN(C[C@@H](O)[C@@H](Cc1ccccc1)NC(=O)O[C@H]2CCOC2)S(=O)(=O)c3ccc(N)cc3

$$$$
pgpi0198
  SciTegic10311710362D

 45 49  0  0  1  0            999 V2000
    0.0000    0.0000    0.0000 C   0  0
    0.0000    0.0000    0.0000 C   0  0
    0.0000    0.0000    0.0000 C   0  0
    0.0000    0.0000    0.0000 C   0  0
    0.0000    0.0000    0.0000 N   0  0
    0.0000    0.0000    0.0000 C   0  0
    0.0000    0.0000    0.0000 O   0  0
    0.0000    0.0000    0.0000 C   0  0  2  0  0  0
    0.0000    0.0000    0.0000 C   0  0
    0.0000    0.0000    0.0000 N   0  0
    0.0000    0.0000    0.0000 C   0  0
    0.0000    0.0000    0.0000 C   0  0
    0.0000    0.0000    0.0000 C   0  0
    0.0000    0.0000    0.0000 C   0  0
    0.0000    0.0000    0.0000 C   0  0
    0.0000    0.0000    0.0000 N   0  0
    0.0000    0.0000    0.0000 C   0  0
    0.0000    0.0000    0.0000 C   0  0
    0.0000    0.0000    0.0000 C   0  0
    0.0000    0.0000    0.0000 N   0  0
    0.0000    0.0000    0.0000 C   0  0
    0.0000    0.0000    0.0000 C   0  0  2  0  0  0
    0.0000    0.0000    0.0000 O   0  0
    0.0000    0.0000    0.0000 C   0  0
    0.0000    0.0000    0.0000 C   0  0  2  0  0  0
    0.0000    0.0000    0.0000 C   0  0
    0.0000    0.0000    0.0000 C   0  0
    0.0000    0.0000    0.0000 C   0  0
    0.0000    0.0000    0.0000 C   0  0
    0.0000    0.0000    0.0000 C   0  0
    0.0000    0.0000    0.0000 C   0  0
    0.0000    0.0000    0.0000 C   0  0
    0.0000    0.0000    0.0000 C   0  0
    0.0000    0.0000    0.0000 O   0  0
    0.0000    0.0000    0.0000 N   0  0
    0.0000    0.0000    0.0000 C   0  0  1  0  0  0
    0.0000    0.0000    0.0000 C   0  0  1  0  0  0
    0.0000    0.0000    0.0000 O   0  0
    0.0000    0.0000    0.0000 C   0  0
    0.0000    0.0000    0.0000 C   0  0
    0.0000    0.0000    0.0000 C   0  0
    0.0000    0.0000    0.0000 C   0  0
    0.0000    0.0000    0.0000 C   0  0
    0.0000    0.0000    0.0000 C   0  0
    0.0000    0.0000    0.0000 C   0  0
  1  2  1  0
  2  3  1  0
  2  4  1  0
  2  5  1  0
  5  6  1  0
  6  7  2  0
  8  6  1  1
  8  9  1  0
  9 10  1  0
 10 11  1  0
 11 12  1  0
 12 13  2  0
 13 14  1  0
 14 15  2  0
 15 16  1  0
 16 17  2  0
 17 12  1  0
 10 18  1  0
 18 19  1  0
 19 20  1  0
 20  8  1  0
 20 21  1  0
 21 22  1  0
 22 23  1  1
 22 24  1  0
 25 24  1  1
 25 26  1  0
 26 27  1  0
 27 28  2  0
 28 29  1  0
 29 30  2  0
 30 31  1  0
 31 32  2  0
 32 27  1  0
 25 33  1  0
 33 34  2  0
 33 35  1  0
 36 35  1  1
 36 37  1  0
 37 38  1  1
 37 39  1  0
 39 40  1  0
 40 41  2  0
 41 42  1  0
 42 43  2  0
 43 44  1  0
 44 45  2  0
 45 36  1  0
 45 40  1  0
M  END
> <Name>
pgpi0198

> <Smiles>
CC(C)(C)NC(=O)[C@@H]1CN(Cc2cccnc2)CCN1C[C@H](O)C[C@H](Cc3ccccc3)C(=O)N[C@H]4[C@@H](O)Cc5ccccc45

> <Property>
1

> <Canonical_Smiles>
CC(C)(C)NC(=O)[C@@H]1CN(Cc2cccnc2)CCN1C[C@H](O)C[C@H](Cc3ccccc3)C(=O)N[C@H]4[C@@H](O)Cc5ccccc45

$$$$
pgpi0199
  SciTegic10311710362D

 23 25  0  0  0  0            999 V2000
    0.0000    0.0000    0.0000 C   0  0
    0.0000    0.0000    0.0000 O   0  0
    0.0000    0.0000    0.0000 C   0  0
    0.0000    0.0000    0.0000 C   0  0
    0.0000    0.0000    0.0000 C   0  0
    0.0000    0.0000    0.0000 C   0  0
    0.0000    0.0000    0.0000 C   0  0
    0.0000    0.0000    0.0000 C   0  0
    0.0000    0.0000    0.0000 O   0  0
    0.0000    0.0000    0.0000 C   0  0
    0.0000    0.0000    0.0000 C   0  0
    0.0000    0.0000    0.0000 C   0  0
    0.0000    0.0000    0.0000 O   0  0
    0.0000    0.0000    0.0000 C   0  0
    0.0000    0.0000    0.0000 O   0  0
    0.0000    0.0000    0.0000 C   0  0
    0.0000    0.0000    0.0000 C   0  0
    0.0000    0.0000    0.0000 C   0  0
    0.0000    0.0000    0.0000 C   0  0
    0.0000    0.0000    0.0000 O   0  0
    0.0000    0.0000    0.0000 C   0  0
    0.0000    0.0000    0.0000 C   0  0
    0.0000    0.0000    0.0000 O   0  0
  1  2  1  0
  2  3  1  0
  3  4  2  0
  4  5  1  0
  5  6  2  0
  6  7  1  0
  7  8  2  0
  8  3  1  0
  8  9  1  0
  9 10  1  0
  6 11  1  0
 11 12  2  3
 12 13  1  0
 12 14  1  0
 14 15  2  0
 14 16  1  0
 16 17  2  0
 17 18  1  0
 18 19  2  0
 19 20  1  0
 19 21  1  0
 21 22  2  0
 22 16  1  0
 22 23  1  0
 23 11  1  0
M  END
> <Name>
pgpi0199

> <Smiles>
COc1ccc(cc1OC)C2=C(O)C(=O)c3ccc(O)cc3O2

> <Property>
1

> <Canonical_Smiles>
COc1ccc(cc1OC)C2=C(O)C(=O)c3ccc(O)cc3O2

$$$$
pgpi0200
  SciTegic10311710362D

 19 21  0  0  0  0            999 V2000
    0.0000    0.0000    0.0000 O   0  0
    0.0000    0.0000    0.0000 C   0  0
    0.0000    0.0000    0.0000 C   0  0
    0.0000    0.0000    0.0000 C   0  0
    0.0000    0.0000    0.0000 C   0  0
    0.0000    0.0000    0.0000 C   0  0
    0.0000    0.0000    0.0000 C   0  0
    0.0000    0.0000    0.0000 C   0  0
    0.0000    0.0000    0.0000 C   0  0
    0.0000    0.0000    0.0000 O   0  0
    0.0000    0.0000    0.0000 C   0  0
    0.0000    0.0000    0.0000 C   0  0
    0.0000    0.0000    0.0000 C   0  0
    0.0000    0.0000    0.0000 O   0  0
    0.0000    0.0000    0.0000 C   0  0
    0.0000    0.0000    0.0000 C   0  0
    0.0000    0.0000    0.0000 C   0  0
    0.0000    0.0000    0.0000 C   0  0
    0.0000    0.0000    0.0000 O   0  0
  1  2  1  0
  2  3  2  0
  3  4  1  0
  4  5  2  0
  5  6  1  0
  6  7  2  0
  7  2  1  0
  5  8  1  0
  8  9  2  3
  9 10  1  0
 10 11  1  0
 11 12  2  0
 12 13  1  0
 13 14  1  0
 13 15  2  0
 15 16  1  0
 16 17  2  0
 17 11  1  0
 17 18  1  0
 18  8  1  0
 18 19  2  0
M  END
> <Name>
pgpi0200

> <Smiles>
Oc1ccc(cc1)C2=COc3cc(O)ccc3C2=O

> <Property>
1

> <Canonical_Smiles>
Oc1ccc(cc1)C2=COc3cc(O)ccc3C2=O

$$$$
pgpi0201
  SciTegic10311710362D

 27 30  0  0  1  0            999 V2000
    0.0000    0.0000    0.0000 C   0  0
    0.0000    0.0000    0.0000 N   0  0
    0.0000    0.0000    0.0000 C   0  0
    0.0000    0.0000    0.0000 C   0  0
    0.0000    0.0000    0.0000 C   0  0
    0.0000    0.0000    0.0000 C   0  0  1  0  0  0
    0.0000    0.0000    0.0000 C   0  0
    0.0000    0.0000    0.0000 C   0  0
    0.0000    0.0000    0.0000 C   0  0
    0.0000    0.0000    0.0000 C   0  0
    0.0000    0.0000    0.0000 C   0  0
    0.0000    0.0000    0.0000 N   0  0
    0.0000    0.0000    0.0000 C   0  0
    0.0000    0.0000    0.0000 C   0  0
    0.0000    0.0000    0.0000 C   0  0
    0.0000    0.0000    0.0000 C   0  0
    0.0000    0.0000    0.0000 S   0  0
    0.0000    0.0000    0.0000 O   0  0
    0.0000    0.0000    0.0000 O   0  0
    0.0000    0.0000    0.0000 C   0  0
    0.0000    0.0000    0.0000 C   0  0
    0.0000    0.0000    0.0000 C   0  0
    0.0000    0.0000    0.0000 C   0  0
    0.0000    0.0000    0.0000 C   0  0
    0.0000    0.0000    0.0000 C   0  0
    0.0000    0.0000    0.0000 C   0  0
    0.0000    0.0000    0.0000 C   0  0
  1  2  1  0
  2  3  1  0
  3  4  1  0
  4  5  1  0
  5  6  1  0
  6  2  1  0
  6  7  1  1
  7  8  1  0
  8  9  2  0
  9 10  1  0
 10 11  2  0
 11 12  1  0
 12 13  1  0
 13 14  2  0
 14 15  1  0
 15 16  1  0
 16 17  1  0
 17 18  2  0
 17 19  2  0
 17 20  1  0
 20 21  2  0
[truncated: 3,990,723 more chars]
